# Supplementary material for: Pro-inflammatory polarization and colorectal cancer modulate alternative and intronic polyadenylation in primary human macrophages
Source: Front Immunol. 2023 Jun 8;14:1182525. doi: 10.3389/fimmu.2023.1182525 (PMC10286830; doi:10.3389/fimmu.2023.1182525)
Supplement: Supplementary Data Sheet 1 — Fold change and p-value of genes with differential expression calculated by DESeq2 in M1 vs. M0 macrophages, M1+RKO vs. M1 and M+HCT15 vs. M1. [file Table_1.xlsx]

## Sheet: M1vsM0
M1vsM0	log2FoldChange	padj
SYNPO	13.5479	1.41941e-23
IDO1	13.0188	7.62911e-76
SLCO5A1	12.4831	1.61917e-21
LAD1	12.4015	1.47248e-21
GBP1P1	12.1766	6.85667e-19
CCL19	12.1597	2.11162e-86
AC007991.2	12.1491	3.10193e-30
IL12B	12.0921	3.93614e-19
ACOD1	11.9649	1.36763e-19
BATF3	11.6199	2.31009e-18
IL31RA	11.4062	1.95651e-07
LAMP3	11.3822	2.93498e-90
CCR7	11.3676	2.25741e-175
NCCRP1	11.2163	2.47797e-05
IDO2	11.1684	1.19266e-15
SERPINB7	11.0781	7.12647e-16
UPB1	10.9793	2.05262e-14
SYNPO2	10.912	4.89058e-36
BHLHE22	10.8821	7.58609e-15
NTN1	10.8124	6.45289e-16
PLA1A	10.7934	1.05596e-13
CXCL9	10.628	4.51075e-11
AC005515.1	10.623	1.35083e-14
EXOC3L4	10.6072	1.09354e-48
AC004847.1	10.4708	3.94064e-14
SLC1A2	10.394	1.50103e-14
LINC02384	10.2642	2.20169e-14
EBF4	10.21	1.79746e-13
C6orf223	10.181	8.38561e-12
MT1A	10.0976	9.94012e-12
MCHR1	10.0494	4.65998e-12
GCGR	10.0355	8.99859e-11
CHAC1	9.93453	0.000226795
PLAT	9.9125	8.52432e-12
AP000355.1	9.9096	2.10364e-09
ANKRD22	9.85919	2.17443e-34
BSPRY	9.83958	3.38813e-09
SERPINB10	9.83733	1.79892e-09
EDN1	9.82279	1.85582e-16
HMSD	9.76028	1.32492e-11
PFN2	9.75528	2.08001e-11
MUCL1	9.74363	5.98165e-09
SAA2	9.70476	2.47416e-11
COCH	9.69914	1.91852e-11
TFPI2	9.63256	1.80751e-11
SAA1	9.58015	3.98968e-12
AFAP1L2	9.5021	9.57346e-10
AC009133.1	9.49239	1.64215e-10
PTGES	9.49006	2.90389e-05
CXCL10	9.41041	6.15122e-45
C1RL-AS1	9.40925	3.85148e-09
TMEM74B	9.30687	4.06382e-08
GJA4	9.27151	8.01434e-08
C1R	9.24559	6.27425e-65
TUBB2B	9.23098	9.26438e-10
CCL17	9.22261	3.19208e-17
RHOH	9.21073	8.84417e-10
KCNE5	9.14211	5.48564e-14
TNIP3	9.04413	3.00774e-09
CGNL1	9.04065	6.11403e-09
AC104083.1	9.04003	6.39449e-09
CLEC6A	8.89897	1.32687e-08
NEURL3	8.88869	3.53195e-59
LINC01539	8.86041	7.54313e-10
GRIK4	8.7814	2.20164e-08
ADAMTS4	8.75782	1.08135e-07
GBP5	8.74315	2.81058e-99
TMEM136	8.73806	4.41188e-08
IL6	8.73159	3.29981e-07
CXCL13	8.72314	3.21607e-07
WHAMMP3	8.68296	4.12184e-08
UNC5C	8.63611	2.92121e-07
KRT7	8.62497	6.01083e-08
ACHE	8.61316	1.17356e-24
LAMP5	8.59375	8.55287e-09
FLT3	8.58416	1.77467e-07
HAPLN3	8.56952	5.21369e-38
SLPI	8.52669	9.38195e-08
ABTB2	8.52231	1.16988e-47
U62317.2	8.46426	2.50788e-20
ADAM19	8.46052	9.85342e-31
ITIH1	8.44036	1.15299e-07
AC135279.3	8.41489	1.58245e-07
NACAD	8.41093	2.49619e-06
NRG2	8.36857	2.64715e-07
CXCL11	8.36344	5.63322e-31
SOCS1	8.35855	2.11968e-69
NNMT	8.35412	1.05842e-05
LAG3	8.34677	4.77859e-08
TMPRSS3	8.31472	6.28927e-07
AL356234.2	8.31276	9.85282e-07
TMEM171	8.31159	1.40394e-06
TRIM29	8.31127	8.8094e-06
DNAAF1	8.24385	3.21751e-06
AL355312.3	8.22999	2.09694e-06
TMEM139	8.20652	4.92737e-08
SLC8A3	8.16781	7.78799e-07
GPA33	8.11223	1.14658e-06
LHFPL1	8.10171	1.01687e-05
CRABP1	8.05019	2.57694e-06
OSR2	7.97005	1.26811e-05
IL27	7.96203	3.29355e-05
SLC12A3	7.95112	4.04419e-07
C17orf99	7.92875	2.07072e-05
C1S	7.90402	6.47819e-35
GLP2R	7.89965	6.54726e-06
RAB30	7.89241	2.71034e-25
P2RY10	7.89194	4.40211e-06
SERINC4	7.87839	6.71247e-06
AC015911.3	7.86775	1.79214e-05
LINC00158	7.84952	1.83112e-05
GBP1	7.84715	1.50624e-86
AC005083.1	7.81452	1.67764e-05
LINC01268	7.8133	1.5454e-05
KLHDC7B	7.78686	7.4799e-25
AL031733.2	7.76471	0.000130416
NIM1K	7.75602	1.40206e-05
MACC1	7.74139	0.000100405
AC034213.1	7.73853	1.19121e-05
AMOTL2	7.73003	2.06467e-05
CALHM6	7.72507	5.12594e-68
AC004816.2	7.72252	1.40206e-05
WFDC21P	7.6812	2.52407e-71
ADORA2A	7.67799	7.18216e-24
CTRL	7.67544	1.50037e-06
GUCY1A1	7.65052	2.3302e-05
CXCR3	7.63233	4.16513e-05
CDHR3	7.61298	9.88761e-05
AC009570.1	7.56966	3.49985e-05
HSH2D	7.5483	2.22689e-42
AP003774.4	7.53043	3.92399e-05
WFDC2	7.52327	0.000156701
LINC02128	7.5179	0.000663954
LINC02381	7.49706	5.44581e-05
PPP1R16B	7.46671	9.65778e-11
AP000769.1	7.44953	0.00028629
MIA	7.40109	1.63991e-07
SLFN12L	7.39582	0.00103049
LINC01619	7.3946	0.000155181
LOR	7.3898	0.00029679
CHRNA1	7.37531	0.000136346
NSUN7	7.32487	0.00119051
PDCD6IPP2	7.32	0.000312352
ADPGK-AS1	7.31649	0.000233141
RNF207	7.30638	0.000310797
AL157394.1	7.30132	0.000161579
DSCAML1	7.29487	0.00102283
LINC01358	7.25972	0.000296741
GFPT2	7.25408	0.000361518
AC107294.3	7.25045	0.000410126
RAB39B	7.22505	0.000216999
EDA2R	7.22451	0.00049041
MT1M	7.21382	6.96522e-05
NAPSB	7.19609	2.11301e-05
IRF4	7.19034	4.0312e-22
GBP7	7.18778	0.000957538
NPFFR1	7.17558	0.00066548
CD80	7.17102	0.000431249
NKX3-1	7.15846	0.000376572
SCARA3	7.14442	0.00192236
CD200	7.13955	0.000769029
HOXB7	7.13739	0.000344924
EXPH5	7.13434	0.000337563
TNFAIP6	7.11573	8.9383e-37
AL354732.1	7.10147	0.00108639
CAMK1G	7.0776	9.40803e-09
AC105446.1	7.07405	0.00193317
ZSCAN20	7.06769	0.000933198
KDM4D	7.06062	0.000662869
CEND1	7.04334	0.0155838
LRRC61	7.03902	1.18665e-13
AL031316.1	7.03464	3.3459e-12
INSL3	7.00946	0.000790081
DNAH3	7.00146	0.000843323
NDUFB4P11	6.99607	0.00069865
IL32	6.98558	9.61335e-30
EBI3	6.98519	2.03146e-38
AC007036.1	6.97205	0.00125472
APOL4	6.93249	3.3862e-05
LRRC38	6.91469	0.00568738
FOXD3-AS1	6.90775	0.00139178
ABCA10	6.9032	0.00211274
AARS2	6.90106	0.000130416
FAM225B	6.87928	0.00225204
AZIN2	6.87122	1.38347e-13
FZD6	6.86283	0.00121215
NRXN2	6.83515	0.00269722
IL2RA	6.80648	9.07799e-35
AC008033.3	6.79413	0.00163556
LUM	6.78878	0.00486265
PLOD2	6.78502	0.0091649
SERPINB9P1	6.78492	0.00606989
ETV7	6.7793	5.03415e-17
KRT86	6.76177	0.00299384
AC004771.1	6.75907	0.00225176
AL591468.1	6.75446	0.000297847
AC011997.1	6.73962	0.00468697
AC006305.1	6.72165	0.00401108
GUCY1B2	6.72156	0.00389218
CCDC122	6.72021	0.00261367
AASS	6.70238	0.00816698
BOC	6.69597	0.00394064
AC093157.2	6.6954	0.0031416
CLDN5	6.68565	0.00464073
HAS1	6.66007	0.0138858
EPHX2	6.65673	0.00324131
AP002851.1	6.65497	0.00695434
AC005224.3	6.64836	0.00564359
RNU6-485P	6.63364	0.0286315
PAX5	6.62445	0.00897134
RNU6-933P	6.61502	0.0385288
FSD1	6.61061	0.0327228
AL121672.2	6.59943	0.00497289
INPP5J	6.58853	0.00479177
STEAP1B	6.58713	0.0048766
GUCY1B1	6.58528	1.24993e-09
CCDC62	6.57964	0.0147844
ACTR3C	6.57184	0.00472012
ANKRD33B	6.56037	4.06546e-10
AL109918.1	6.55791	1.51713e-05
AC016831.1	6.55493	0.0073068
AC026124.2	6.55356	0.00871109
MYB	6.52528	0.0437005
TRGV5	6.52199	0.00551489
CD274	6.50893	1.51861e-55
RNU6-1003P	6.49731	0.00658196
SLC26A9	6.48747	0.0118209
SAA4	6.48346	0.00604199
ABCA9	6.4797	0.0127551
AC093462.1	6.4728	0.00732863
TNNT2	6.43812	0.0111022
KRBOX1	6.43462	0.00918524
RAB9B	6.43001	0.0124463
KIAA1324L	6.4242	0.0109992
SMCO2	6.40558	0.000271964
NKAPL	6.40442	0.00995337
ATP8B2	6.38915	8.72148e-15
TCP11L2	6.38704	0.00908676
RRN3P2	6.38696	0.0110911
SCN11A	6.38207	0.00875145
RF00019	6.38046	0.00838592
PRRX1	6.35794	0.0144458
C5orf63	6.34061	0.0149288
CCM2L	6.33539	0.0111838
ABCD2	6.32902	0.0195428
SOCS2-AS1	6.32723	0.0104621
RF00019	6.32679	0.017163
GBP4	6.3262	1.54511e-66
UNC13A	6.32099	0.000757811
BEX2	6.30799	0.0150221
SYCP2	6.30487	0.0118293
SEPT7-AS1	6.29556	0.0116069
LAMA3	6.29227	0.000990314
CLIP3	6.28286	0.012161
KCNJ15	6.28218	0.019947
CLUHP3	6.28148	1.03028e-09
CAMK2A	6.26159	0.0288625
BIRC3	6.25358	1.0627e-27
AC016831.7	6.24384	0.0162239
PDE5A	6.24245	0.0180557
GZMA	6.23982	0.0195714
FUNDC2P4	6.23386	0.0150587
ACSM1	6.22833	0.0149755
AC005730.2	6.21991	0.0146949
RNU6-1111P	6.21489	0.0163599
APBA2	6.20348	0.0200441
SLAMF1	6.19912	0.000167635
TRAF1	6.18406	2.69478e-29
MTMR11	6.17473	0.00168158
AC012213.4	6.17336	0.0291482
ANXA3	6.17172	0.0277246
SOX5	6.16995	0.022519
ZNF287	6.16108	0.0180347
FBN1	6.15039	0.0185378
MXRA5	6.14804	0.0376241
C1RL	6.14761	0.00440786
AC025165.4	6.14528	0.0299044
ZNF718	6.12003	0.0207439
CXCR5	6.11985	1.83402e-07
AC107294.2	6.10688	0.0202808
MST1R	6.10106	0.0221397
Z82243.1	6.09057	0.0300787
TRIM9	6.07061	0.0343414
ENHO	6.06321	0.00603069
IL15RA	6.0529	9.32362e-17
KCNN1	6.04315	5.4623e-08
ELOVL7	6.03751	3.52404e-11
ANKRD65	6.0343	0.0467076
SRD5A3-AS1	6.01989	0.000224916
NT5DC4	6.01979	0.0305842
MUC1	6.01953	1.07811e-24
INHBA	6.01861	5.78245e-16
AC012181.2	6.014	0.0301016
MIR4453HG	6.01297	0.0287677
TMEM169	6.01172	0.0312721
AL096855.1	6.01017	0.0398102
AC009996.1	5.99588	0.0352812
ZBED6CL	5.98692	0.00791246
MARCKSL1	5.97883	2.00374e-31
PLXNA4	5.97166	0.0444126
LINC02362	5.96591	0.0372773
PTPRF	5.94331	1.47011e-06
CAV1	5.93521	0.0436387
CD2	5.93468	0.0466692
PTPN20	5.92994	0.0367944
AC091965.4	5.92929	0.0381229
NRN1L	5.92243	0.0404329
TAF1A-AS1	5.92243	0.0404329
RASL10B	5.92068	0.0424443
KCNK15-AS1	5.9158	0.0388456
AC010210.1	5.9033	0.00569091
PPA1	5.89202	1.18735e-29
AC093484.2	5.89187	0.0418033
AC002480.1	5.88668	0.0379464
AK8	5.88488	0.000102561
CD70	5.87855	5.70622e-50
CSF3	5.85194	0.0070776
IL7R	5.84898	5.95391e-28
AL121899.1	5.83855	0.00550438
AL109923.1	5.82348	0.0475496
PARD6B	5.81946	0.0475696
GRIN1	5.81645	0.0458009
HIST1H2BG	5.80707	0.0467389
AC010226.1	5.80642	1.558e-07
RRAD	5.80486	0.0019675
MT1L	5.79964	0.000694827
AC006511.3	5.77961	0.0481361
AC118344.2	5.77692	0.0499911
PRIM1	5.77167	0.00952783
G0S2	5.7418	0.0257475
CLU	5.72618	1.25848e-23
UPK3A	5.71958	0.0318726
DUSP5	5.70239	5.71193e-45
GPR173	5.69963	0.00166995
CLSPN	5.63839	0.0108582
F2RL2	5.60636	7.6122e-06
ISG20	5.57217	2.6989e-26
PTGS2	5.53029	4.44662e-11
APOBEC3A	5.5294	0.048967
APOBEC3H	5.50757	0.0245708
LINC02021	5.49902	0.0171132
DOK5	5.46493	2.49277e-05
RARRES3	5.45918	1.68441e-41
USP30-AS1	5.45793	9.61536e-24
FAM78B	5.38531	0.0228348
FSCN1	5.34664	3.11344e-35
MT1JP	5.33115	0.000376026
CLDN19	5.32389	0.0489631
HMGN3-AS1	5.26557	0.0388456
CA12	5.24122	0.0119999
EGLN3	5.2184	0.000102561
MSC	5.20836	6.75871e-27
SRSF12	5.18221	2.75049e-05
GNG11	5.17538	0.00413164
PLA2G16	5.14359	8.47803e-12
AC083805.3	5.13958	8.21337e-05
SLFN13	5.13534	0.00040578
TNFSF10	5.13144	9.42266e-30
GCH1	5.07328	2.68659e-23
THNSL2	5.07153	0.0367706
S100P	5.06324	0.0481946
NKG7	5.01855	6.81687e-09
SOCS2	5.01127	1.80538e-11
MT1H	4.99379	2.16631e-16
HIST1H4H	4.98269	0.000626923
AC004825.2	4.98087	0.00140217
PDE4B	4.95814	3.69824e-10
APOL3	4.94946	2.66713e-23
AC244034.2	4.94411	0.0345018
MEFV	4.94046	8.53224e-07
MCOLN2	4.90994	7.9504e-25
IRF1	4.90527	4.01719e-28
DQX1	4.90399	0.00621992
LMNB1	4.8892	3.7118e-41
LMTK2	4.87474	1.01261e-05
ETV3L	4.87276	3.29981e-07
ADAMTSL4-AS1	4.86475	0.0291918
ITGA10	4.85367	0.0146851
AL035681.1	4.84889	4.72568e-05
C15orf48	4.82739	1.09537e-11
AC005225.2	4.81262	0.0113812
ADAM11	4.78678	0.00176662
PLEKHG1	4.78121	0.000240249
LY75	4.77673	1.006e-23
MMP25-AS1	4.7658	0.0155841
SLAMF7	4.74493	1.99065e-30
LINC01569	4.73595	0.00018842
ILDR1	4.73049	0.0113265
RIPOR2	4.72941	3.33814e-14
AL031590.1	4.71612	2.56694e-07
PMAIP1	4.70417	6.94182e-26
IRF6	4.68487	0.00321664
RSAD2	4.68478	6.23329e-25
BRIP1	4.67349	1.32869e-08
PMS2CL	4.67329	0.00803119
CTLA4	4.67227	3.39429e-05
WFDC3	4.66935	0.0362097
AC093752.1	4.66658	3.29355e-05
LINC00526	4.65905	0.0456679
LIMK2	4.64826	4.53009e-29
STAP2	4.64709	5.07132e-19
RASGRP1	4.6394	2.1975e-05
SPATC1	4.63524	1.842e-17
HS3ST3B1	4.63374	4.61705e-24
CYP27B1	4.62637	5.05522e-09
KCNK5	4.61356	0.00196899
ITPR3	4.59221	5.09063e-06
ZRANB3	4.59037	0.000361829
C22orf42	4.55734	0.00540665
CD40	4.55634	1.71458e-16
PLAC8	4.52851	0.000116308
SERPING1	4.50096	2.20975e-20
KLF5	4.49259	0.0131649
MT1E	4.49203	9.57346e-10
NR4A3	4.44465	9.85062e-29
ITGB8	4.42434	4.99125e-18
RHEBL1	4.40669	3.8765e-29
CIB2	4.40234	0.00134885
ZNF366	4.39359	7.67062e-07
MN1	4.38144	1.7263e-05
GBP2	4.3671	1.19004e-21
ARNTL2	4.35742	1.90553e-20
NAALADL1	4.35483	6.83633e-06
TXN	4.35291	1.85542e-11
HIST1H2BJ	4.33905	0.000329239
AC015712.2	4.33521	0.0194035
FAS	4.3311	2.73364e-27
CD83	4.32026	7.59114e-29
IL1A	4.30517	0.0381229
NET1	4.30485	8.21912e-32
CD1D	4.30375	3.28188e-06
AC008957.3	4.28079	0.000778098
AC048341.2	4.27811	0.0147047
TCHH	4.2606	0.0187526
MT1G	4.21588	2.3495e-13
MYO1G	4.21399	6.11745e-13
AC012100.3	4.21203	0.0479032
TVP23A	4.19451	0.000417224
TNFAIP3	4.19439	9.96695e-13
CD38	4.19257	1.43285e-48
ACVRL1	4.18134	1.87099e-16
PLEKHG6	4.17148	0.00768856
NUB1	4.14367	3.10122e-35
KLF4	4.13667	1.9696e-07
MT2A	4.10666	2.97034e-12
AC079630.1	4.10197	0.00931483
RNF19B	4.08234	7.65068e-35
C1QTNF1	4.07942	4.00472e-11
SGCB	4.06288	0.000682989
SLC6A12	4.05718	2.0136e-20
PKN3	4.04841	0.00164356
PLLP	4.04291	0.0209113
PRDM8	4.02888	3.60068e-05
MAPK11	4.02677	4.14416e-05
GPR157	4.02439	1.36409e-18
MDK	4.02197	0.00269194
ABLIM1	4.0078	8.99572e-20
SERPINB9	4.00771	4.92999e-16
ZBP1	3.99788	0.00956702
TRG-AS1	3.99319	1.24524e-07
AFF2	3.99162	0.00143246
AC069528.2	3.98896	0.0102335
SCG3	3.93745	0.0458667
WDR63	3.93341	0.00864144
PTPRU	3.93288	0.00135813
PKIG	3.92777	3.2205e-05
ZNF675	3.92032	0.0134867
SOCS3	3.91011	3.98028e-06
TRIM6	3.90906	9.40562e-05
CCL8	3.90092	9.24672e-07
TMEM132A	3.89354	7.75373e-06
LINC00342	3.8919	0.0330014
CLEC4D	3.86917	0.0116947
IFIH1	3.84637	3.53174e-10
CDC42EP2	3.83945	1.02077e-09
ANKLE1	3.82372	0.030901
WARS	3.81847	2.49652e-27
AL391988.1	3.81409	0.00909024
VAMP5	3.80392	1.18274e-31
MT1F	3.78928	9.74255e-16
AC007220.1	3.78271	0.000646799
SLC7A5	3.78198	1.05607e-24
PXYLP1	3.78084	0.00114346
DUSP1	3.77801	3.64688e-14
SDCBP2-AS1	3.76176	0.00849053
PIWIL4	3.75761	0.0194311
LHFPL6	3.73668	0.00680719
AP001160.3	3.71903	0.0230237
RNU6ATAC	3.70731	0.0234353
ENO3	3.66136	7.96568e-07
PM20D2	3.63308	0.000271779
PDCD1LG2	3.62399	1.91798e-29
SNX10	3.60026	1.06391e-20
TIAM2	3.58474	8.91143e-09
AL606807.1	3.58382	0.0260651
HESX1	3.57727	0.000953354
ACPP	3.56938	0.000141575
HIST1H2BC	3.56607	0.00753906
COL9A2	3.55969	0.000902214
ERMN	3.55337	1.20046e-05
GRASP	3.55114	8.42429e-19
HMGN2P46	3.51781	2.20081e-11
VEGFA	3.5026	6.28586e-11
PERP	3.49761	0.00125534
IFIT3	3.49743	4.95245e-24
RUFY3	3.49041	1.07707e-08
FUT7	3.48215	0.00173303
SMCO4	3.47897	1.09714e-09
CEMIP	3.47716	0.0271233
PDGFRA	3.46765	0.00248034
ARNT2	3.45998	0.00353993
GBP3	3.43456	0.0483933
HIST1H2BD	3.42014	0.00131111
APOL1	3.40706	3.64426e-11
AVIL	3.38576	0.0261933
JAK3	3.3832	4.40147e-06
SLIT1	3.38122	0.000704248
TNFAIP2	3.37748	2.06439e-19
OASL	3.36609	7.41149e-23
FAM129A	3.35442	4.28454e-15
RIPK2	3.34158	3.97323e-13
C5orf56	3.34135	2.21709e-17
GRAMD1A	3.34	1.17617e-13
ELOVL3	3.33691	0.0368566
GLT1D1	3.33633	0.000682876
IL15	3.33557	1.28291e-23
CDCP1	3.33537	0.000551493
LINC01137	3.32869	1.18769e-05
RMI2	3.32868	1.83402e-07
RASGEF1A	3.32574	0.000135112
CHI3L2	3.31683	5.39758e-05
PPP1R1A	3.31169	0.000496539
SMOC1	3.311	0.0142585
GTSF1	3.30687	0.0197531
GIMAP6	3.28455	7.80784e-07
LINC00528	3.28438	0.00238816
DNAJC6	3.2773	0.0262895
LYSMD1	3.26746	0.0152067
MAP1LC3A	3.25108	4.30182e-15
HSPA2	3.24895	0.0355569
MTHFS	3.24706	7.84276e-06
CDKN1A	3.24484	1.11825e-25
MAGEF1	3.23721	5.20314e-09
MELK	3.23676	0.00577955
LINC01588	3.23391	0.0096289
LRRK2	3.23115	2.74828e-12
CYP7B1	3.22254	0.000318156
STAT1	3.20997	1.01831e-17
VCAM1	3.20541	0.0215836
ECE1	3.20472	1.86812e-09
ICAM3	3.18086	2.6035e-08
PVR	3.17596	1.10419e-13
IL4I1	3.16712	4.49331e-13
CASP7	3.16344	3.02191e-16
AC093583.1	3.15451	0.00214722
GAREM2	3.14993	4.01412e-07
AC243964.3	3.1446	1.41727e-07
DGAT2	3.14245	0.000309935
EPHB3	3.13982	1.28924e-11
STAMBPL1	3.12043	0.00193479
BTG1	3.10628	2.18525e-12
NLRC5	3.10567	1.15668e-10
LINC00937	3.10406	1.18307e-11
TRAFD1	3.09071	9.90424e-08
AC018521.5	3.07375	0.0180751
S100A3	3.06456	0.00763512
AF117829.1	3.06424	3.65316e-05
BATF2	3.06371	4.07351e-17
CUL1	3.0486	7.91719e-18
MAP3K13	3.04788	7.52497e-14
GGT5	3.04455	0.04935
TMEM131L	3.04261	1.99736e-10
TRIM2	3.03678	0.020627
FAM122C	3.03542	0.00777626
RPGRIP1	3.03335	0.00947093
CASZ1	3.02385	3.04672e-08
AJM1	3.0223	0.0351283
GP1BA	3.01311	4.37681e-10
SPRED2	3.00603	4.83179e-06
FBXO6	2.98606	3.85961e-06
DSE	2.98278	2.29573e-11
PTGER4	2.97708	1.46482e-10
HDX	2.96874	0.0327482
POGLUT1	2.96687	3.44515e-13
BTG3	2.96192	5.07922e-08
NT5C3A	2.95921	2.19914e-11
APOBEC3G	2.95533	2.20444e-10
CSRNP1	2.95407	1.84117e-10
BLVRA	2.95387	2.93885e-09
SOD2	2.95106	1.83715e-13
HES4	2.9506	0.000673934
FAM225A	2.94932	0.00114882
HIST2H2BE	2.94654	2.9158e-06
TSTD1	2.93709	3.38026e-14
STX11	2.93559	8.04867e-06
SAMD9L	2.93134	9.87117e-12
CLEC4E	2.92936	4.6359e-06
HMGA1P4	2.90592	0.00111073
AC093278.2	2.90362	0.000122365
GCC2	2.89849	0.00740971
PARP3	2.88405	1.55712e-09
LAP3	2.8802	2.81771e-14
AC040162.1	2.87985	0.0210324
AL358472.4	2.86473	0.0332772
INSIG2	2.85793	0.00188688
CCDC189	2.85234	1.52566e-09
AC004687.1	2.85196	0.00355443
GPR141	2.85178	8.96476e-05
TPD52	2.84699	8.313e-10
SNHG15	2.84427	4.57051e-06
GGH	2.84395	1.26154e-11
CCDC88B	2.84189	8.62445e-05
AC025165.5	2.8369	0.0341888
TAGAP	2.83647	2.52159e-14
FAM49A	2.83498	2.61518e-13
TIFA	2.82802	0.00114375
S100A8	2.806	0.000183945
ASAP2	2.80042	4.00984e-05
DAPP1	2.79473	4.37681e-10
APOBEC3F	2.78984	1.12618e-06
BX539320.1	2.78238	0.0327482
RAB29	2.78139	1.01758e-05
BCL2A1	2.77834	4.72295e-12
PAQR3	2.77674	0.0197517
IFI44L	2.77579	5.26461e-07
TMEM41A	2.77044	5.77095e-10
MLLT11	2.76765	0.0227454
EPSTI1	2.76708	3.84178e-05
CYTIP	2.76219	1.25812e-07
RFTN1	2.7591	8.67943e-11
CSF2RB	2.75873	1.16916e-07
OPTN	2.75846	2.97596e-10
ISG15	2.75745	4.31903e-08
Z95114.3	2.74223	0.0254899
SLC31A2	2.74099	1.80726e-05
STK17A	2.72979	2.94023e-09
ASPHD2	2.72675	7.53583e-06
TES	2.72535	2.91994e-10
ITGB2-AS1	2.71603	0.000135112
GADD45B	2.71416	1.41097e-08
LRG1	2.70547	0.000626923
AHCYL2	2.70541	0.023662
STK26	2.70489	9.24122e-05
ZC3H12A	2.7038	9.61433e-08
N4BP2L1	2.70064	4.21304e-15
BAALC	2.70013	0.000355775
FAM69A	2.69882	0.0330149
ZNF618	2.69857	2.601e-09
UBE2S	2.69028	0.030116
SSTR2	2.68937	0.0202375
DHRS13	2.67939	7.69585e-05
JAK2	2.67854	1.76909e-07
PRRG4	2.6748	0.00084351
EZH2	2.67228	0.00171137
TNFSF13B	2.67007	1.21833e-05
TRAPPC13	2.66473	0.0352114
GPR132	2.66376	2.71585e-10
CBLN3	2.66251	0.000682876
CPT1B	2.64959	0.000881229
RELB	2.64642	3.49047e-07
FGD2	2.64502	1.8752e-10
RF00019	2.63946	0.000116308
SNX20	2.63841	9.52257e-13
ZSCAN16	2.63071	0.0335728
PTGIR	2.62937	1.17623e-09
TSPAN13	2.62921	0.0355872
HLA-C	2.62841	0.00180179
PDGFA	2.6132	0.0443712
HIST1H4J	2.60224	2.78939e-05
HIVEP2	2.59496	4.89824e-12
HELB	2.58839	3.16161e-06
PARP9	2.58247	0.000261203
F11R	2.58246	2.82513e-14
JADE3	2.57709	0.00289415
DYNLT1	2.57609	0.00225863
RHOF	2.5722	5.4404e-08
MT-TF	2.56572	5.0331e-11
DENND5A	2.55969	7.54381e-10
CEP97	2.55949	0.00260873
MGST1	2.54988	6.69644e-07
GJB2	2.54426	2.72691e-07
ETS1	2.53877	0.0306095
ARAP2	2.53325	5.96955e-10
FAM241A	2.53192	0.000533854
XPNPEP1	2.5314	1.73778e-06
PNRC1	2.53109	2.76426e-05
TYW5	2.52824	0.00758645
SIGLEC10	2.52564	0.000469301
TSFM	2.52521	8.2841e-07
ETV3	2.52392	5.78038e-08
ASCL2	2.52294	3.74078e-09
FAM20A	2.52118	1.50873e-06
FSD1L	2.51545	0.000308713
MBOAT2	2.51418	6.51648e-05
KCNMB1	2.51395	0.0320639
TMEM229B	2.50219	0.00313374
CEP135	2.50067	0.00330237
COA1	2.49941	5.09422e-06
FAM117A	2.49854	0.000201075
CCDC28B	2.49285	0.000307485
NEMP1	2.48993	9.01734e-08
GGT1	2.48632	8.06873e-06
MYBPC3	2.47979	0.0175855
CLIC2	2.4766	1.68018e-05
NETO2	2.46742	2.49396e-07
OSM	2.46027	0.00346116
SLC2A1	2.4591	0.000521393
SLC25A37	2.45877	1.99683e-06
LPIN3	2.45776	0.00115987
ZNRF2	2.4565	0.000134899
IFI35	2.45381	2.02265e-05
LGALS2	2.44571	1.4134e-05
GADD45G	2.44295	1.64102e-09
PROCR	2.44152	0.000824858
PLEKHG3	2.44152	2.66384e-11
POMC	2.44028	0.00257142
PSTPIP2	2.4394	6.95092e-08
PIM1	2.43798	0.000138667
RTP4	2.43759	7.03039e-08
BET1	2.43735	1.43707e-05
KYNU	2.43048	4.69106e-06
PANX2	2.42647	0.00355443
NMI	2.42277	7.90885e-08
ALAS1	2.42262	0.000773325
RCN1	2.42206	0.000282626
TYMP	2.42061	7.81681e-05
AC008105.3	2.41776	0.00664078
FAM177A1	2.41644	2.44594e-09
FOXN2	2.41289	6.73789e-06
ATF3	2.41265	0.000129991
SPECC1	2.401	3.94274e-09
BCL9L	2.39406	4.32444e-09
TBC1D9	2.37224	2.00507e-05
AL138724.1	2.37101	0.000421402
NUAK2	2.36685	3.01492e-07
ZDHHC18	2.36107	9.83839e-13
TSPOAP1-AS1	2.35903	1.73455e-05
SLC25A28	2.35543	5.93356e-07
AC004241.3	2.35542	0.0287031
BAZ1A	2.35264	5.21525e-07
CXCR2P1	2.34423	0.0237299
DHX58	2.34378	1.09887e-13
TAPBPL	2.34287	6.53632e-06
ZNFX1	2.34207	3.17019e-06
AL133330.1	2.34124	0.000305289
IL21R	2.34056	2.50484e-11
ITGB7	2.33781	1.90854e-06
TMEM140	2.33688	0.00114708
IFIT2	2.33101	1.77665e-07
SRGN	2.3206	1.02937e-06
NFKBIA	2.31695	5.09063e-06
SLC39A8	2.31141	0.00013098
AEN	2.3071	1.00392e-05
ATF5	2.29342	1.39395e-10
ABHD17C	2.29134	8.53652e-05
LDLRAD3	2.28899	5.07823e-08
TRAF3IP2	2.28864	0.00013956
C1orf122	2.28746	2.14721e-05
DNAJA1	2.2874	1.87039e-05
GPBP1	2.28243	3.18422e-07
AL353708.1	2.28197	0.001212
B4GALT5	2.28189	1.9258e-05
PIM3	2.27727	9.05024e-11
TTYH2	2.2754	7.19234e-10
APOL2	2.27298	0.00101755
CFLAR	2.26817	2.89354e-08
CMPK2	2.2633	3.97756e-10
MT1X	2.26261	0.000546397
NAA25	2.26144	0.00089771
C3orf14	2.26042	0.0279852
GRB10	2.26033	2.72594e-05
TMCC2	2.2597	2.25893e-05
DDX60	2.25689	0.00216475
PLSCR1	2.24345	0.00423701
NBN	2.24338	7.43817e-08
SERPINF1	2.23599	3.86686e-06
PTPN1	2.23363	2.48736e-05
XAF1	2.22512	0.00054746
TCP11L1	2.22135	0.00071422
IRAK2	2.22115	0.00241462
RAPGEF2	2.21962	3.29474e-06
HPS5	2.20825	4.46526e-06
SEMA4D	2.20626	5.84121e-06
RHBDF2	2.20395	1.04558e-06
AK4	2.20036	0.000603026
SLC41A2	2.19998	0.000516682
AC007728.2	2.19834	0.0399603
DENND1B	2.19129	4.26264e-05
TPST1	2.18374	0.00685595
LGALS3BP	2.18201	2.30234e-11
MCL1	2.1782	1.15628e-08
RASGRP2	2.17393	3.63447e-05
UBE2L6	2.17324	5.05575e-08
NAMPT	2.17312	2.60945e-12
CDKN2A	2.17031	0.00777626
TUBA1C	2.16873	1.38166e-10
TRAF5	2.16807	0.0045094
CD82	2.16353	0.000449221
CBWD5	2.16352	0.0249307
TOMM34	2.16079	6.18863e-10
MOB1B	2.15995	0.000662869
SDC4	2.1556	4.71487e-10
HMGN4	2.1532	0.0091649
HIST1H2AC	2.153	0.00146221
ORC3	2.14149	0.00143891
SPINDOC	2.13642	0.000847454
SELENOW	2.13021	1.96841e-10
VAC14	2.1285	0.000707349
TBK1	2.1244	3.85321e-08
STOM	2.11952	3.67426e-11
TRAF2	2.11623	5.60184e-07
LYSMD2	2.11262	0.0197531
FAAP24	2.10567	0.00873082
MIR155HG	2.10085	0.0227828
ZNF226	2.09874	2.05973e-08
CST7	2.09741	0.032323
SLC25A25	2.09224	7.42779e-06
PSMA2	2.09095	5.42689e-08
DRAM1	2.0881	3.83648e-06
CCPG1	2.08632	3.5978e-06
ACAP1	2.08544	0.000881229
CNTLN	2.08483	0.00151755
CYB5A	2.07794	0.00170287
APOL6	2.07691	2.88399e-07
BCL2L13	2.07582	0.000603026
GPR153	2.07474	0.00155262
H2AFY2	2.06676	4.47486e-07
DDB2	2.06549	6.83976e-06
TRIM21	2.06296	0.000317708
KIF2A	2.05795	5.84178e-06
ID2	2.05401	0.00142554
ASH1L-AS1	2.05347	0.0255125
TRADD	2.04688	3.95476e-07
GLIPR2	2.0464	0.000155859
ZNF296	2.04337	1.32756e-05
HERC5	2.04221	1.45828e-07
IFIT5	2.04208	0.000106294
LINC00623	2.03978	8.9985e-05
VDR	2.03913	0.000103653
IL10RA	2.03883	2.15498e-06
NECTIN2	2.03343	1.03388e-06
IFRD1	2.03255	0.000132429
DCK	2.0325	0.00692195
ERLIN1	2.03043	0.0032355
BRCA2	2.02825	0.00982151
ERICH1	2.02401	2.28492e-05
ENPP4	2.02021	0.00105064
HLA-A	2.01847	0.0424947
NABP1	2.01437	0.00026595
VRK2	2.01274	1.04252e-05
LAMB3	2.01125	6.76842e-05
MAP4K5	2.01111	0.0245976
USP11	2.00865	3.44477e-10
TDRD7	2.00614	0.00372295
ACOT9	2.00565	3.26088e-05
EREG	2.00403	0.0053449
RNF144B	2.00328	5.66696e-06
MSC-AS1	2.00156	0.020514
SLMAP	2.0013	0.0491792
RWDD2B	1.99733	8.55991e-05
PTPN2	1.99664	5.83348e-05
SPDL1	1.99141	0.00469598
EHHADH	1.98904	0.0042718
DAXX	1.9872	7.08894e-07
IER5	1.98059	1.99189e-09
AIFM2	1.97498	4.11502e-10
MEI1	1.9727	3.22725e-07
ARHGEF3	1.96987	2.19559e-07
SAMSN1	1.96636	1.80447e-06
BCL3	1.96223	2.99239e-07
PIP5K1A	1.95604	0.00307734
MTF1	1.9553	0.00658196
PARP14	1.95082	2.25821e-09
NUP50-AS1	1.94564	0.000290319
PML	1.9438	4.11002e-07
MAP3K14	1.9424	4.19661e-05
RNF115	1.93939	0.000240042
WASHC3	1.93296	0.044612
CCDC50	1.93281	2.28882e-05
SEMA4B	1.93183	0.0497295
CSTA	1.92554	6.35593e-06
KDM6A	1.92537	4.5591e-06
DEPP1	1.92444	0.0277246
PIM2	1.92252	0.000541542
SNHG1	1.91813	0.00228792
ROBO3	1.91809	0.00875145
TAGLN2	1.91626	3.22725e-07
C21orf91	1.91327	9.23633e-06
TBC1D22B	1.91302	0.00190437
DOPEY1	1.90801	7.55555e-05
NOD2	1.9013	1.4829e-05
FARP2	1.90039	0.00148367
CD44	1.90031	0.000438981
TNIP1	1.89861	8.43384e-06
SUPT3H	1.89848	0.0233364
PSMA4	1.89662	0.000141035
C17orf58	1.89626	0.000121422
TLR1	1.89385	5.64727e-07
TBX21	1.89332	0.00758645
RF00493	1.89273	0.0161996
TP53INP2	1.88919	0.0141268
ZC3HAV1	1.8857	6.65619e-06
CIDECP	1.88534	0.0142298
FCGR1B	1.88518	0.00767471
BASP1	1.88507	5.14334e-08
SLC8A1	1.88425	0.000990816
BCL2L11	1.88313	0.00137178
TTC9C	1.87739	0.0152637
CCNG2	1.87312	0.00820365
SELENOM	1.87296	3.20211e-05
NIPSNAP1	1.86808	0.0116356
AC005229.4	1.86798	0.00991868
SRD5A1	1.86684	0.000728645
AC133552.5	1.86657	0.0054887
TSKS	1.86585	0.035544
DDX58	1.86274	4.85341e-05
STOML1	1.86221	0.00113422
RPS27L	1.85979	8.32657e-08
MAP4	1.85913	5.22149e-06
C1QB	1.85849	0.00908028
BTN3A1	1.85829	5.40042e-05
ACTR6	1.85714	0.00142514
LRRFIP2	1.85672	1.03336e-07
LRP12	1.85481	2.80292e-06
NAA40	1.85444	0.00803218
GRINA	1.85331	9.38195e-08
MTHFD2	1.85186	0.000643618
XRN1	1.84998	4.51251e-06
ZFAND2A	1.84638	0.000828255
PPP3CC	1.84635	0.000725059
HEATR6	1.84424	3.84178e-05
CLNS1A	1.84283	0.000354735
CENPC	1.84192	0.0294544
MRPL49	1.83663	0.00567777
FCHO1	1.83628	0.0303297
FANCL	1.83304	0.000602998
SP110	1.83296	0.000163104
MLLT3	1.82621	0.0473635
FLOT2	1.82452	0.00107704
IDNK	1.82221	2.28103e-05
TNFAIP8	1.82	5.13038e-07
GRSF1	1.81775	1.19426e-08
RELA	1.81628	4.83625e-09
NFKB2	1.81475	0.000327448
RND1	1.81347	0.0245661
PSMA6	1.81141	0.00886239
ISOC1	1.81071	0.00544978
NFKBIE	1.80928	1.90299e-05
IL2RG	1.80706	2.58147e-07
AC048341.1	1.80605	0.0416572
GLS	1.80579	2.2288e-05
TTPAL	1.8034	0.00137992
ODF2L	1.80055	0.0154996
ICAM1	1.79953	8.85481e-07
ALPK1	1.79926	2.80073e-05
MIR3945HG	1.79801	0.0174859
PPP1R35	1.79668	1.26863e-06
MMP25	1.79362	0.00048337
TRAF6	1.78928	0.0464801
PRPF3	1.78628	0.00144707
SELPLG	1.78607	1.05477e-09
IFITM3	1.78463	2.30335e-05
REPIN1	1.78391	0.000522815
PIP4K2C	1.7835	0.00777626
CASP3	1.782	0.000975753
GYPC	1.78194	6.53777e-08
INPP5F	1.77936	0.00605221
TNFRSF9	1.77799	1.01758e-05
TANK	1.77636	0.00165244
PLEKHA7	1.77584	0.0219561
AL021707.6	1.77545	0.0236543
C5orf15	1.7746	0.00162389
NUPR1	1.77147	1.86145e-05
EDEM1	1.76903	0.000626298
XPC	1.76709	0.00416436
BTN3A3	1.76399	4.59812e-06
DAXX	1.76182	0.0414626
BTN3A2	1.76079	2.2886e-05
UBE2Z	1.75966	2.78566e-06
CLDN12	1.75803	0.00621796
RUFY2	1.75764	0.0251417
CGAS	1.75673	0.000223032
SUB1	1.7548	1.26811e-05
CCSER2	1.75219	0.00145242
SSH3	1.75158	0.0354002
PPP1R15B	1.75037	0.00346737
CERS6	1.74477	1.0698e-05
EID2	1.74291	0.0153685
SMURF1	1.74156	0.00447329
SRI	1.74152	0.00294756
CCDC115	1.73842	0.00481231
OGFRL1	1.73518	2.75595e-07
CLIP1	1.73405	5.35986e-05
FMNL2	1.73383	4.46136e-07
RMC1	1.73154	0.00295429
RAB8B	1.72993	0.0009713
C4orf46	1.72869	0.00222301
XKR8	1.72826	1.27382e-06
IL4R	1.72738	1.14328e-08
NAPB	1.72362	0.0134412
ATF4	1.72339	1.25634e-07
ICAM2	1.7219	0.00291444
POLI	1.7213	0.045049
JUN	1.72062	0.00664059
TSC22D1	1.71816	0.00673058
DTX3L	1.71526	9.35779e-05
ALOX15B	1.71457	0.000958789
DNTTIP1	1.71418	0.000764632
ELMO2	1.71405	0.000392891
FAM118A	1.71263	0.000162879
CLIC4	1.7119	0.0022778
RUNX2	1.70878	0.00113877
UGCG	1.70842	0.00497654
ABI1	1.70709	1.69799e-05
DZIP3	1.70599	0.00049041
GPD2	1.70558	2.82794e-06
SEC22A	1.70544	0.00846273
THBS3	1.70346	0.0235018
ZNF75A	1.70338	0.0215205
NECTIN1	1.70048	0.00283668
PCNX1	1.69542	5.57331e-05
MITD1	1.69478	0.00592985
C19orf12	1.69427	0.000431272
IL18BP	1.69193	3.30525e-05
ITPRIP	1.69139	0.0016154
L3MBTL3	1.69056	0.0345674
FDXR	1.68889	0.000576277
ELF4	1.68354	0.000632633
SPACA6	1.67451	0.00256972
FGL2	1.67362	0.00849053
MSRB1	1.67246	9.58403e-07
ARHGEF11	1.6723	0.000612314
C1orf54	1.6656	0.00123753
CD48	1.66083	0.0187501
MIR29B2CHG	1.65956	0.00466987
IFFO2	1.65892	0.00527624
TNIP2	1.65677	0.000427869
HELZ2	1.65675	0.00222391
FAM49B	1.65432	0.000829669
ADGRE5	1.65301	6.53632e-06
ZNF638	1.65234	0.00828474
RNF145	1.65055	0.000492156
RNF114	1.64878	6.47889e-05
CDC42SE1	1.6446	0.00376175
FAM135A	1.64384	0.0132074
POLR3D	1.63832	0.0010887
VOPP1	1.63801	3.27093e-06
SLC37A1	1.63748	0.00886503
ADAM8	1.63673	0.000687957
AQP9	1.6363	0.00363618
DLEU2	1.63465	0.0299014
PIAS3	1.63421	0.00246624
SPART	1.63382	0.000562836
P2RX7	1.63365	1.18769e-05
BBC3	1.62858	0.000750788
TMEM131	1.6274	1.00792e-05
TOR1B	1.62497	0.00123287
PSMA3	1.62317	0.00235261
SERPINH1	1.62183	6.8975e-05
PLAUR	1.62139	0.0209775
TMSB10	1.62087	0.000298395
TMEM165	1.61851	0.00666698
USP15	1.6177	0.000522815
ENTPD5	1.61697	0.0142585
C17orf49	1.61333	0.000124715
RAB10	1.61186	0.000123242
MAPRE1	1.61082	0.0127199
MICALL1	1.61007	0.000361829
ECHDC2	1.60609	0.0458667
TEDC1	1.60561	0.0152668
AC004241.1	1.6039	0.0295749
FCHSD1	1.60379	0.0065086
ANKZF1	1.60248	0.0207687
H6PD	1.60069	0.000857301
POLDIP3	1.60025	1.27968e-05
TLNRD1	1.59864	0.00490353
SLC22A23	1.59849	0.0013806
TARS	1.59707	0.00115478
EXOSC9	1.59686	0.000283506
ZNF326	1.59633	0.0341888
STIM2	1.59528	9.04093e-05
ZNF136	1.59408	0.0134879
TMEM135	1.58583	0.0397784
WBP4	1.58473	0.00820365
EHD1	1.58443	0.0425461
MFSD14A	1.58102	0.00637968
ST8SIA4	1.58093	0.000210665
ABCG1	1.57977	0.0059806
ENSA	1.57958	0.00223979
MFN1	1.57885	0.0138014
LYST	1.57877	0.000602077
NAV1	1.57804	5.35986e-05
PLEKHO1	1.57345	0.000165838
FCGR1A	1.56907	0.0022256
SLC25A20	1.56646	0.0103864
SNRNP40	1.56635	0.0281112
CLEC16A	1.56246	0.00547582
RAB2B	1.5596	0.000246591
NUP62	1.55878	0.000106189
GORAB	1.55691	0.0444043
HDGFL3	1.55536	0.00193479
USP53	1.55522	0.0281728
GEMIN2	1.55454	0.0403765
IL6ST	1.55139	0.00555243
RRM2B	1.54969	8.53102e-06
GRIN2D	1.54836	0.00161943
PTGER2	1.5467	0.0148417
ZMIZ2	1.5467	0.000722194
SCARNA9	1.546	0.0321178
RAB9A	1.54563	0.0277246
DYNC1LI1	1.54493	0.00120217
TMEM268	1.54402	6.75645e-05
PARP10	1.54332	0.000289087
PRMT9	1.54009	0.00341769
HMGCS1	1.53702	0.00461614
DIAPH1	1.53659	3.21751e-06
PI4K2B	1.53618	0.0161304
SIAH2	1.53378	0.00228179
GINM1	1.53368	0.0164659
FLVCR1	1.53046	0.0057647
THAP1	1.52917	0.0258418
TRIM22	1.52781	7.90082e-05
MR1	1.52715	0.00043568
C1GALT1	1.52516	0.0249109
PARP12	1.52414	0.00120367
TSPAN33	1.52109	0.000786294
LSP1	1.5197	0.0106129
CRYBB2P1	1.51901	0.0328756
SYT11	1.51728	0.00248747
STK4	1.51679	1.47289e-05
ST3GAL4	1.51675	0.0243368
TJP2	1.51641	0.00161571
OAS1	1.51531	0.000397313
MAP3K8	1.50793	0.00341229
RABEPK	1.50573	0.000353794
OSBPL9	1.50572	5.87376e-05
SRC	1.50318	2.67076e-05
PPM1K	1.50047	0.0118219
DENND4A	1.50047	0.0064247
CEBPZ	1.4992	0.0238493
AL121603.2	1.49893	0.0036626
JUNB	1.49467	0.00178951
MDM2	1.49389	0.000106012
CHST7	1.49263	0.00926142
N4BP2L2	1.49213	0.0204021
ZFAND4	1.49154	0.0217429
C3orf38	1.48962	0.00105261
JAK1	1.48932	0.00308764
AVEN	1.48915	0.0348957
SMG1	1.48829	0.0250012
ANTXR2	1.48415	0.00158748
ASH1L	1.48242	0.00237369
ABCA5	1.4798	0.00856333
39873	1.47662	0.000727228
AC002044.1	1.47092	0.00454495
NFIL3	1.47039	0.0406814
IRF8	1.4681	0.00620073
BAK1	1.46699	0.0294277
PHIP	1.46591	0.0195627
SQOR	1.46556	2.04211e-05
MRPL14	1.46471	1.54735e-05
STAC3	1.46349	0.00300171
DECR1	1.46209	0.0091567
NRP2	1.46132	0.000165892
GXYLT1	1.46032	0.0209282
AP5B1	1.45911	1.41109e-05
KPTN	1.45844	0.00456566
CCNL1	1.45591	0.000920441
NMRK1	1.45448	0.00259863
CEBPB	1.45244	0.00734694
MKL1	1.45097	0.0012176
OAS3	1.45026	0.00992606
PRCP	1.44996	0.000362584
ANKRD44	1.44932	0.000163552
TRPC4AP	1.44555	0.0277246
TMEM38B	1.44296	0.00185876
AP1G2	1.44286	0.0318201
B4GALT4	1.43895	0.0272586
GSTK1	1.43876	0.000738431
ZKSCAN5	1.43753	0.0406764
GRIN3A	1.43631	0.0257475
ZBTB10	1.43315	0.00216475
AURKA	1.43199	0.00918524
SCFD1	1.43187	0.0064068
CLASRP	1.43165	0.0032355
HLX	1.43132	0.000844797
OAS2	1.43092	0.000885504
UBA3	1.43026	0.0136371
EPM2AIP1	1.42806	0.049336
NEAT1	1.42618	0.00788523
IFI44	1.42603	0.0178401
HEXIM1	1.42553	0.0200441
GTPBP8	1.42525	0.0301752
HAX1	1.42513	0.000314577
HINT1	1.42365	0.0120828
AL355001.2	1.42168	0.0154996
UBC	1.41956	4.94678e-06
RASSF4	1.41879	0.0341414
POMP	1.41842	0.00669961
CHMP5	1.41811	0.0230464
RNF213	1.41478	0.000260953
PAPD7	1.41411	0.00176271
CDK14	1.41392	0.021595
ZDHHC17	1.41341	0.00294056
PTTG1	1.41288	0.00795598
TFEC	1.41068	0.00273213
ZNF267	1.41054	0.0258944
MXD1	1.40806	0.036693
CD86	1.40748	0.000596161
CYTH1	1.4071	7.27024e-05
TSC22D3	1.40485	0.0481482
MAFF	1.40352	0.00104884
CBX4	1.4018	0.00120283
ADM	1.39793	0.00604199
UVRAG	1.39685	0.00114346
DNAJC18	1.39368	0.0402733
EED	1.39195	0.00846273
ZFP64	1.39151	0.0281417
FSTL3	1.3906	0.047974
SEMA3C	1.39026	0.0145171
FAM210B	1.38973	0.000118479
WTAP	1.38943	0.00166995
RAP2C	1.38887	0.0012267
LIN52	1.38866	0.040596
CREG1	1.38858	0.00755239
SMNDC1	1.38647	0.00363751
MOB4	1.38624	0.00250641
MRPL46	1.38582	0.00564073
LIMS1	1.38336	0.00275598
CD72	1.3804	0.0198209
LRRK1	1.37732	0.0137488
SIKE1	1.37464	0.0031872
PCNA	1.37188	0.000102778
COQ10B	1.37041	0.000374122
TMEM39A	1.36891	0.0300951
H2AFV	1.36887	0.000132129
FAM219A	1.36795	0.00227369
ATG3	1.36632	0.0367759
SAR1A	1.36484	0.00659143
TBC1D4	1.36326	0.00204594
C9orf72	1.36262	0.00266837
BCL2L12	1.36132	0.00118078
LINC00467	1.36064	0.0104708
HMGN1	1.36016	0.000533571
ANKRA2	1.36003	0.0134043
ARID5B	1.36003	0.00101988
RDX	1.35976	0.015717
SAMD9	1.3595	0.0212488
LYN	1.35948	0.00547582
GRAMD1B	1.35834	0.0381283
NBDY	1.35621	0.00194316
TUBB	1.35543	0.0146895
ANKRD13A	1.35309	0.00101954
CCZ1	1.3523	0.00868596
EIF2S2	1.35119	0.00260162
RAP1B	1.35098	0.00101708
SECISBP2L	1.35051	0.0117886
MRPS33	1.35003	0.00202181
RNF34	1.34939	0.000527445
SLC35C2	1.34609	0.00079474
ORMDL2	1.34438	0.000430589
CYP2S1	1.34398	0.0197504
MKRN2	1.34366	0.00783075
RPS19P7	1.34039	0.0363577
PTGES2	1.33884	0.00166995
NFKB1	1.33674	0.0083294
OAZ2	1.33536	0.00173303
GOPC	1.33404	0.00840296
MX1	1.32887	0.0381229
PDRG1	1.31767	0.0259148
GOSR1	1.31676	0.00771854
TOX4	1.31489	0.000490134
USP6NL	1.3144	0.0184306
ARID4B	1.3128	0.0373251
JMJD7-PLA2G4B	1.31265	0.00192195
CDC42EP4	1.31231	0.0356182
FAM76B	1.30838	0.00756417
RFX5	1.30754	0.00296726
ARID5A	1.30614	0.00722181
MAGOH	1.30495	0.0263377
ZNF276	1.30455	0.0200076
PELO	1.30362	0.0348957
SPG11	1.30335	0.00162124
TRIP4	1.3017	0.0110332
TOR4A	1.30112	0.00473947
TCEAL8	1.30099	0.0341888
RNF149	1.30087	0.00130485
NEDD1	1.29993	0.043268
ATP1B3	1.29951	0.000605522
ARHGAP31	1.2989	0.000737446
LSM1	1.29313	0.0156104
H2AFJ	1.29281	0.0115438
CCDC137	1.29263	0.00431204
UBQLN2	1.28924	0.0353158
USP25	1.28678	0.00940387
TBCC	1.28313	0.00716981
MSANTD4	1.28175	0.0150444
ENTPD1	1.28028	0.00243639
G3BP2	1.27952	0.0041742
ZBTB17	1.27904	0.000677025
SLFN5	1.27887	0.0377083
ERGIC1	1.27859	0.0453007
BATF	1.27823	0.0190323
RPA2	1.2773	0.00497289
FBXO22	1.27256	0.00843818
TMEM199	1.26931	0.0247108
MKRN1	1.26874	0.0474843
PAPOLG	1.26796	0.00542873
HCK	1.26742	0.00728241
MPZL1	1.26621	0.00173303
ZSWIM4	1.26423	0.0182019
IMPA1	1.26388	0.0100284
IKZF5	1.26346	0.017163
KLF3	1.26318	0.0104552
SPPL2A	1.25935	0.00231552
SELENOI	1.25928	0.0328176
SOCS4	1.25914	0.0215299
ASCC1	1.25739	0.0165673
DNTTIP2	1.25691	0.0472298
PDP1	1.25531	0.00757335
INTS7	1.25427	0.00664055
FASTKD5	1.25355	0.0276174
PRAF2	1.25048	0.010397
	1.25018	0.0323075
CCDC97	1.24908	0.0173236
TICAM1	1.24897	0.0184374
TFG	1.2485	0.00138734
PTPRC	1.2477	0.000370727
JPT1	1.24704	0.000554045
CMTR1	1.24672	0.00297687
CYTOR	1.24605	0.00566083
EFHD2	1.24381	9.13625e-05
MIA3	1.24211	0.0175579
OAF	1.2414	0.0161189
RAB12	1.24052	0.0256993
GOLM1	1.23908	0.0237011
GTPBP1	1.23669	0.00043367
MT-TV	1.23572	0.0398541
PSMA5	1.23415	0.0282414
ADPGK	1.23133	0.0311557
NINJ1	1.23102	0.000724264
LPIN2	1.23101	0.0333784
BTN2A2	1.23097	0.0146442
ZNF142	1.22938	0.0488728
CHMP4B	1.22824	0.000861761
AFG3L1P	1.22657	0.0324019
IFI6	1.22477	0.0062848
VPS29	1.22455	0.0100877
SRSF5	1.22	0.0377417
SLC50A1	1.21905	0.00137115
TSC22D2	1.21797	0.0168862
FUBP1	1.21361	0.013604
PLGRKT	1.21314	0.0458202
ITGAL	1.213	0.00335445
ALDH2	1.21101	0.0305135
H1F0	1.20937	0.0110687
ZBTB2	1.2077	0.0237637
PACS1	1.20762	0.0108056
MARS	1.20751	0.00749489
RPIA	1.20591	0.0250012
USP13	1.20419	0.04321
LMNB2	1.20397	0.0116478
ZNF655	1.1988	0.00655981
BPGM	1.19647	0.0110148
NADK	1.19597	0.000531197
MFAP1	1.19419	0.0333042
INTS12	1.19082	0.0127536
PLA2G4C	1.19028	0.0227337
SLC30A7	1.18811	0.00813798
CASTOR1	1.18676	0.0333042
ADPRH	1.18407	0.0456307
MBD2	1.18329	0.00995991
POLA2	1.18313	0.0108582
MFSD14B	1.1821	0.0282303
RBMXL1	1.18198	0.0142298
RMI1	1.18096	0.0421729
H3F3B	1.17996	0.00779684
RAB11FIP4	1.17842	0.00289852
PDCD2	1.17794	0.0199885
PMPCB	1.17758	0.0213991
HARS2	1.17641	0.00437108
CNP	1.17488	0.0294544
PPP2R5E	1.17413	0.0159593
BID	1.17379	0.0127856
SIK3	1.17213	0.0027684
UBE2E2	1.17209	0.00129621
CBX3	1.17145	0.00193711
TAX1BP1	1.17109	0.00536652
CCDC90B	1.17001	0.00533445
TMEM144	1.16796	0.0244845
IPPK	1.16656	0.0250918
STX17	1.16645	0.0447268
DLGAP4	1.16626	0.00120278
STK17B	1.16577	0.0171138
ATG2A	1.16436	0.00101317
LRCH3	1.16338	0.034459
ZNF185	1.16231	0.00280025
CTC1	1.16071	0.0207476
HOMEZ	1.15653	0.00862352
ZC3H15	1.15267	0.044415
BORCS8	1.15232	0.00168652
CD47	1.15105	0.00730245
HIVEP1	1.14601	0.023388
RBCK1	1.14441	0.00142514
SP100	1.14033	0.0293223
CDC42SE2	1.13956	0.00936532
KCTD17	1.13891	0.00803218
RNF7	1.13855	0.00181171
ARL5B	1.13755	0.0182682
PAPD4	1.13717	0.00109558
PLEKHG2	1.13702	0.0164045
ABHD8	1.13598	0.0324063
CFP	1.13497	0.00993374
DHRS7B	1.12981	0.0283065
IP6K2	1.12931	0.0373098
FXR2	1.12771	0.0104402
KLHL6	1.12713	0.0292434
NFE2L1	1.12691	0.00311496
ETV6	1.12535	0.00137115
RLF	1.1242	0.0301752
TBC1D10A	1.12381	0.0144119
OXSR1	1.12217	0.0139353
TUBB6	1.12197	0.0128925
SPAG7	1.11969	0.00140528
FAM220A	1.11779	0.0376241
CCDC71L	1.11618	0.042656
FBXO7	1.11581	0.00529179
ACSL4	1.11373	0.00952783
SLC25A36	1.1137	0.0249415
PEX11B	1.11283	0.0301555
MOB1A	1.11128	0.0228374
VPS37C	1.11066	0.00122295
MIA-RAB4B	1.10879	0.0453661
OSGIN2	1.10584	0.00453636
DDX60L	1.10054	0.0312821
EMC2	1.09406	0.00293461
NXT2	1.09369	0.0208154
YDJC	1.09334	0.0316127
C4orf3	1.09209	0.0186104
TMX1	1.09185	0.00461042
WHAMM	1.09102	0.0184799
HINT3	1.09057	0.0341414
RFFL	1.09005	0.0494709
NUDT22	1.08536	0.0356182
CLN5	1.08381	0.034823
IRF2	1.08363	0.0486024
CERS5	1.08274	0.00553392
TIA1	1.08169	0.0464425
THAP3	1.08019	0.0239916
PHF11	1.08007	0.00969548
MMP14	1.08004	0.0108422
AC083862.2	1.07987	0.0448003
JADE2	1.07847	0.00420835
POLD4	1.07821	0.0213394
RUBCN	1.07795	0.0259769
RPS19	1.0753	0.00803119
SAP18	1.07484	0.0456307
GOLPH3L	1.07484	0.0373
BIRC2	1.07474	0.026311
DDX19B	1.07472	0.0272859
WDFY4	1.07369	0.00367288
IL13RA1	1.07243	0.0313794
COPS2	1.07065	0.0223475
DEK	1.06782	0.0106129
CHPF	1.06219	0.0389577
ITPRIPL2	1.06181	0.0116767
SLC9A8	1.06177	0.00918524
SMARCA5	1.06021	0.00658365
CSRP1	1.05962	0.0456903
KANSL3	1.05939	0.00918524
SRSF9	1.05885	0.0270565
LMBR1L	1.05832	0.0368635
ILK	1.05747	0.0132479
SYNGR2	1.05729	0.0278611
PSMD4	1.05455	0.0302553
ZNF775	1.05419	0.00925524
SUPT4H1	1.04989	0.0228511
DDIT3	1.04939	0.00913885
TRIM38	1.04756	0.00682387
MON2	1.04696	0.0163144
UBE2E1	1.04572	0.0475638
C12orf57	1.04307	0.0289939
OSER1	1.04227	0.00467643
HEIH	1.0418	0.0386749
ANGEL2	1.0389	0.0332772
CTNNBL1	1.03841	0.0423935
BLOC1S2	1.03658	0.0352812
PCF11	1.03472	0.0274823
TTC14	1.03203	0.0451583
FBRS	1.03051	0.00654081
RNF19A	1.02979	0.0106129
PHF3	1.02906	0.0424696
RCSD1	1.02762	0.00269278
MRPL42	1.02396	0.0369891
B4GALT1	1.02349	0.0484999
CHURC1	1.02177	0.0203499
HMGXB3	1.02016	0.00232429
FCHSD2	1.01647	0.00695472
PPM1B	1.01588	0.0104019
TSTD2	1.01517	0.0373583
FOXJ2	1.01353	0.034981
PNPLA2	1.01351	0.0497094
ELOVL1	1.01193	0.00773423
TRIM11	1.01036	0.0100215
XPO1	1.01004	0.00542417
ERCC3	1.00618	0.0184672
NUP153	1.00011	0.0448003
ATXN2	-1.00063	0.0260574
ATP13A3	-1.00124	0.0375506
LRPAP1	-1.00307	0.0096028
CD151	-1.00331	0.0331258
CORO1C	-1.00401	0.0200441
CHRAC1	-1.00829	0.0402594
MT-ND2	-1.00835	0.0393237
GALM	-1.00918	0.00368536
QARS	-1.00976	0.0157274
ALDH3B1	-1.01043	0.0146608
NDRG3	-1.01407	0.00825658
MAP3K3	-1.01467	0.00547638
SUCLG2	-1.01554	0.0280609
UBE2G1	-1.02485	0.0166655
PLIN2	-1.02721	0.00136716
AGPAT2	-1.02765	0.0207787
CCNI	-1.02835	0.0437615
RAB32	-1.02881	0.0185915
ACTG1	-1.02993	0.0164083
FAM46A	-1.03149	0.0118283
KIAA0232	-1.03219	0.0104964
ULK3	-1.03898	0.0224504
MTMR2	-1.04227	0.0329038
DIP2A	-1.04235	0.0108422
FUT11	-1.0433	0.00478858
CTNNBIP1	-1.04609	0.0480321
ADAM10	-1.04666	0.0215307
RREB1	-1.04715	0.048908
RRP1B	-1.04967	0.00930131
TUBGCP2	-1.0507	0.018744
SLFN11	-1.0529	0.0271696
MRPL24	-1.05604	0.0106754
GPAA1	-1.05672	0.010046
HDAC5	-1.05689	0.007314
ABCC3	-1.05842	0.00627583
MYO9B	-1.0589	0.0421413
GAA	-1.05978	0.0497762
ATG7	-1.06046	0.00843742
AGO1	-1.0617	0.00868985
KIAA0100	-1.06449	0.00417892
CCR1	-1.06505	0.0213574
ZEB2	-1.06536	0.0045625
ERMP1	-1.06597	0.0251307
CARHSP1	-1.06616	0.0134642
CTDSP1	-1.06808	0.00394215
TPRA1	-1.06897	0.0302137
SETD7	-1.06947	0.0223288
POLE	-1.07305	0.0496598
VKORC1L1	-1.07337	0.0257475
IFRD2	-1.07746	0.00973501
METTL2B	-1.0789	0.00808133
LRRC23	-1.08162	0.0314506
STRADB	-1.08191	0.0383853
KPNA6	-1.0824	0.015875
MAGED1	-1.08293	0.00469539
PRKAR2A	-1.08659	0.0062108
SELENON	-1.0897	0.00679054
GLMP	-1.09628	0.0071806
RTL8C	-1.09894	0.00507366
TKT	-1.09902	0.00756417
ANXA11	-1.09981	0.00569131
RTN3	-1.1015	0.0266778
TGOLN2	-1.10177	0.000848577
C20orf194	-1.1024	0.0403264
VPS45	-1.10304	0.0336254
ERF	-1.11055	0.0345492
GPI	-1.11103	0.00777626
C12orf10	-1.11989	0.00861326
CREB3L2	-1.12065	0.0206359
RPN1	-1.12391	0.00118666
NHP2	-1.12774	0.036693
ATP5MC1	-1.13016	0.0228374
NIN	-1.13289	0.0190532
NUMB	-1.13307	0.00197687
SLC8B1	-1.13356	0.0262869
CSF3R	-1.1336	0.0454782
CST3	-1.13362	0.016127
CETN2	-1.13674	0.0461162
PDIA6	-1.13682	0.023616
RNPEPL1	-1.13723	0.00214824
SMYD2	-1.13833	0.0254993
MT-ATP6	-1.14013	0.00241156
HEBP1	-1.14113	0.0166131
ADAP2	-1.1419	0.0213576
PLXND1	-1.1457	0.0279021
SOCS6	-1.14575	0.0433884
MTATP6P1	-1.14583	0.0453661
CLTC	-1.14586	0.00312523
PPP1R37	-1.14821	0.00723628
AC005034.3	-1.14867	0.0333042
BIN2	-1.14881	0.00965127
CEP170B	-1.15221	0.0227337
MUM1	-1.15524	0.0159766
C1QA	-1.16002	0.00271546
GOLGA3	-1.16028	0.00166995
TPRG1L	-1.16158	0.0312943
SMIM25	-1.1617	0.0297608
ANXA6	-1.16278	0.0128285
EIF3A	-1.16482	0.0174293
RAB4A	-1.16596	0.0124253
ZDHHC14	-1.16808	0.0325161
ME2	-1.16811	0.00652483
CHKA	-1.16882	0.000663954
PTRH2	-1.17338	0.0385346
NFXL1	-1.17508	0.0350858
SNX24	-1.17576	0.00742519
TCF3	-1.17583	0.0144653
BCAT2	-1.17949	0.0302204
TIMP1	-1.1796	0.035325
FAM214A	-1.17972	0.0386749
LAT	-1.17973	0.0195881
FAM168B	-1.18389	0.00486491
FBXL17	-1.18518	0.0161996
MDFIC	-1.18633	0.00709724
MRPL12	-1.18647	0.0116656
TBC1D17	-1.18764	0.0260651
NHSL2	-1.18917	0.00730245
HACD3	-1.19026	0.0215205
ATP6V1D	-1.19138	0.00470956
FLI1	-1.19231	0.0283774
TGFB1	-1.19393	0.0421035
GNA11	-1.19441	0.0173647
CYB5RL	-1.19532	0.034823
DHX32	-1.19665	0.037928
GPR183	-1.19746	0.00639223
SLC35F6	-1.20368	0.0207439
COMMD10	-1.2066	0.0259847
NUP188	-1.20782	0.00396954
ENKD1	-1.20941	0.0285568
C1orf216	-1.20943	0.0242738
BLVRB	-1.21295	0.0138014
AAK1	-1.21307	0.000522639
SSBP2	-1.21331	0.0222093
GAS2L1	-1.21456	0.00972644
TM9SF2	-1.21469	0.00432877
DYRK2	-1.21859	0.0302204
GNPDA1	-1.21917	0.000876524
LGALS3	-1.22038	0.034035
PHF20	-1.22251	0.0218307
PIP5K1C	-1.22286	0.00512418
TMEM104	-1.224	0.00228326
PPP1R14B	-1.22688	0.00396507
TXNRD2	-1.2278	0.0456307
PLOD3	-1.22827	0.00582054
MRGBP	-1.22885	0.0353304
ELMO1	-1.22981	0.0236543
NDUFA10	-1.23058	0.00011904
TFEB	-1.2307	0.0036626
PPARA	-1.23154	0.00237377
ACSS1	-1.23172	0.00282595
DALRD3	-1.23261	0.00618809
SMS	-1.23282	0.000396294
B4GAT1	-1.23436	0.00620073
DDHD1	-1.23468	0.0143095
LIMD2	-1.23529	0.01873
TBC1D24	-1.23679	0.00883732
CAT	-1.23818	0.0104488
HGSNAT	-1.23841	0.0015412
TGFBR1	-1.23983	0.0383393
DUSP6	-1.24101	0.0150908
COASY	-1.24139	0.00691095
PDIA4	-1.24245	0.0245708
AC135050.6	-1.24278	0.0424696
POR	-1.24283	0.00345236
LYZ	-1.24373	0.00993374
MT-ND4	-1.2459	7.30763e-05
STIP1	-1.25109	0.0465198
KLF7	-1.25456	0.00152947
MCRIP2	-1.25528	0.0104621
DNPH1	-1.25543	0.00568163
UBTD1	-1.25548	0.0099011
CLUH	-1.2561	0.00119063
EXD3	-1.25669	0.0153224
ERGIC3	-1.25929	0.00260663
PRKX	-1.25955	0.0207508
PTPN22	-1.2615	0.0376241
NAGK	-1.26175	0.000692862
DGKE	-1.26379	0.0193801
TGFBR2	-1.26458	0.0194161
HSPA5	-1.26569	0.00838592
SNX5	-1.26966	0.00908028
HEXB	-1.27344	0.00139281
MT-CO3	-1.27359	0.000268337
ABCB8	-1.27632	0.019263
DEXI	-1.27785	0.0106235
PAQR8	-1.27813	0.015309
SMPDL3A	-1.27876	0.0451142
DUSP3	-1.28021	0.00567172
TRIQK	-1.28026	0.0270663
CALR	-1.28153	0.00673058
MAN1A1	-1.28452	0.0442831
TLN1	-1.28474	0.000155277
AGPAT4	-1.29014	0.00322937
PARVG	-1.2924	0.00164658
PEPD	-1.2935	0.00225421
AMPD2	-1.29607	0.00517698
CAD	-1.29676	0.00784221
CD59	-1.29683	0.00028552
GNAS	-1.29695	0.00355809
ADCY3	-1.29704	0.0365485
BZW2	-1.29785	0.026225
MARVELD1	-1.29887	0.000747547
PPP4C	-1.29922	0.0345492
CAB39	-1.3014	0.00513587
PNPO	-1.30572	0.00369289
C9orf16	-1.30782	0.0130579
ITGB1BP1	-1.30937	0.00914975
G6PD	-1.311	0.000561977
PAICS	-1.3111	0.0493687
MKNK1	-1.31163	0.000235802
DNMBP	-1.31171	0.00774585
RAB11FIP5	-1.3121	0.00578063
RALGAPA2	-1.31395	0.00777626
EPN1	-1.31429	0.0288501
TARSL2	-1.31622	0.0352405
UCP2	-1.31725	0.0185378
FARSB	-1.31818	0.0228872
SIAE	-1.31844	0.014777
TRPM2	-1.31896	0.00533445
ZMYND11	-1.32002	0.000248744
39692	-1.32196	0.0379814
HSD3B7	-1.32201	0.00291444
UNG	-1.3224	0.00431333
COLGALT1	-1.32352	0.00671797
SLC11A2	-1.32835	0.00448828
SH3GL1	-1.32836	0.016718
AC244090.1	-1.32893	0.00627823
HS6ST1	-1.33171	0.0101446
CD4	-1.33351	0.03288
NUDT3	-1.33395	0.0185252
FGD4	-1.33543	0.0215892
SAMD4A	-1.33725	0.00649404
PAX8	-1.33765	0.0145971
SNHG3	-1.34081	0.0310232
CXXC5	-1.34304	0.00868577
VASP	-1.34325	0.0041952
GUSB	-1.34372	0.000737329
ASGR1	-1.34513	0.0374418
ZCCHC24	-1.34585	0.0106368
HACD2	-1.34652	0.0138098
ABHD6	-1.34792	0.0041742
FAAP100	-1.35016	0.0372474
SRSF6	-1.35045	0.00947093
LPIN1	-1.35047	0.0458202
TNFSF12	-1.35069	0.0412628
NPC1	-1.35166	0.000455963
SSBP4	-1.35372	0.00200483
EIF4B	-1.35429	0.0051414
PYCARD	-1.35496	0.0348303
CRTAP	-1.35688	0.0433384
RTL10	-1.35756	0.0061765
SNHG25	-1.35772	0.00764333
GNG10	-1.35825	0.00463849
ESYT1	-1.3587	0.00132279
RASA1	-1.35915	0.0161902
PSAP	-1.36093	8.46728e-05
PTPN18	-1.36159	0.004628
RCC1	-1.36174	0.0355872
CAMK1D	-1.36317	0.0305842
SLC46A3	-1.36317	0.00296631
SUZ12P1	-1.36615	0.0155841
LHPP	-1.37006	0.0414271
ARRDC2	-1.37039	0.00851844
GOLIM4	-1.37089	0.0155838
ETFBKMT	-1.37287	0.0454782
TMEM170B	-1.3764	0.0280063
NCF2	-1.37646	0.0134043
PIGQ	-1.37799	0.000818744
NUDT1	-1.37967	0.0207787
NOTCH1	-1.38004	0.000330449
SCAMP2	-1.38007	0.00147384
STARD10	-1.38107	0.0187925
MITF	-1.38305	0.00118681
FTL	-1.38355	0.00122769
SRPRB	-1.38465	0.0155838
CBL	-1.38561	0.0293857
MPST	-1.38763	0.00303442
DLG4	-1.38956	2.0193e-05
ADA	-1.39221	0.00438876
SND1	-1.39452	3.09623e-05
WWOX	-1.39613	0.00676154
RBM38	-1.39773	0.00889973
FCGR3A	-1.39935	0.0162982
KCNK6	-1.40137	0.041252
PTOV1	-1.40147	0.000595155
SLC29A3	-1.40259	0.00244177
CLMN	-1.40429	0.0197882
PHLDA1	-1.4058	0.00803119
37316	-1.40721	0.0403765
KCTD12	-1.41021	0.0106693
ADGRE2	-1.41167	0.0463643
DNAAF5	-1.41189	0.0271322
JARID2	-1.41328	0.00411669
SKAP2	-1.41365	0.000823468
SRM	-1.41415	0.00135937
CUX1	-1.4148	0.000152732
ZNF467	-1.41777	0.0149783
SLC2A4RG	-1.4186	0.00264418
ATP1B1	-1.41907	0.00259619
PKD1	-1.41933	0.00801997
RASAL2	-1.41935	0.00905218
HDAC4	-1.42465	0.00520004
SLC11A1	-1.42737	0.0430921
HMG20B	-1.42936	0.000714755
ADIRF	-1.43816	0.0263121
RNASET2	-1.44467	4.93667e-05
TRIM32	-1.44671	0.00304578
GLB1L	-1.45066	0.0272705
CYTH4	-1.45277	7.8908e-05
CPQ	-1.45472	0.000751059
AC087672.2	-1.45564	0.028064
FHL3	-1.45786	0.00058982
FAM13A	-1.45815	0.00396954
SESN3	-1.45822	0.000158665
FOCAD	-1.45937	0.00228678
NORAD	-1.4597	3.43486e-05
DAGLA	-1.46332	0.0170639
MEGF8	-1.46338	0.00101451
ALDH6A1	-1.46346	0.0457314
TNNI2	-1.46595	0.034993
WDFY3	-1.46649	0.00307734
CCNF	-1.46651	0.0307657
USF2	-1.4675	0.0015412
FCHO2	-1.46806	0.00371494
S100A9	-1.4686	0.0155477
TPD52L2	-1.46931	2.51707e-06
PTPN7	-1.46958	0.0376688
HIPK2	-1.46971	0.000354331
SIPA1L2	-1.47285	0.00346621
ACOT11	-1.47521	0.0397784
RHOB	-1.47581	0.0394195
GAN	-1.47797	0.0310232
DENND2D	-1.47919	0.00130485
NPC2	-1.48387	0.000170145
HSD11B1L	-1.485	0.0134748
DIS3L2	-1.48519	0.00997686
MMP19	-1.48535	0.000245894
HSP90B1	-1.48721	0.000260749
TRAPPC5	-1.48889	0.000685089
LACC1	-1.48915	0.00237113
PLEC	-1.49182	0.000521393
DHODH	-1.4933	0.0415935
ABHD2	-1.49357	1.68865e-06
CAMK1	-1.49433	0.00751012
CHID1	-1.49548	0.00454495
DOK3	-1.49603	0.00318865
STX2	-1.4982	0.0175116
SETDB2	-1.49992	0.00687427
FOXN3	-1.50158	0.000728351
40057	-1.50274	0.000167865
ATRN	-1.50483	2.72467e-06
DUSP2	-1.50915	0.00414774
TMEM86A	-1.50928	2.43681e-05
LYL1	-1.51256	0.00365495
H2AFY	-1.51408	0.00159564
PLXNA3	-1.52029	0.00581401
TMEM255B	-1.5204	0.016127
ITPR1	-1.52042	0.0286315
SLAMF9	-1.5231	0.0307894
XPOT	-1.52875	0.000874584
TULP3	-1.53156	0.00159564
TTC27	-1.53235	0.0298056
PTPN6	-1.53288	0.000819249
ACAT2	-1.5357	0.00287346
PARD6A	-1.53804	0.010272
RIN1	-1.54032	0.00317333
TPP1	-1.54368	0.000361829
ASB13	-1.54665	0.0381283
CERS2	-1.54691	0.000312352
TP53I11	-1.55154	0.0485588
WBP1L	-1.55661	8.57834e-06
DUSP23	-1.55843	0.000314319
IPO5	-1.55848	0.000388532
DCAF12	-1.55943	0.00284879
PECAM1	-1.56178	0.00362164
AL392172.1	-1.56245	0.00126748
PLD3	-1.56365	0.0145178
C16orf70	-1.56373	4.67917e-05
ZNF664	-1.56831	0.00488627
ERCC1	-1.56887	0.00336577
ADCY9	-1.57083	0.0194775
ATP5F1D	-1.57352	0.00335485
FES	-1.5764	0.00993645
CEBPA	-1.5764	0.00382456
PPP3CA	-1.57931	0.00472417
RCCD1	-1.58051	0.0288888
PTCD1	-1.58231	0.00926831
TNFRSF12A	-1.58311	0.0491792
FNTB	-1.58501	0.00959378
TP53INP1	-1.5893	0.000376026
AC019069.1	-1.59571	0.0374418
ARHGAP4	-1.59983	0.00311046
ADAM15	-1.60368	5.06456e-05
CNPY3	-1.60454	0.000918493
AHDC1	-1.60562	0.0187641
TMEM120B	-1.60629	0.00971439
CYTH3	-1.60664	0.00589252
TM7SF2	-1.60816	0.00861326
SCARB1	-1.61021	0.00043367
CD14	-1.61031	0.0461162
TTLL12	-1.61068	0.000132129
OSBPL5	-1.61128	1.59152e-05
MOSPD3	-1.61173	0.00412546
BRI3BP	-1.61421	0.000804759
MRPS34	-1.61456	4.57051e-06
ZNF106	-1.62607	7.99305e-06
ARHGAP35	-1.62725	0.000279003
MT-ND3	-1.63334	3.60068e-05
HSD17B14	-1.63379	0.0126411
OSGIN1	-1.64118	0.000271779
CALM2	-1.64198	0.000296361
RTN1	-1.64415	0.0029377
SLA	-1.64674	0.00232821
ATP6AP2	-1.65015	4.80482e-05
TBC1D10C	-1.65658	0.0327164
LAT2	-1.65673	7.88293e-06
AKR7A2	-1.65868	0.00118781
TLE3	-1.6624	0.000810826
ZCCHC14	-1.6626	0.00195465
AL359752.1	-1.66399	0.004077
NUBPL	-1.66401	0.00420501
AP001330.5	-1.66631	0.00851567
AHCY	-1.66885	2.27109e-07
SGPL1	-1.66994	0.00291444
TRERF1	-1.67218	0.00750791
SNX21	-1.67311	0.00924257
LRRC45	-1.6755	0.000881229
MAST3	-1.67892	0.000727228
RIPOR1	-1.68004	0.000254593
MCAT	-1.6842	0.00504537
TCFL5	-1.68611	0.00981846
LMLN	-1.68631	0.00468697
MANF	-1.68936	0.00233751
BST1	-1.69314	0.0022778
CCDC149	-1.69677	0.00106069
PYGL	-1.69745	0.000120771
PPIB	-1.69811	0.000843323
SDCCAG3	-1.70099	0.00022447
ATP2B1	-1.70328	0.000321322
EVI2A	-1.70491	0.0195714
DPP7	-1.70613	0.0110112
AC008280.3	-1.70766	0.0157069
EVI2B	-1.70874	0.00485556
RABGEF1	-1.70876	0.000814964
SENCR	-1.70912	0.0125966
YIF1A	-1.71359	0.00114348
CIPC	-1.71391	9.29638e-05
PLPP3	-1.7154	0.00695434
CALU	-1.71933	1.64062e-05
CCDC86	-1.72119	0.0123203
GHDC	-1.72124	0.00731853
MIPEP	-1.72425	0.00196899
ZNF609	-1.72459	0.00301266
SLC9A7	-1.72664	0.0120324
TOMM40	-1.72913	0.000919815
WDR91	-1.7303	0.00571734
ATP9B	-1.73417	0.00207431
TSPAN4	-1.73448	2.5183e-06
TPX2	-1.73463	0.00704219
POLR3H	-1.73682	0.00445107
GBE1	-1.74109	0.000911695
NMT2	-1.74121	0.00234665
GPR162	-1.74386	0.0232504
HACD4	-1.74857	0.0161363
CYB5R1	-1.74941	1.87039e-05
NPL	-1.7509	6.71428e-05
PC	-1.75566	0.00118588
ZNF219	-1.75849	4.88337e-06
TTC3	-1.75957	0.00857645
MFSD12	-1.76008	2.28616e-05
KLHDC8B	-1.76304	2.58573e-06
AL138756.1	-1.76324	0.0183823
TBC1D2	-1.76388	8.27571e-06
COG8	-1.7639	2.58627e-05
ETV5	-1.76399	0.000755976
ZFHX3	-1.76447	0.00427102
RHOBTB2	-1.76499	0.000189133
OSBPL3	-1.76504	0.00242275
SH3BP5	-1.76674	0.000176732
TBC1D16	-1.7672	2.56853e-05
TXNRD3	-1.77562	0.0153764
APLP2	-1.77669	1.13246e-06
MILR1	-1.7768	0.0224846
MERTK	-1.77742	9.54742e-05
PARVB	-1.77994	3.04679e-05
SIGIRR	-1.77999	5.17873e-07
MSMO1	-1.78077	1.00392e-05
CXCL3	-1.78296	0.0258944
LTA4H	-1.78452	0.000200776
DIXDC1	-1.78941	0.0478838
MPRIP	-1.7901	0.000814328
KIAA0930	-1.79108	2.60086e-06
[truncated: 1,006 more rows]

## Sheet: M1RKOvsM1
M1RKOvsM1	log2FoldChange	padj
LRP5	5.48659	9.93667e-07
CCDC68	4.49792	0.0254547
GAPLINC	3.97936	0.00364619
SEMA6B	3.88254	5.26268e-13
HES1	3.57286	0.0187904
BEX1	3.39808	0.000160625
DPYSL3	3.36558	3.07244e-07
MRC1	3.29727	1.37427e-08
SERPINB2	3.2588	0.0159246
THBS1	3.08099	3.57496e-07
AKR1C1	3.01982	0.00310197
CXCL8	2.79319	0.000320854
RASAL1	2.78223	2.18861e-05
AC022007,1	2.77733	0.000933632
CD300LB	2.72276	0.00204588
PDE3B	2.71289	0.0345197
LY6K	2.62693	0.0316511
TMEM119	2.49214	1.42393e-07
JAML	2.49137	9.93667e-07
HIC1	2.48697	0.0100957
QPRT	2.47812	3.5928e-06
GAD1	2.47299	0.0221723
CYP1B1	2.39544	4.18096e-13
ARMC9	2.27361	3.59016e-08
GFPT2	2.24396	0.00299232
FUCA1	2.16465	2.36256e-10
LINC00996	2.13244	0.000331249
COLEC12	2.09919	0.0430253
IL1B	2.09027	0.00494291
TCHH	2.07638	0.00464466
GPR68	2.01496	1.88645e-06
CXCR5	1.98122	1.35102e-06
PDCD6IPP2	1.96361	0.0297946
EREG	1.87647	0.0365439
KLF5	1.85663	0.00389571
CDR2L	1.84301	0.041942
NIM1K	1.81572	0.00279048
ARL4C	1.75345	2.38919e-05
DGKE	1.73036	3.48601e-05
TGFA	1.68487	0.00087469
NR4A2	1.67382	0.0213942
IL1R1	1.66962	0.0318384
GIPC3	1.65212	0.035811
CEP170B	1.65106	0.000168873
TFPI	1.63245	0.000367223
ATP8B4	1.61023	0.0316511
FAM20C	1.56671	0.000706654
ADORA3	1.56122	0.00351937
VNN2	1.5354	0.0013063
NQO1	1.50025	0.011395
MIR193BHG	1.48144	0.0229196
IL16	1.46504	0.0335816
EPHB2	1.45952	0.000121152
F2RL2	1.43818	0.0168216
MS4A6A	1.43225	0.0394303
MAP3K4	1.43196	0.014262
SCARB1	1.4039	0.0174925
SRXN1	1.35139	0.0176572
ADM	1.32675	0.0230452
ITGB7	1.31483	0.00122255
ACP5	1.27206	0.041942
NBL1	1.26606	0.0499773
HMGCS1	1.26	0.0145978
NUPR1	1.25471	0.000594016
AHRR	1.24758	0.00173526
AC092069,1	1.16592	0.0375677
GPR183	1.16425	0.0335816
PMP22	1.15265	0.0230452
BAIAP2	1.13789	0.0254654
PLA2G7	1.11529	0.0127612
TRIM25	1.07554	0.00327218
PVR	1.07357	0.0430253
CDKN2B	1.06253	0.045799
NBEAL2	-1.04473	0.041511
TUBB	-1.0696	0.0206736
CSK	-1.11801	0.0140016
PPARGC1B	-1.19462	0.0254547
SERPINF1	-1.25872	0.0328078
LDLRAD3	-1.29632	0.00651955
ELK3	-1.33099	0.0159246
HAAO	-1.3569	0.0248793
MBNL3	-1.45524	0.00804628
CAMK2D	-1.49782	0.0140016
SYNPO	-1.50327	0.0397466
MT-TP	-1.58382	0.000320854
CYP7B1	-1.69594	0.00447266
APOBEC3A	-1.70046	0.000422601
SUCNR1	-1.70768	0.00175568
GP1BA	-1.85938	0.00175568
IRF8	-1.89509	1.73409e-06
RGS3	-1.97661	0.000190641
PLA2G16	-2.16836	0.035163
IL31RA	-2.4486	0.0328078
VCAM1	-2.56627	0.0298706
AC005083,1	-2.7937	0.0162736
GPA33	-2.84251	0.00279048
P2RY13	-2.87485	0.00139158

## Sheet: M1HCT15vsM1
M1HCT15vsM1	log2FoldChange	padj
LRP5	5.102	4.09907e-05
FOSB	4.42856	0.0489656
CABLES1	4.1176	0.0135189
SEMA6B	3.62017	1.37194e-10
THBS1	3.50575	1.04315e-07
LY6K	3.02108	0.0208857
GPR82	3.00699	0.0460754
MRC1	2.96857	8.40136e-07
CXCL8	2.82304	0.000357178
DPYSL3	2.80465	0.0183531
HIC1	2.74498	0.00556129
FABP4	2.61349	0.021952
RASAL1	2.39024	0.00394235
FUCA1	2.34963	2.58357e-10
CYP1B1	2.31853	2.80275e-11
TCHH	2.14027	0.00548177
IL1B	2.03952	0.0155242
TMEM119	2.0144	0.00361809
JAML	2.01214	0.0144681
CXCR5	1.90894	0.000391342
EREG	1.89119	0.0489656
ARMC9	1.85865	0.00641314
KLF5	1.83376	0.0216711
LINC00996	1.82766	0.0213335
ARL4C	1.72423	0.000262557
IL1R1	1.71265	0.0460754
GPR68	1.69271	4.09907e-05
NR4A2	1.67463	0.036253
F2RL2	1.44001	0.0460754
ZNF354A	1.43468	0.0213335
TFPI	1.38753	0.0185617
LPAR6	1.35174	0.0213335
AHRR	1.25083	0.00652778
BAIAP2	1.23517	0.0428243
ITGB7	1.22371	0.0144681
OTUD6B-AS1	1.20868	0.0460754
RGS1	1.19669	0.0362591
RSRP1	1.16093	0.00641687
PFDN1	1.14746	0.0363618
CD81	-1.0466	0.0197794
PACS1	-1.13227	0.00528247
ELK3	-1.18378	0.0428243
TUBB	-1.2026	0.0134987
MT-TM	-1.31172	0.00283877
GP1BA	-1.4202	0.0134987
TGFB1	-1.60896	0.0259196
MT-TP	-1.69852	5.68768e-05
RGS3	-1.86261	0.00394235
P2RY13	-2.90867	0.00604023
AC020951.1	-6.46992	0.0460754

## Sheet: ChrRNA-Seq
GeneName	baseMean	log2FoldChange	lfcSE	stat	pvalue	padj
ENSG00000000003.14	1.20766744236273	2.28902653725021	1.96488468762288	1.16496736509229	0.244032203149301	NA
ENSG00000000419.12	301.897660730955	-0.142445010228273	0.233932271574285	-0.608915603091725	0.542580381411225	0.99995092402542
ENSG00000000457.13	664.587210373555	-0.360344434142177	0.207767817642349	-1.73436116445364	0.0828540211969463	0.99995092402542
ENSG00000000460.16	149.781894880715	-0.30933062373977	0.471183188023954	-0.656497582261029	0.511504022667709	0.99995092402542
ENSG00000000938.12	1906.01790190982	0.383187552709169	0.295027363651957	1.29882038047567	0.194005578707654	0.99995092402542
ENSG00000000971.15	129.363347023057	-0.655767362875111	0.540268023352006	-1.21378155754343	0.224831150643612	0.99995092402542
ENSG00000001036.13	948.792471609052	-0.0299658529756632	0.214371057221283	-0.13978497547237	0.888829884571989	0.99995092402542
ENSG00000001084.11	842.180936734519	0.398783965973717	0.277987355451335	1.4345399463449	0.151418238107647	0.99995092402542
ENSG00000001167.14	545.633423468401	0.138908245672241	0.244009266607884	0.569274468971142	0.569169890239888	0.99995092402542
ENSG00000001460.17	49.3429859956378	-0.746888209209527	0.521127889854381	-1.43321480916753	0.151796458782258	0.99995092402542
ENSG00000001461.16	505.922571562992	-0.0880219019464835	0.369753810397316	-0.238055428967453	0.81183810356374	0.99995092402542
ENSG00000001497.16	251.204577809417	0.247462580984157	0.329928560368855	0.750048982444858	0.453225204400296	0.99995092402542
ENSG00000001561.6	622.145280245113	-0.0754824872001383	0.418095738019112	-0.180538762623521	0.856729626143554	0.99995092402542
ENSG00000001617.11	1.81393593579502	0.168268807121862	1.38522262259618	0.121474197993166	0.903315450363177	NA
ENSG00000001629.9	970.149104832302	-0.306084321056733	0.20121703420784	-1.52116505574063	0.12821842220677	0.99995092402542
ENSG00000001630.15	22.9631851991838	-0.808628479333169	0.465029054767303	-1.73887732614428	0.0820563432924895	0.99995092402542
ENSG00000001631.15	1225.42391515127	-0.168103013550448	0.359658540155021	-0.467396140455867	0.640216483418906	0.99995092402542
ENSG00000002016.17	294.130817393259	0.146703055664943	0.233525627254453	0.628209663280736	0.529866600808696	0.99995092402542
ENSG00000002079.14	2.14946025032978	4.45558998627807	1.84792304003988	2.41113395403193	0.0159030063818801	NA
ENSG00000002330.13	151.868639946838	0.12311062464637	0.250593884667185	0.491275454745729	0.62323163771906	0.99995092402542
ENSG00000002549.12	8712.97379845334	-0.336989694369414	0.222705186228052	-1.5131650056157	0.130237750768432	0.99995092402542
ENSG00000002586.19	379.633855715704	-0.0319175662547044	0.327857066597869	-0.0973520765799224	0.922446801230894	0.99995092402542
ENSG00000002587.9	61.4054858038399	-0.0556846845713433	0.804388670888272	-0.0692260925428645	0.944809654078288	0.99995092402542
ENSG00000002726.20	53.6393652112501	0.974195436197905	0.972315187375338	1.00193378530643	0.316375573854748	0.99995092402542
ENSG00000002746.14	0.96805893949954	1.10823349271698	2.13604619163798	0.51882468509127	0.603883002173518	NA
ENSG00000002822.15	593.403368427223	0.186369981420034	0.240964613819181	0.773432988629132	0.439266172992748	0.99995092402542
ENSG00000002834.17	3255.89513331035	0.319195317457245	0.325458480074693	0.980755878242868	0.326713141003447	0.99995092402542
ENSG00000002919.14	790.630451784502	0.0653466905952416	0.262311909486045	0.249118275732418	0.80326929302807	0.99995092402542
ENSG00000002933.7	2149.01920476379	0.61602462520656	0.421262521624459	1.46232952988808	0.143650930156023	0.99995092402542
ENSG00000003056.7	3130.27897066341	-0.00293422382066911	0.208031833683532	-0.0141046866179759	0.988746461447715	0.99995092402542
ENSG00000003137.8	2.67046653349613	0.51530204799834	1.3729643119561	0.375320788392654	0.707421907412025	NA
ENSG00000003147.17	58.1916231650127	-0.175162755200878	0.409648728146129	-0.427592576678022	0.668947771446175	0.99995092402542
ENSG00000003393.14	874.490928292757	0.0566238881586648	0.25579754933814	0.221362121354077	0.824810483612894	0.99995092402542
ENSG00000003400.14	2039.94915911949	-0.429820918691396	0.199167610520383	-2.15808643568281	0.0309211121623337	0.99995092402542
ENSG00000003402.19	17310.0434513937	-0.0760748835237158	0.364117900721778	-0.208929259926291	0.834503462071252	0.99995092402542
ENSG00000003436.15	320.936759614006	0.401113305773453	0.407578884060717	0.984136621056402	0.325048343050104	0.99995092402542
ENSG00000003509.15	524.809878674496	-0.151859201243066	0.289653156662644	-0.524279462349982	0.600084179302456	0.99995092402542
ENSG00000003756.16	4435.66826672951	-0.113468455713305	0.311206230904001	-0.364608560001188	0.715403624159957	0.99995092402542
ENSG00000003989.17	1.62193438757623	4.05202729246882	1.94594028321798	2.08229786258807	0.0373152710315049	NA
ENSG00000004059.10	413.802446578518	-0.125398036512307	0.248142888541368	-0.505346082047409	0.613315781739458	0.99995092402542
ENSG00000004139.13	424.587245946224	-0.0508689612759825	0.253846522719161	-0.200392586556171	0.841173556974106	0.99995092402542
ENSG00000004142.11	363.969418448522	0.265734749998999	0.194119698243233	1.36892212590415	0.171023618651936	0.99995092402542
ENSG00000004399.12	3936.75512344794	0.395475321801035	0.456160565177062	0.866965169704067	0.385961094010726	0.99995092402542
ENSG00000004455.16	763.363924423646	0.153925062984776	0.234197397426379	0.657244976572222	0.511023410038567	0.99995092402542
ENSG00000004468.12	3957.31596911793	-0.578099785650828	0.23705324111036	-2.43869175946721	0.0147405356358726	0.951143746838116
ENSG00000004478.7	579.684081359627	0.00352793549962273	0.353497268173847	0.00998009268317096	0.992037170318894	0.99995092402542
ENSG00000004487.16	677.983705207533	0.0740807723723662	0.213672903228676	0.346701763550635	0.728815385186278	0.99995092402542
ENSG00000004534.14	1230.39656521275	0.00991901425670691	0.228261587345669	0.0434545924789615	0.965339160261424	0.99995092402542
ENSG00000004660.14	35.0589633647147	0.780957768397945	0.740030937110266	1.05530421666896	0.291286213236283	0.99995092402542
ENSG00000004700.15	1036.84644288253	-0.0963436469241406	0.193019125835147	-0.499140416822865	0.617680466327912	0.99995092402542
ENSG00000004766.15	994.519257389346	-0.118826696792194	0.261480279578729	-0.454438464665999	0.649513272639546	0.99995092402542
ENSG00000004777.18	38.3070564670607	0.380206931322354	0.531561044561999	0.715264850974248	0.474445403301566	0.99995092402542
ENSG00000004779.9	155.784121415865	-0.0971588630753861	0.236221650270799	-0.411303802864833	0.680849781437523	0.99995092402542
ENSG00000004799.7	68.7678070281577	-0.301639032069037	0.548938515962245	-0.549495113383124	0.5826657171729	0.99995092402542
ENSG00000004809.13	37.3346386936942	-0.274300147406702	0.942982099682038	-0.290885847673241	0.771138625447663	0.99995092402542
ENSG00000004838.13	10.1460072065024	0.420716162517833	0.638816948127597	0.658586413135989	0.510161390053202	0.99995092402542
ENSG00000004846.16	4.17878190428556	1.299772537865	1.21329240931728	1.07127723530091	0.284044792548113	NA
ENSG00000004864.13	445.365635386491	-0.360905286396232	0.269229896861571	-1.34050969302937	0.180079695153903	0.99995092402542
ENSG00000004866.20	162.622110087027	-0.0626694753292432	0.26161201081965	-0.239551216065711	0.810678187548954	0.99995092402542
ENSG00000004897.11	912.020219292367	-0.0633589620097468	0.189981834556302	-0.333500106248159	0.738756809261014	0.99995092402542
ENSG00000004948.13	1.01173757430256	1.17785994436759	2.06489011602004	0.570422578533068	0.568391119307043	NA
ENSG00000004961.14	154.265755601344	0.274365113777716	0.25293013874903	1.08474662266309	0.278033892348394	0.99995092402542
ENSG00000004975.11	634.727587439515	0.128109772929485	0.277323584805004	0.461950515386436	0.644116807215459	0.99995092402542
ENSG00000005007.12	2532.36150323639	0.161691819605784	0.205691306265679	0.786089711525951	0.431814931380912	0.99995092402542
ENSG00000005020.12	730.798956047097	0.0402409533333616	0.225125715075556	0.178748808503977	0.858134942667421	0.99995092402542
ENSG00000005022.5	504.634638183882	0.477337711801272	0.259618838779886	1.8386096865874	0.0659726155110483	0.99995092402542
ENSG00000005059.15	462.567834671793	-0.439157871177225	0.256923153355401	-1.70929659488392	0.0873960237506754	0.99995092402542
ENSG00000005075.15	142.327019282502	0.112166917251024	0.243583346230173	0.460486806618677	0.645166839296496	0.99995092402542
ENSG00000005100.12	200.971213871694	0.125188569536761	0.285902775478724	0.437871123591372	0.661479709341271	0.99995092402542
ENSG00000005156.11	441.651734636686	0.0475881525296464	0.232729552978193	0.20447833943163	0.837979717034407	0.99995092402542
ENSG00000005175.9	515.756765345103	-0.247286324804007	0.205596823271191	-1.20277308213963	0.229064144017918	0.99995092402542
ENSG00000005187.11	18.3206227056212	-0.297065719480505	0.674557139940305	-0.440386294787116	0.659657349469381	0.99995092402542
ENSG00000005189.19	60.5875751987683	0.14467873139357	0.427916917303411	0.338100050601614	0.73528779241152	0.99995092402542
ENSG00000005194.14	346.90781726999	0.210668646529972	0.22697434007689	0.928160630221927	0.353324253080136	0.99995092402542
ENSG00000005206.16	374.311481474034	0.353451015021068	0.390550448615176	0.905007320499423	0.365461508990859	0.99995092402542
ENSG00000005238.19	1106.75469131081	0.162447145956236	0.254475554900942	0.63836051372192	0.523239028539945	0.99995092402542
ENSG00000005243.9	12.4741614995927	-0.202195259322356	0.701115703800746	-0.288390715293149	0.773047674096988	0.99995092402542
ENSG00000005249.12	375.024671396628	0.0699657699441509	0.548841856916235	0.127478925053687	0.898561352455393	0.99995092402542
ENSG00000005302.17	665.961291144079	-0.281139644958646	0.331057014354781	-0.849218209457297	0.395759882560934	0.99995092402542
ENSG00000005339.14	2608.0911685247	0.402632848506231	0.226999939400599	1.77371346252072	0.0761105584604545	0.99995092402542
ENSG00000005379.15	176.473475478585	0.0553788523583889	0.613603194121318	0.0902518971363759	0.928087044607242	0.99995092402542
ENSG00000005381.7	37.3475158180157	0.54349393585014	0.518101773709159	1.04900998882747	0.294173521112859	0.99995092402542
ENSG00000005436.13	178.394248170258	-0.126836162859565	0.398955446518712	-0.317920619874569	0.750545151054555	0.99995092402542
ENSG00000005448.16	22.9044619201383	0.41102836247426	0.553481260549141	0.742623810002989	0.457709469077411	0.99995092402542
ENSG00000005469.11	176.851835600825	-0.227567143993256	0.226940767813788	-1.00276008663187	0.315976630888384	0.99995092402542
ENSG00000005471.16	47.9481224296055	0.7215188916998	0.637472545663643	1.13184308345179	0.257700410979355	0.99995092402542
ENSG00000005483.20	2424.549185865	-0.137157418262447	0.246804331733161	-0.55573343182136	0.578393098468901	0.99995092402542
ENSG00000005486.16	394.080488041552	-0.219005322271433	0.267990899508835	-0.817211788433184	0.413807406882102	0.99995092402542
ENSG00000005700.14	1560.6130872716	-0.126881749728522	0.187643915415086	-0.676183661206637	0.498924044814183	0.99995092402542
ENSG00000005801.16	390.001083573992	0.36286761292667	0.223445601767827	1.62396399864568	0.104383492289877	0.99995092402542
ENSG00000005810.17	5413.73603603861	-0.148587328745645	0.234937051567807	-0.632455918528287	0.527089004386949	0.99995092402542
ENSG00000005812.10	1127.69016725633	-0.072410299566288	0.222549117932511	-0.325367722141441	0.744902781627291	0.99995092402542
ENSG00000005844.17	1835.61313346571	-0.139262084326315	0.325382684602621	-0.427994760988561	0.668654934663591	0.99995092402542
ENSG00000005882.11	170.116833124936	0.342473644446871	0.280904293914909	1.21918266066311	0.222774871550971	0.99995092402542
ENSG00000005884.17	39.7011806065785	-0.0813177914256965	0.45555628442898	-0.178502183385802	0.858328606639493	0.99995092402542
ENSG00000005889.15	2101.01922813361	-0.0684742569701411	0.220510295864648	-0.31052634844847	0.756160725923952	0.99995092402542
ENSG00000005893.15	2794.78215150722	-0.0261248361876233	0.22217026822263	-0.11758925438864	0.906393119627622	0.99995092402542
ENSG00000005961.17	11.5940277617243	-0.289489800563108	0.754960885263424	-0.383450065048203	0.701386088214246	0.99995092402542
ENSG00000006007.11	556.769592973219	-0.241230390232532	0.245692422297567	-0.981838951224833	0.326179195398223	0.99995092402542
ENSG00000006015.17	761.528992154976	-0.161821102038066	0.265000630241663	-0.610644215791094	0.541435143979917	0.99995092402542
ENSG00000006016.10	0.900345492967645	2.1018651978307	3.04645707447252	0.689937572218913	0.490233446735443	NA
ENSG00000006025.11	188.721749809084	0.339107268403647	0.428049579310028	0.792214932088598	0.428235363354443	0.99995092402542
ENSG00000006062.14	1811.80267059812	0.23030552645627	0.369936590990938	0.622554059438558	0.533577608607769	0.99995092402542
ENSG00000006118.14	745.041694340695	-0.289823896481605	0.625924254433944	-0.463033497150079	0.64334035695138	0.99995092402542
ENSG00000006125.17	996.794271417516	0.0399252072336741	0.220596579472613	0.180987426591675	0.856377445161137	0.99995092402542
ENSG00000006194.9	654.479041573069	-0.084143068977626	0.250478277426579	-0.33592960572116	0.736923950945241	0.99995092402542
ENSG00000006282.20	554.856882771626	0.207859111902508	0.392598121898896	0.529444998099194	0.596496789859142	0.99995092402542
ENSG00000006283.17	5.69050937598097	1.89727492903017	1.08147061895476	1.75434717853351	0.0793710363528085	0.99995092402542
ENSG00000006327.13	60.8618064487139	-0.154510448481262	0.492714317001995	-0.3135903365289	0.753832199919229	0.99995092402542
ENSG00000006432.15	44.4011962451926	-0.286331273434488	0.539619261344915	-0.530617222077754	0.595684058862612	0.99995092402542
ENSG00000006451.7	1006.6806364819	-0.275733572022275	0.227647350193088	-1.21123119504093	0.225806810194157	0.99995092402542
ENSG00000006453.13	7.13570590466579	1.1897846270568	1.05871393467025	1.12380180150116	0.261097117073994	0.99995092402542
ENSG00000006459.10	3616.2260178312	-0.135632729775014	0.378647513074841	-0.358203144327019	0.720191294326176	0.99995092402542
ENSG00000006530.15	337.938859736961	0.364523860705746	0.442638727480886	0.823524554167004	0.410209759861747	0.99995092402542
ENSG00000006534.15	784.608648722192	0.524255942980111	0.239767761484391	2.18651556712407	0.028777907041421	0.99995092402542
ENSG00000006555.10	1.48038810502887	-2.04895591199454	1.70051066582118	-1.20490623974128	0.228239499528977	NA
ENSG00000006576.16	421.157264338268	-0.0340214270929022	0.346258657517977	-0.0982543724300553	0.921730308330723	0.99995092402542
ENSG00000006607.13	1709.05771618413	-0.11655787238922	0.276302114468178	-0.421849368085975	0.673134968759055	0.99995092402542
ENSG00000006625.17	41.2870310326447	0.215874000695179	0.505157366284397	0.427340102516974	0.669131627625972	0.99995092402542
ENSG00000006634.7	135.21823645764	-0.147731037995698	0.351162540511074	-0.420691335074333	0.673980489257339	0.99995092402542
ENSG00000006652.13	2037.35986164055	-0.372000451028991	0.220190934082763	-1.68944490189213	0.0911342022792556	0.99995092402542
ENSG00000006659.12	1.63083293491955	-0.768256509028935	1.87378163587576	-0.410003222531247	0.681803583615471	NA
ENSG00000006695.10	135.221019483865	-0.121330978016422	0.329685955154407	-0.36801985683496	0.712858428060009	0.99995092402542
ENSG00000006704.10	136.263195108785	0.198135503709901	0.408951530652603	0.484496300560894	0.628033689188856	0.99995092402542
ENSG00000006712.14	305.720508263094	0.034091288243063	0.276334819149679	0.12336949917483	0.901814508670508	0.99995092402542
ENSG00000006715.15	1567.04800057062	0.0958718801485465	0.233123752789244	0.411248871045842	0.680890056291206	0.99995092402542
ENSG00000006740.16	1.91650783553013	3.27583169731732	1.84518014437091	1.77534519180195	0.0758409077761739	NA
ENSG00000006744.18	1063.3573083471	0.0757925603375145	0.230256576363962	0.329165670463678	0.742030469366494	0.99995092402542
ENSG00000006747.14	21.9774168299964	-0.517265211137862	0.723803818993541	-0.714648358525003	0.474826355247505	0.99995092402542
ENSG00000006756.15	989.862369879597	0.0771515317093031	0.251720972497326	0.306496240435916	0.759226841891156	0.99995092402542
ENSG00000006757.11	68.9419670600083	-0.306039526774535	0.299253472676082	-1.02267660935651	0.306460774326256	0.99995092402542
ENSG00000006831.9	796.508778027926	-0.212037513819475	0.247225563378689	-0.857668239973572	0.391075682187683	0.99995092402542
ENSG00000006837.11	27.3682930271261	-0.310414097837708	0.494693990981122	-0.627487100100138	0.530339989449722	0.99995092402542
ENSG00000007001.12	4.09869324894786	-1.30583778268854	1.12672642413242	-1.15896614716748	0.246469984243014	NA
ENSG00000007038.10	12.9718681590217	0.309540169029844	0.927692570202253	0.333666754453319	0.738631039275309	0.99995092402542
ENSG00000007047.14	242.807972803235	0.217904404030334	0.263259872010618	0.827715984081103	0.407831364734556	0.99995092402542
ENSG00000007080.10	84.7318948118433	0.513074208889976	0.344335821058725	1.49004018028805	0.136213671370937	0.99995092402542
ENSG00000007129.17	127.78923897685	-0.00612370144475887	0.253429834958702	-0.0241633012378229	0.980722350947066	0.99995092402542
ENSG00000007168.12	2317.18347687368	-0.0338588285021092	0.17842645414147	-0.189763500401479	0.849494458602267	0.99995092402542
ENSG00000007202.14	4136.60299261369	0.208078388396043	0.33097233329764	0.628688163517644	0.52955322870028	0.99995092402542
ENSG00000007237.18	4788.00668415684	0.822123693902235	0.390127661347337	2.10731966829259	0.0350898796040498	0.99995092402542
ENSG00000007255.10	112.401368566103	0.141437772053748	0.314062825649403	0.450348657983608	0.652459059094299	0.99995092402542
ENSG00000007264.14	41.4852969834312	0.401391963538522	0.760974428140265	0.527471027534366	0.597866530795144	0.99995092402542
ENSG00000007312.12	3.02200118944727	-0.0666529147715497	1.19873999549769	-0.055602478453951	0.955658490040759	NA
ENSG00000007341.18	455.980404558321	-0.213651561032413	0.220863982177211	-0.967344511886002	0.333371838904997	0.99995092402542
ENSG00000007376.7	374.139009264202	0.127521481792257	0.226218628353526	0.56370902219852	0.572952176229974	0.99995092402542
ENSG00000007384.15	14.7837314313708	0.200991337338245	0.69057522297576	0.291049158225157	0.771013723224428	0.99995092402542
ENSG00000007392.16	1612.41343488661	-0.20776334710875	0.230189435469461	-0.902575509970846	0.36675122906045	0.99995092402542
ENSG00000007402.11	2.14091046892631	-0.882207399167974	1.41090536560542	-0.625277513768203	0.531788935520502	NA
ENSG00000007516.13	6.2785672861119	1.49907539018922	0.951413397016743	1.57562989431275	0.115111122529307	0.99995092402542
ENSG00000007520.3	217.951205011328	0.0518503019217491	0.279433370360234	0.185555153469702	0.8527936250393	0.99995092402542
ENSG00000007541.16	429.74868617031	0.201788031298355	0.401304042766112	0.502830796090337	0.615083239766167	0.99995092402542
ENSG00000007545.15	614.207832970424	0.261159565227332	0.189816263989609	1.37585452235868	0.168866677418532	0.99995092402542
ENSG00000007866.19	2.02115878860044	1.47044843712765	1.76348897160022	0.83382910855027	0.404377289831725	NA
ENSG00000007923.15	480.364178542845	0.173396336760711	0.262837080402958	0.659710328903652	0.50943973705033	0.99995092402542
ENSG00000007944.14	445.074083073147	-0.0988947885918929	0.201225295912161	-0.491463004905022	0.623099011722357	0.99995092402542
ENSG00000007968.6	19.8172553258128	1.09192064167498	0.856601661966766	1.2747122614354	0.202411105307491	0.99995092402542
ENSG00000008018.8	705.156843096739	0.0832163270909895	0.211628946768102	0.393218075134949	0.694158420745052	0.99995092402542
ENSG00000008083.13	838.028162249021	0.32699872549394	0.35078358465479	0.93219506213708	0.351235726888628	0.99995092402542
ENSG00000008086.11	162.936966779699	-0.046069786004362	0.284230271154307	-0.162086134658581	0.871238024754056	0.99995092402542
ENSG00000008118.9	8.08912699340251	-0.321064558326247	1.14913837700252	-0.279395906316983	0.77994101233509	0.99995092402542
ENSG00000008128.22	99.1105217910414	-0.370279431928147	0.392289204389473	-0.943894014377529	0.345223811064893	0.99995092402542
ENSG00000008130.15	6767.66421114376	0.329202201124244	0.255553768332005	1.28819153508454	0.197679297900959	0.99995092402542
ENSG00000008226.19	27.8023043433599	-0.00656947359375831	0.76968050282361	-0.00853532546252359	0.993189878280374	0.99995092402542
ENSG00000008256.15	121.701382192675	0.00141313040061093	0.279812379731391	0.00505027833996294	0.995970478013829	0.99995092402542
ENSG00000008277.14	3.59475746201468	-0.281359993522782	1.08250583455451	-0.259915452223471	0.794928991655843	NA
ENSG00000008282.8	393.20085068723	-0.1516803509522	0.284715903786265	-0.532742811114849	0.594211626575967	0.99995092402542
ENSG00000008283.15	203.7975885242	-0.24715074808917	0.365234599775615	-0.676690401843114	0.498602407544051	0.99995092402542
ENSG00000008294.20	3012.76466106549	0.0403665820751591	0.195160098934246	0.206838294792828	0.83613614786714	0.99995092402542
ENSG00000008300.16	80.554538622647	0.103273051812683	0.323357683357099	0.319377139087904	0.749440544179474	0.99995092402542
ENSG00000008311.14	89.0116474315882	0.166666953272962	0.453346764648601	0.367636798736502	0.713144072115213	0.99995092402542
ENSG00000008323.15	7.53299157429759	-0.393245014160452	1.21345783593594	-0.324069780189059	0.745885205272902	0.99995092402542
ENSG00000008324.11	74.4174882796557	-0.114711265446139	0.323542636746285	-0.354547600278393	0.722928537822896	0.99995092402542
ENSG00000008382.15	171.674979703211	0.0894141261981276	0.348355613329497	0.256674854019229	0.797429784926047	0.99995092402542
ENSG00000008394.12	1566.58312378457	0.459593139806761	0.463267920210686	0.992067699394653	0.321164501887182	0.99995092402542
ENSG00000008405.11	232.163490810742	0.000528858979986591	0.361936519264392	0.00146119264522258	0.998834137362887	0.99995092402542
ENSG00000008441.16	64.4826870803781	-0.597269227015232	0.466194504373326	-1.28115887556011	0.200137867559131	0.99995092402542
ENSG00000008513.14	7871.95906452928	0.233590746479686	0.350554835601585	0.666345811715369	0.505190089964734	0.99995092402542
ENSG00000008516.16	1233.05492472279	0.541115498414513	0.82567465724343	0.655361641134855	0.512234942336399	0.99995092402542
ENSG00000008517.16	809.377054666383	-0.31588543106626	0.758416208969106	-0.416506698209462	0.677039267003288	0.99995092402542
ENSG00000008710.19	975.84365744089	0.18780785318065	0.289398450069564	0.648959429933039	0.516364599592959	0.99995092402542
ENSG00000008735.13	10.1943899642545	0.916293295508562	0.705202805885336	1.29933302570771	0.193829665178076	0.99995092402542
ENSG00000008838.19	737.662883308495	0.382621021436384	0.236078427888585	1.62073690874017	0.105074074421064	0.99995092402542
ENSG00000008853.16	166.859107096107	0.216973624045975	0.325898055092853	0.665771460293484	0.505557189501504	0.99995092402542
ENSG00000008869.11	1057.83444347518	-0.172567998557442	0.315091913240088	-0.54767511099516	0.583915004875996	0.99995092402542
ENSG00000008952.16	1012.35187680297	0.205836451584565	0.226835034946509	0.907427953680546	0.36418053265206	0.99995092402542
ENSG00000008988.9	764.362132355158	-0.106433323245354	0.333758077358369	-0.318893625250222	0.749807178473365	0.99995092402542
ENSG00000009307.15	3888.99897094657	-0.000684962460517321	0.269666620972248	-0.00254003427657371	0.997973348046062	0.99995092402542
ENSG00000009335.17	1765.74637237328	0.0556872034528214	0.199600341193954	0.278993528366315	0.780249791275837	0.99995092402542
ENSG00000009413.15	901.665579760253	-0.295968925022844	0.44992769612316	-0.657814416789821	0.510657389373929	0.99995092402542
ENSG00000009780.15	211.286507817711	-0.260643084989711	0.229523873526943	-1.13558158889783	0.25613171780283	0.99995092402542
ENSG00000009790.14	331.804053342291	-0.830404946857059	0.21920669755915	-3.78822798802936	0.000151725588126861	0.0616222638635237
ENSG00000009830.11	144.227330796745	-0.0797227423190611	0.46717669133905	-0.170647944978922	0.864500596176906	0.99995092402542
ENSG00000009844.15	257.803770299267	0.0908239602187955	0.228028590792271	0.398300756511424	0.690408502890494	0.99995092402542
ENSG00000009950.15	44.8416681820845	2.7606470191348	1.61735169817035	1.7068934494939	0.0878418585792112	0.99995092402542
ENSG00000009954.10	1511.66075518421	0.0620056746533413	0.227980462187733	0.271978019775581	0.785638920176039	0.99995092402542
ENSG00000010017.12	547.395431884505	0.0498794588217031	0.220886474886131	0.225814907170828	0.821345382279002	0.99995092402542
ENSG00000010030.13	795.189567749558	-0.0122283540377866	0.258681185615782	-0.0472719112086848	0.962296514655426	0.99995092402542
ENSG00000010072.15	406.370449030053	-0.219677616011936	0.208005139253154	-1.05611629020654	0.290915088775379	0.99995092402542
ENSG00000010165.19	481.761490639941	0.317778064666641	0.262837012658624	1.20903087983037	0.226650982040911	0.99995092402542
ENSG00000010219.13	141.027084784113	0.279907830964642	0.454594355016393	0.615730987144678	0.538072082294629	0.99995092402542
ENSG00000010244.18	7990.26008417408	-0.162598613837763	0.176962309754374	-0.918831891737017	0.358183508579924	0.99995092402542
ENSG00000010256.10	1244.3715198531	0.159563235871203	0.233403706541811	0.683636255119281	0.494204885013929	0.99995092402542
ENSG00000010270.13	539.949433612342	-0.183304375681227	0.200647386563118	-0.913564730750003	0.360945605912405	0.99995092402542
ENSG00000010278.13	348.924367313435	-0.134452106105904	0.2941707148003	-0.457054694234869	0.647631733497477	0.99995092402542
ENSG00000010282.14	2.7975649054876	-1.91091814018572	1.32177621186546	-1.44571987529477	0.148255787382093	NA
ENSG00000010292.12	664.186058554651	0.239278397218577	0.294458709841433	0.812604243723775	0.41644499768805	0.99995092402542
ENSG00000010295.19	1928.38788663317	0.320973028454788	0.348639619042719	0.92064415781575	0.357236239750632	0.99995092402542
ENSG00000010310.8	15.4622116367805	-0.194206360129229	0.775117045240481	-0.250551012033256	0.802161260433385	0.99995092402542
ENSG00000010318.20	149.678208660141	0.0413474322821809	0.423664179588348	0.0975948269272045	0.922254032411143	0.99995092402542
ENSG00000010319.6	2.60975326826962	0.125461291871636	1.44025950192253	0.0871101990329966	0.930583918549087	NA
ENSG00000010322.15	2251.79466553591	0.914305262465162	0.419391836892158	2.18007405494701	0.0292519726113535	0.99995092402542
ENSG00000010327.10	13473.1116598403	2.15532212843707	1.85816912179711	1.15991709428073	NA	NA
ENSG00000010361.13	78.5999464490681	0.679142976946896	0.449475620371175	1.51096732762961	0.13079677536946	0.99995092402542
ENSG00000010379.15	8.05595894644636	-0.600085293908772	0.744503215002196	-0.806021091402543	0.420230687935558	0.99995092402542
ENSG00000010404.17	1519.25228658306	-0.102052255621645	0.193452026456538	-0.527532626516953	0.597823765585534	0.99995092402542
ENSG00000010539.11	542.505971801507	0.00920070132254322	0.277079862895658	0.0332059545085309	0.973510349731442	0.99995092402542
ENSG00000010610.9	1726.98647389417	0.365482640101646	0.296591989523686	1.23227414431723	0.21784669479741	0.99995092402542
ENSG00000010626.14	62.6494638718941	0.200396556046293	0.385735326101537	0.519518287504585	0.603399363531006	0.99995092402542
ENSG00000010671.15	872.963465514347	-0.0570809731571863	0.237023705231357	-0.240823900299212	0.809691604930621	0.99995092402542
ENSG00000010704.18	150.969720898013	0.41958186575875	0.332873254663631	1.26048536456538	0.207494324235503	0.99995092402542
ENSG00000010803.16	72.5877441799661	-0.269977612015943	0.447432025659288	-0.603393580551442	0.546246891735766	0.99995092402542
ENSG00000010810.17	93.2811934430744	-0.969396141010596	0.4065138239354	-2.38465725870283	0.0170950398350046	0.99995092402542
ENSG00000010818.9	1070.8134715821	0.183012207538063	0.346328006978407	0.528436060181161	0.597196714774399	0.99995092402542
ENSG00000011007.12	872.818602804266	0.502412246058345	0.312913072140599	1.60559685992473	0.108362515855643	0.99995092402542
ENSG00000011009.10	271.584299863537	0.235824396302769	0.210103674159961	1.1224191925517	0.261684247866583	0.99995092402542
ENSG00000011021.21	1218.72710865709	-0.0257810779244357	0.490098349871681	-0.0526038864060362	0.958047520355995	0.99995092402542
ENSG00000011028.13	541.763656711797	0.687638927262365	0.637729167484419	1.07826168587336	0.280916990310625	0.99995092402542
ENSG00000011083.8	28.9564769947745	-0.698739484234065	0.489960740077837	-1.4261132108729	0.153835666014949	0.99995092402542
ENSG00000011105.12	18.3450418932504	0.529809412294023	0.511904477513942	1.03497710132765	0.300679605240942	0.99995092402542
ENSG00000011114.14	956.787403133252	0.0549012800326386	0.210329330933281	0.261025315817954	0.794072984626516	0.99995092402542
ENSG00000011132.11	574.226290434491	0.0703678564715733	0.289986069575857	0.242659437311922	0.808269232665941	0.99995092402542
ENSG00000011143.16	164.934162004195	0.0302971071565256	0.308996117902812	0.0980501223191899	0.921892493222278	0.99995092402542
ENSG00000011198.8	771.779988524256	0.0947402351639246	0.480191372568218	0.197296829089668	0.84359526059937	0.99995092402542
ENSG00000011201.11	193.338500561496	-0.14071799885571	0.442861645486777	-0.317747089389596	0.750676788662998	0.99995092402542
ENSG00000011243.17	1326.49152913327	0.0781137864493192	0.240894191237322	0.324265961118024	0.745736687656209	0.99995092402542
ENSG00000011258.15	990.0142806798	-0.188596300237405	0.293331715854177	-0.64294547791471	0.520259478498065	0.99995092402542
ENSG00000011260.13	785.267721402191	-0.0224301325539164	0.331697143474151	-0.0676223265566481	0.946086282055976	0.99995092402542
ENSG00000011275.18	1234.07665087415	-0.0285247783369955	0.214990487168972	-0.132679258103995	0.894447047452616	0.99995092402542
ENSG00000011295.15	445.919920035178	-0.201421912616644	0.333872608124599	-0.603289721034779	0.546315969801875	0.99995092402542
ENSG00000011304.19	1655.35226012356	0.520451952335089	0.222818632385653	2.33576495270061	0.0195034951619616	0.99995092402542
ENSG00000011376.10	431.923392059711	0.163655282172233	0.311229794755956	0.525834238654946	0.599003383194884	0.99995092402542
ENSG00000011405.13	1251.05628380604	-0.0680504607786505	0.207036402039522	-0.328688385753825	0.742391233845543	0.99995092402542
ENSG00000011422.11	2620.57719273258	-0.143988715628859	0.218197459065223	-0.659900973392261	0.509317379527356	0.99995092402542
ENSG00000011426.10	17.1867407658881	0.499215756891161	0.609584062922792	0.818944895799202	0.412817853451971	0.99995092402542
ENSG00000011451.18	343.86638067554	0.500844733148764	0.267056648921173	1.87542506495166	0.0607342695591724	0.99995092402542
ENSG00000011454.16	1350.84381361185	-0.13045453608106	0.201685312440085	-0.646822192963677	0.517747027275882	0.99995092402542
ENSG00000011478.11	191.392670608397	0.0488448061498103	0.283251315828716	0.172443351258241	0.863088993233342	0.99995092402542
ENSG00000011485.14	134.090235982758	0.346731192311705	0.285352499122465	1.21509779440515	0.224328794709701	0.99995092402542
ENSG00000011523.13	560.050870843303	-0.350724783210588	0.282978995093848	-1.23940217928286	0.215196594789496	0.99995092402542
ENSG00000011566.14	1267.71241817045	-0.411694515339048	0.392426942539595	-1.04909849633352	0.294132788111509	0.99995092402542
ENSG00000011590.13	5.72311174649166	-0.442031687262247	1.31585524678593	-0.335927290134641	0.736925697155192	0.99995092402542
ENSG00000011600.11	1335.98875523589	0.196421812941041	0.288724696309722	0.680308319487622	0.496309257847637	0.99995092402542
ENSG00000011638.10	118.799088455746	-0.502041428913254	0.295929441856439	-1.69649030445847	0.0897930647716828	0.99995092402542
ENSG00000012048.21	51.4197740752275	0.926490927097465	0.389980855845242	2.37573438083106	0.0175140653691418	0.99995092402542
ENSG00000012061.15	161.700319956788	0.241713611732729	0.398460993317797	0.606618002229261	0.544104450424721	0.99995092402542
ENSG00000012124.16	18.8759883773956	-0.383089416014369	0.842551348427449	-0.454677826733496	0.649341035124805	0.99995092402542
ENSG00000012171.19	17.5233601332166	-0.247298165140878	0.640035881117144	-0.386381720832953	0.699213985703039	0.99995092402542
ENSG00000012174.11	248.616923546691	0.0977763973490685	0.266402806247231	0.367024652354182	0.713600629383789	0.99995092402542
ENSG00000012211.12	187.777732444295	0.201262882224496	0.283754147181859	0.70928613457588	0.478146930980405	0.99995092402542
ENSG00000012232.8	459.798994371364	0.170512234077125	0.213951806236541	0.796965620793172	0.425470998097927	0.99995092402542
ENSG00000012660.13	504.126872821011	-0.0761801817560576	0.296783420325521	-0.256686110270246	0.797421094779242	0.99995092402542
ENSG00000012779.10	921.707375844735	0.340103444644311	0.384863078097506	0.883699850672982	0.376858260969132	0.99995092402542
ENSG00000012822.15	2262.97904093226	0.0688396175072404	0.315470410233369	0.218212597042988	0.827263470553602	0.99995092402542
ENSG00000012963.14	172.741748510346	0.391031990308582	0.233582529280199	1.67406351628084	0.0941181170262302	0.99995092402542
ENSG00000012983.11	985.537444239616	-0.479093530882195	0.198722916446969	-2.41086201555443	0.0159148682497674	0.986672252456766
ENSG00000013016.15	9.97833784631471	0.328784784093595	0.685729064535389	0.479467476438906	0.631606100309746	0.99995092402542
ENSG00000013275.7	434.154778413058	0.220223500984261	0.272477083405712	0.808227606636384	0.418959568226088	0.99995092402542
ENSG00000013288.8	1075.71266333248	0.379033575328742	0.183961717351459	2.06039376445154	0.0393609125361956	0.99995092402542
ENSG00000013297.11	6.41418186758104	0.100740612154788	0.837387528252975	0.120303454202335	0.904242767929747	0.99995092402542
ENSG00000013306.15	885.980090271828	0.143590437349739	0.215410235958003	0.666590594969376	0.505033678230182	0.99995092402542
ENSG00000013364.18	6476.0699662108	0.49084790214586	0.443170626228177	1.10758221122068	0.268042289421577	0.99995092402542
ENSG00000013374.16	7611.99411418204	-0.121468112703086	0.593208994347934	-0.20476444871947	0.837756164251842	0.99995092402542
ENSG00000013375.15	277.248353769116	-0.0935248450464861	0.270252776745475	-0.346064326046012	0.72929437257363	0.99995092402542
ENSG00000013392.7	78.9348709891161	-0.0198201459101222	0.427029828643442	-0.0464139612286228	0.96298030905424	0.99995092402542
ENSG00000013441.15	4631.71887873729	-0.320632724145742	0.325701003092498	-0.984438859878744	0.324899779178657	0.99995092402542
ENSG00000013503.9	74.5445786966995	0.0349872060103683	0.300032025299576	0.116611571632843	0.907167867454358	0.99995092402542
ENSG00000013523.9	2941.04178301319	0.18390654418599	0.422425951373078	0.435358063556961	0.663302545159863	0.99995092402542
ENSG00000013561.17	641.397227454049	-0.144696839514197	0.198966003048558	-0.72724403816306	0.467076473137771	0.99995092402542
ENSG00000013563.13	423.423625921371	0.222667181587608	0.299161077100489	0.744305321219357	0.456691782757326	0.99995092402542
ENSG00000013573.16	561.631668035419	-0.138166267330868	0.421754634627037	-0.327598693617322	0.743215109821233	0.99995092402542
ENSG00000013583.8	342.123834367767	0.354709051669073	0.493955337152908	0.718099441365626	0.472695974598601	0.99995092402542
ENSG00000013588.7	2.42435175962744	-0.0301684208664895	1.5181846188573	-0.0198713782841486	0.984145977456143	NA
ENSG00000013619.13	21.0426076555382	-0.415126328831453	0.679090314594938	-0.611297672650606	0.541002531481182	0.99995092402542
ENSG00000013725.14	4.26409795359947	0.926245115965454	1.40122674292241	0.661024434941678	0.508596643469048	NA
ENSG00000013810.18	485.600619249255	0.31743182127025	0.23029842901934	1.3783499202402	0.168095277389813	0.99995092402542
ENSG00000014123.9	756.353792348925	-0.141258769584355	0.22114722843825	-0.638754419767908	0.522982704290283	0.99995092402542
ENSG00000014138.8	439.955712138748	0.294120550427705	0.305077839711368	0.964083627660306	0.335004000353933	0.99995092402542
ENSG00000014164.6	835.055064690984	0.0619170407557727	0.251401541089489	0.24628743518216	0.805459735714712	0.99995092402542
ENSG00000014216.15	2183.91512252032	0.445405916946937	0.275253885576831	1.61816395802563	0.105627267948267	0.99995092402542
ENSG00000014257.15	136.895785801435	-0.655129847157729	0.358865984668836	-1.82555570922189	0.0679172124755579	0.99995092402542
ENSG00000014641.17	976.430667818396	-0.028840940197852	0.316210580706316	-0.091208017560419	0.927327304417913	0.99995092402542
ENSG00000014824.13	904.504031431901	-0.0801647983607651	0.205682121612296	-0.389750930865411	0.696720731380176	0.99995092402542
ENSG00000014914.20	52.228328061947	0.167138929655653	0.397735177926113	0.420226670738946	0.674319872860006	0.99995092402542
ENSG00000014919.12	665.261166237856	0.0264481649924993	0.268506754855077	0.0985009297318212	0.921534533731849	0.99995092402542
ENSG00000015133.18	364.277194053068	0.106522847993373	0.644949516770028	0.165164629515268	0.868814404427785	0.99995092402542
ENSG00000015153.14	933.791846589679	-0.084401526948709	0.202598473844769	-0.416595077677523	0.676974610350353	0.99995092402542
ENSG00000015171.19	299.469753248722	0.142767372578433	0.231079464152067	0.617828040679898	0.536688697382907	0.99995092402542
ENSG00000015285.10	653.84892032005	0.217692148685867	0.370427000239656	0.587678944960886	0.556747810643334	0.99995092402542
ENSG00000015475.18	1371.05450887954	-0.0175854702139405	0.445704425914892	-0.0394554534158888	0.968527268863931	0.99995092402542
ENSG00000015479.18	1486.54421067834	-0.262086398197285	0.213788254197109	-1.2259157977671	0.220230363209955	0.99995092402542
ENSG00000015520.14	0.725997816168152	-0.492119650725904	2.26799147644095	-0.216984788451746	0.828220199595172	NA
ENSG00000015532.9	408.594316947647	-0.333898825211779	0.420111050593751	-0.794787056279223	0.426737381574331	0.99995092402542
ENSG00000015568.12	197.894995467395	0.00536729036170422	0.312295033410037	0.0171866017307329	0.98628775088208	0.99995092402542
ENSG00000015592.16	7.9216492523089	-0.338258680659602	3.65296190383228	-0.0925984692872759	0.926222559856504	0.99995092402542
ENSG00000015676.17	1223.41456575994	-0.0469312618978391	0.188199095483972	-0.249370284044942	0.803074369101457	0.99995092402542
ENSG00000016391.10	3.9503055183417	0.874730520940572	0.979884675708269	0.892687213735952	0.372024699558432	NA
ENSG00000016864.18	398.604571182368	-0.118257125410478	0.246128537412026	-0.480468972244826	0.630893960798983	0.99995092402542
ENSG00000017260.19	1758.79465905089	-0.176410650330526	0.257249728579998	-0.685756409945702	0.492866728231797	0.99995092402542
ENSG00000017427.16	26.6358623063985	1.56867177954497	1.00799992468464	1.55622211979404	0.119655283206326	0.99995092402542
ENSG00000017483.14	62.2570444426178	0.855898921276502	0.78254733218685	1.09373438011049	0.274071491138465	0.99995092402542
ENSG00000017797.12	446.447976312982	0.153780556073304	0.20916205539999	0.735222054398073	0.462204269545163	0.99995092402542
ENSG00000018189.12	3411.29286577508	-0.286032444937656	0.574944632747317	-0.497495634615942	0.618839580552219	0.99995092402542
ENSG00000018280.16	5176.26565029431	-0.804502984756349	0.691917336065132	-1.16271546154846	0.244944966330471	0.99995092402542
ENSG00000018408.14	18.5479721099619	0.158181123514913	0.568307965738469	0.278336981093288	0.780753690435239	0.99995092402542
ENSG00000018510.14	1172.19965271898	-0.27617786283479	0.189424470340223	-1.45798408378152	0.144844930153026	0.99995092402542
ENSG00000018610.14	202.302178334189	-0.156246314608524	0.289128846526795	-0.540403755922166	0.588918618170842	0.99995092402542
ENSG00000018699.11	84.5892043172039	0.111497616632865	0.391197037639594	0.285016515732377	0.775631488762326	0.99995092402542
ENSG00000018869.16	77.3921381987755	0.141736984912002	0.283071427212935	0.50071102656851	0.6165745108761	0.99995092402542
ENSG00000019102.11	0.989898256901052	1.14402192708933	2.0669510702899	0.553482829629284	0.579932834869324	NA
ENSG00000019144.18	363.338943971746	0.548475565813876	0.347877123396415	1.57663591229848	0.114879324489503	0.99995092402542
ENSG00000019169.10	21.1526559190443	-0.256154464541254	1.07351055043825	-0.238613830517717	0.811405039675535	0.99995092402542
ENSG00000019485.13	105.72033592238	0.307092344417524	0.295865244761412	1.03794666610864	0.29929488592362	0.99995092402542
ENSG00000019582.14	11392.5843309818	0.244026057393386	0.305412219160721	0.799005547531708	0.424287195280993	0.99995092402542
ENSG00000019991.16	95.8145586685469	-0.536707810661492	0.497723487510299	-1.07832526318217	0.280888626704022	0.99995092402542
ENSG00000019995.6	669.127668354602	-0.108296231707486	0.204333745220234	-0.529996802979178	0.596114147399478	0.99995092402542
ENSG00000020129.15	251.864482793771	0.575172033908022	0.318501432109672	1.80586953753467	0.0709387203821755	0.99995092402542
ENSG00000020181.17	11.4283590853503	0.730670825608172	0.903840150043907	0.808407134350777	0.418856246285029	0.99995092402542
ENSG00000020256.19	141.683111331569	0.0760808541981362	0.282237490049656	0.269563246841342	0.78749627867013	0.99995092402542
ENSG00000020426.10	81.5090069429951	-0.0976551177249296	0.322696633624016	-0.30262205288051	0.762177906296873	0.99995092402542
ENSG00000020577.13	1110.53449868852	0.218587144422752	0.724423450957974	0.301739464858148	0.762850681019966	0.99995092402542
ENSG00000020633.18	1335.0466513922	0.262472517031018	0.4003937217625	0.655536045559446	0.512122686677913	0.99995092402542
ENSG00000020922.12	970.938145066669	-0.130899098922511	0.284795566780241	-0.459624777177512	0.645785571394956	0.99995092402542
ENSG00000021355.12	2537.36929331537	0.113411741573148	0.39850402136639	0.28459371924098	0.775955423678144	0.99995092402542
ENSG00000021488.12	10.3081182250654	0.325426016027235	0.68298454260228	0.476476399871819	0.633735016781097	0.99995092402542
ENSG00000021574.12	929.645509367719	-0.0330255558540975	0.273960690939859	-0.120548520084392	0.90404864637835	0.99995092402542
ENSG00000021762.19	272.954659615179	0.673590151404389	0.433223982027517	1.55483117128452	0.11998628320245	0.99995092402542
ENSG00000021776.10	1185.51490992853	-0.087594465509969	0.23828030796518	-0.367611013507541	0.713163301446533	0.99995092402542
ENSG00000021826.15	3.09816398239537	1.97054955247921	1.51429812664535	1.30129564172717	0.193157278464863	NA
ENSG00000022267.16	3.09375035361162	-0.057096316401583	1.06336507766957	-0.0536939924026026	0.957178969267175	NA
ENSG00000022277.12	576.153907372975	0.0359539300882045	0.263195410593907	0.136605459825738	0.891342660646872	0.99995092402542
ENSG00000022556.15	386.963376056267	0.336270807283799	0.856389578933003	0.392661021988108	0.694569862943032	0.99995092402542
ENSG00000022567.9	642.34564145837	0.406048767461841	0.692895124159473	0.586017642936086	0.557863658760671	0.99995092402542
ENSG00000022840.15	1612.47445348648	0.122792176325333	0.179549899911829	0.683888859785676	0.494045349155985	0.99995092402542
ENSG00000022976.15	262.700344689137	0.0368618147711997	0.236567014678492	0.155819757125891	0.876175096911169	0.99995092402542
ENSG00000023041.11	1117.37506607639	-0.443450966042946	0.281761611206403	-1.57385161216337	0.115521758750124	0.99995092402542
ENSG00000023171.17	511.65302009983	-0.618246814329077	0.332512825382299	-1.85931719661719	0.0629821908838276	0.99995092402542
ENSG00000023191.16	2965.89817542916	0.186446656812964	0.237640829395632	0.784573329789895	0.432703772189263	0.99995092402542
ENSG00000023228.13	1355.86821689807	-0.221252142883855	0.212537944989385	-1.0410006688213	0.297875237827888	0.99995092402542
ENSG00000023287.12	1347.71278034731	-0.0381781939832692	0.296545225780374	-0.128743242730688	0.897560817364458	0.99995092402542
ENSG00000023318.7	729.95626560584	0.131880147893447	0.211672265886583	0.623039335555232	0.533258673129511	0.99995092402542
ENSG00000023330.14	3600.91765174134	1.24586397430746	0.60905322086162	2.04557488842264	0.0407982142052095	0.99995092402542
ENSG00000023445.13	6854.21607279532	0.0793688771709109	1.18520448769551	0.0669663994651539	0.946608452473845	0.99995092402542
ENSG00000023516.8	1657.79052528197	0.632830410043477	0.323384790616464	1.95689602110576	0.0503596944659463	0.99995092402542
ENSG00000023572.9	322.103024399686	-0.1671037244608	0.302935412580951	-0.551615022611944	0.581212141726196	0.99995092402542
ENSG00000023608.4	49.0392771116707	0.085941494932418	0.371789511320142	0.231156319142137	0.817193363307687	0.99995092402542
ENSG00000023697.12	409.889132307934	-0.184567738700505	0.250878897856733	-0.735684588370221	0.46192267088767	0.99995092402542
ENSG00000023734.10	313.326583106998	0.050658678065162	0.243157945611567	0.208336511224218	0.834966225202757	0.99995092402542
ENSG00000023839.10	50.1440971983052	-0.352935442096207	0.345601808807002	-1.02121989266931	0.307150269622529	0.99995092402542
ENSG00000023892.10	140.950231028973	-0.343404145318639	0.397942654473886	-0.862948823047503	0.388165605357327	0.99995092402542
ENSG00000023902.13	5659.22433847254	-0.0187143181252646	0.23942081442604	-0.0781649589244284	0.93769683543389	0.99995092402542
ENSG00000023909.9	681.09489600213	0.320127260372896	0.23199662131087	1.37987897653015	0.16762391065346	0.99995092402542
ENSG00000024048.10	4877.72690983317	-0.106534995430034	0.245159238520444	-0.43455427612266	0.663885990073054	0.99995092402542
ENSG00000024422.11	6.60146372868944	-0.0436130940486993	1.07632430436692	-0.0405204025141399	0.967678241543856	0.99995092402542
ENSG00000024862.17	202.709969561398	-0.0974024581722764	0.286378400037299	-0.340118033202191	0.733767641937807	0.99995092402542
ENSG00000025039.14	518.705785457856	0.104853300476078	0.232051500722245	0.451853576252381	0.651374470159226	0.99995092402542
ENSG00000025156.12	156.35363839366	-0.0733271669854062	0.328497103627373	-0.223220132462976	0.823364183777336	0.99995092402542
ENSG00000025293.16	950.250140902264	0.0823925987957316	0.210186184231517	0.391998166278033	0.695059568698304	0.99995092402542
ENSG00000025434.18	7940.74068803368	0.154728640477721	0.301598172258867	0.513029105312067	0.607930961401208	0.99995092402542
ENSG00000025708.13	23164.1656413424	0.166991792947794	0.364388612320946	0.458279395407426	0.646751725330185	0.99995092402542
ENSG00000025770.18	367.877779954983	-0.0810293790059951	0.263242947883131	-0.307812154732322	0.758225272222578	0.99995092402542
ENSG00000025772.7	328.555668495281	0.43646117719582	0.767112474719179	0.568966340112768	0.569378982939841	0.99995092402542
ENSG00000025796.13	645.424279275814	-0.114250584773747	0.238306912579876	-0.479426230388732	0.631635436718363	0.99995092402542
ENSG00000025800.13	1506.37951338071	0.275064310762296	0.238415816209706	1.1537167086279	0.248616331423799	0.99995092402542
ENSG00000026025.15	15157.8439101307	-0.1248136696743	0.426912484450397	-0.29236359727213	0.770008638068234	0.99995092402542
ENSG00000026036.22	209.087117176581	0.46239478758179	0.49085371339432	0.942021573768418	0.346181594724977	0.99995092402542
ENSG00000026103.21	1496.84555148287	-0.391919225842848	0.447302202035269	-0.876184432045219	0.380929778376745	0.99995092402542
ENSG00000026297.15	962.315383109928	-0.309547161636215	0.250902423161662	-1.23373524151565	0.217301577309546	0.99995092402542
ENSG00000026508.18	19034.6483299148	0.0697843766933538	0.243631367512229	0.286434285559929	0.774545518149437	0.99995092402542
ENSG00000026652.13	628.447292840659	0.29285147714191	0.449132758343153	0.652037669713153	0.514376871804353	0.99995092402542
ENSG00000026751.16	26374.8490798467	0.373217983086599	0.273331345761062	1.36544157439174	0.172114304527737	0.99995092402542
ENSG00000026950.16	1948.21528953614	-0.212540585773106	0.21506277089407	-0.988272330396942	0.323019292746005	0.99995092402542
ENSG00000027001.9	109.289786957317	-0.256933203145276	0.394407777790728	-0.651440508056117	0.51476216884766	0.99995092402542
ENSG00000027075.14	315.274460939145	0.032309799420456	0.213069179805953	0.151639948348613	0.879470923510462	0.99995092402542
ENSG00000027697.14	1840.56551729311	-0.0694018655658165	0.353859109350361	-0.196128526105288	0.844509569233084	0.99995092402542
ENSG00000027847.13	316.875423289331	0.233617849552385	0.291454159139625	0.801559498214149	0.422807814011922	0.99995092402542
ENSG00000027869.11	2.68137042728048	1.25122879349929	1.31121748058427	0.954249628323862	0.339957298844437	NA
ENSG00000028116.16	2246.59340354791	-0.292138901738796	0.282905732758866	-1.03263691014632	0.301773848271527	0.99995092402542
ENSG00000028137.18	4053.82781276847	0.367452452297643	0.253243699013295	1.45098359299495	0.146784428908242	0.99995092402542
ENSG00000028203.17	790.909602695378	-0.0402204373786747	0.217927326855462	-0.184558944300503	0.853574990356771	0.99995092402542
ENSG00000028277.21	115.523827497301	-0.321813056675934	0.422100617957894	-0.762408399762249	0.445816294517507	0.99995092402542
ENSG00000028310.17	668.032523073156	-0.0594674265196819	0.192157038706695	-0.309473058702012	0.756961703005673	0.99995092402542
ENSG00000028528.14	1903.90586081893	0.174297879773727	0.276787712862167	0.629716825112547	0.52887987244401	0.99995092402542
ENSG00000028839.9	213.786804332713	-0.152005764684859	0.245340889727169	-0.619569631682257	0.535541165429096	0.99995092402542
ENSG00000029153.14	1823.21750276752	-0.246255930844599	0.387525414796561	-0.635457498894301	0.525130077518493	0.99995092402542
ENSG00000029363.16	1954.93878307673	-0.0324099746335429	0.214338333454738	-0.151209417891582	0.879810521315786	0.99995092402542
ENSG00000029364.11	1185.63187503921	-0.185105375965117	0.237877537455709	-0.778154078543804	0.436478185069247	0.99995092402542
ENSG00000029534.20	5.79936584251767	0.298695111055826	0.889878237359156	0.335658406415519	0.7371284746395	0.99995092402542
ENSG00000029639.10	227.510057353121	-0.183858977037734	0.304958927468117	-0.602897506769844	0.546576874702211	0.99995092402542
ENSG00000029725.16	771.090652259076	0.177199365254125	0.268453034937243	0.66007585012235	0.509205155443516	0.99995092402542
ENSG00000029993.14	81.1913107649202	-0.185559326322209	0.515335398771858	-0.360074869229695	0.718791145520596	0.99995092402542
ENSG00000030066.13	843.472871873688	-0.199671378259214	0.19911462282527	-1.0027961554307	0.315959224194109	0.99995092402542
ENSG00000030110.12	639.817485112825	0.0255565646318332	0.298489024041861	0.0856197802042097	0.931768673870417	0.99995092402542
ENSG00000030419.16	69.9692011269849	-0.286675086193945	0.291317156767652	-0.984065234518921	0.325083439171759	0.99995092402542
ENSG00000030582.17	10063.1818953458	0.440921360259708	0.23988741029465	1.83803460014067	0.0660573069820807	0.99995092402542
ENSG00000031003.10	1682.60248681135	-0.246493286256427	0.188859412001803	-1.30516813350067	0.191835602533472	0.99995092402542
ENSG00000031081.10	1998.3618024554	0.387591609971342	0.51656201549476	0.750329289311195	0.453056406569662	0.99995092402542
ENSG00000031691.6	37.3411888618786	-0.173983392949789	0.365807966712277	-0.475614007298629	0.634349394363249	0.99995092402542
ENSG00000031698.12	1407.55238249013	-0.446220729959746	0.263238505981923	-1.69511952020572	0.0900527499244096	0.99995092402542
ENSG00000031823.14	728.873694350672	0.288567577678556	0.284566371771074	1.01406071238347	0.310553783256954	0.99995092402542
ENSG00000032219.18	1264.32717865037	0.00320098468505418	0.198181564402807	0.0161517782680741	0.987113305806166	0.99995092402542
ENSG00000032389.12	205.597934396671	0.200729795151665	0.296510245630066	0.67697422976102	0.498422305106715	0.99995092402542
ENSG00000032444.16	1371.14699737617	0.361076013830665	0.276707628995811	1.3049008266994	0.191926619707971	0.99995092402542
ENSG00000032742.17	267.803129729229	-0.188223637557461	0.59181660222466	-0.318043861645519	0.750451666116068	0.99995092402542
ENSG00000033011.11	158.508460772758	0.294784624983958	0.259272187009917	1.13696971658855	0.25555094558721	0.99995092402542
ENSG00000033030.13	1419.4172224842	-0.130316767709926	0.177062529440598	-0.735992917991407	0.461735007715305	0.99995092402542
ENSG00000033050.8	103.073000107605	0.0703787920979038	0.518917202399485	0.135626245906805	0.892116755930671	0.99995092402542
ENSG00000033100.16	1423.31877055748	0.385984306551309	0.207481205115632	1.8603338376418	0.0628383090110361	0.99995092402542
ENSG00000033170.16	149.019868742999	-0.0432393960089799	0.402437606443326	-0.107443726224103	0.914436966745729	0.99995092402542
ENSG00000033178.12	2197.68669236988	-0.325542852400998	0.186293081337711	-1.74747687924521	0.0805546520613801	0.99995092402542
ENSG00000033327.12	1878.77899381451	-0.0955204810321311	0.253641019767155	-0.376597133696355	0.70647301819016	0.99995092402542
ENSG00000033627.16	2593.24723000977	-0.0139448743323449	0.642111589924859	-0.0217172132556847	0.982673532818513	0.99995092402542
ENSG00000033800.13	3084.70378088435	-0.0259218305562907	0.232160332507719	-0.111654864878473	0.91109706807445	0.99995092402542
ENSG00000033867.16	1689.61199615568	-0.238636231016989	0.448115023409845	-0.532533431263099	0.594356593707382	0.99995092402542
ENSG00000034053.14	15.5359778174139	0.468422975044128	0.738721516822866	0.634099541406005	0.526015862042068	0.99995092402542
ENSG00000034152.18	526.899284808995	0.134813934607634	0.288046861914014	0.468027784478617	0.639764720568562	0.99995092402542
ENSG00000034510.5	4599.37315508256	0.0322767197466328	0.46425923026704	0.0695230544540113	0.944573282248936	0.99995092402542
ENSG00000034533.11	161.201246811135	-0.270722688302792	0.28335606347507	-0.955415193811832	0.339367773435615	0.99995092402542
ENSG00000034677.12	2252.97923352708	-0.273767411658016	0.332269474202177	-0.823931877327484	0.409978266445194	0.99995092402542
ENSG00000034693.14	138.876998888481	-0.361394943620931	0.324958909039339	-1.11212505202367	0.266084386722687	0.99995092402542
ENSG00000034713.7	499.915183138765	0.0176713358005507	0.322558916317781	0.0547848312558847	0.956309885156797	0.99995092402542
ENSG00000035115.21	338.126917491782	0.0670801755869011	0.347600698405148	0.192980554684373	0.846974196947636	0.99995092402542
ENSG00000035141.7	143.407415717554	0.0761791890762953	0.318696377314079	0.239033746534307	0.811079415145177	0.99995092402542
ENSG00000035403.17	1101.25004762001	-0.056489342311748	0.357554330556928	-0.157988136302978	0.874466147166393	0.99995092402542
ENSG00000035499.12	11.2755402084143	-0.102908143301601	0.74584910914904	-0.137974480413353	0.890260586303355	0.99995092402542
ENSG00000035664.11	38.9863211898944	0.224234452399661	0.739318195325965	0.30329897710795	0.761662025649172	0.99995092402542
ENSG00000035681.7	1544.77310794708	-0.121089027893991	0.292590052054051	-0.413852169764208	0.678982374418419	0.99995092402542
ENSG00000035687.9	868.709789442412	-0.221221197048388	0.28961720409619	-0.763839971933829	0.444962613259276	0.99995092402542
ENSG00000035720.7	22.0485669316542	-0.708168884443562	1.1409371101054	-0.620690551802758	0.534803247129758	0.99995092402542
ENSG00000035862.12	1167.15467496283	0.239473936213994	0.517921051408587	0.462375366984404	0.643812160962833	0.99995092402542
ENSG00000035928.15	712.781686195618	-0.284715780336711	0.215665618729157	-1.32017232053233	0.186777491170295	0.99995092402542
ENSG00000036054.12	1069.19043071958	-0.0423464891738316	0.220229529065597	-0.192283429717631	0.847520197382747	0.99995092402542
ENSG00000036257.12	1301.65011089827	-0.0616876513938574	0.226931161032452	-0.271834203435093	0.785749504600561	0.99995092402542
ENSG00000036448.9	13.9265596121384	0.0333110327775876	0.537716115507562	0.0619491062605491	0.950603361423522	0.99995092402542
ENSG00000036549.12	765.81128387967	-0.0519123522817358	0.300762960753655	-0.172602211893557	0.862964113155235	0.99995092402542
ENSG00000036565.14	8.96934339468706	-0.260851111939476	0.734155606393608	-0.355307661846859	0.722359116139181	0.99995092402542
ENSG00000036672.15	3.73883236203024	-0.348948577451216	1.02167948220345	-0.34154407867587	0.732694027560765	NA
ENSG00000036828.16	3.37065413182071	-1.1218368862961	1.16718280327866	-0.96114925883488	0.33647712505505	NA
ENSG00000037042.8	264.362756400337	-0.147125825736143	0.292914553432461	-0.502282402878514	0.615468885684943	0.99995092402542
ENSG00000037241.7	22.5977257570355	0.311021232220545	0.48613436489945	0.639784501317604	0.522312710025601	0.99995092402542
ENSG00000037280.15	2.86273188231332	0.339674511408096	1.15189910342315	0.294882173619782	0.768083890151368	NA
ENSG00000037474.14	1117.96819316771	-0.0161199523603754	0.246525795073121	-0.0653885016600156	0.947864678833728	0.99995092402542
ENSG00000037637.10	1286.26619676925	-0.0107302505909355	0.171347229872039	-0.0626228425107822	0.95006683942156	0.99995092402542
ENSG00000037749.11	478.976854022112	-0.13366012650993	0.232212400062928	-0.575594268323781	0.564889456117311	0.99995092402542
ENSG00000037757.13	334.366370750509	0.224780754648891	0.226676011099306	0.991638919172683	0.321373696846784	0.99995092402542
ENSG00000037897.16	127.780012726194	0.460428907247222	0.548249530622762	0.839816327292092	0.401011377478864	0.99995092402542
ENSG00000038002.8	411.634189431392	-0.875047708703497	0.323432536105585	-2.70550303701616	0.0068201024641239	0.665327740875146
ENSG00000038210.12	317.949445935922	-0.415988252250445	0.31224085440602	-1.33226721097015	0.182772397675527	0.99995092402542
ENSG00000038219.12	1439.12998036385	0.152907237174173	0.271134557838017	0.563953331487622	0.572785893281111	0.99995092402542
ENSG00000038274.16	1587.09785237132	-0.174032211102495	0.188467122271775	-0.923408863067029	0.355794174646933	0.99995092402542
ENSG00000038358.14	1277.78811217203	0.345771968341915	0.196228268910783	1.76209049930071	0.0780540082452919	0.99995092402542
ENSG00000038382.19	3761.77902909318	-0.0158242416296409	0.29770139323464	-0.0531547449533387	0.957608612901972	0.99995092402542
ENSG00000038427.15	118.856302108594	0.255366831278323	0.872524599976168	0.292675795370467	0.769769972643616	0.99995092402542
ENSG00000038532.15	1044.34699134848	0.265124100412828	0.356946650143982	0.742755535892786	0.457629699847268	0.99995092402542
ENSG00000038945.14	301.249065834504	-1.28419191254319	0.580783544551466	-2.21113687636409	0.027026359991926	0.99995092402542
ENSG00000039068.18	3.79815050306605	0.791922165988506	1.40808276125998	0.562411661996259	0.57383557525045	NA
ENSG00000039123.15	799.101927708846	-0.00989520925262908	0.260459763765016	-0.037991316238605	0.969694605669137	0.99995092402542
ENSG00000039319.16	6043.48996656262	-0.116856938198343	0.381494663919952	-0.306313427814716	0.759366016369423	0.99995092402542
ENSG00000039523.19	981.891575710625	0.185029247342486	0.382236306805985	0.484070309512494	0.628335971629641	0.99995092402542
ENSG00000039560.13	84.6942022311917	0.317874123035616	0.394231618882245	0.806313110898806	0.420062332654154	0.99995092402542
ENSG00000039600.10	7.26624978534148	0.962609404967708	1.33758422757004	0.71966264637888	0.471732730257332	0.99995092402542
ENSG00000039650.11	659.2305476338	0.115117266019544	0.355244814214498	0.324050517877611	0.745899788201482	0.99995092402542
ENSG00000040199.18	453.875677492338	-0.243506179592901	0.333866980816181	-0.729350889979052	0.465787050223007	0.99995092402542
ENSG00000040275.16	91.932250515068	-0.0461484966853554	0.269763554887024	-0.171070168113266	0.864168592461377	0.99995092402542
ENSG00000040341.17	470.241504274839	0.0701446621090372	0.214842461594241	0.326493476143068	0.744051024404678	0.99995092402542
ENSG00000040487.12	387.91086930939	0.28331713052349	0.222175879903854	1.27519301665912	0.202240932440057	0.99995092402542
ENSG00000040531.14	506.071674345282	0.297061330751959	0.238591556013119	1.24506221308027	0.213108882597972	0.99995092402542
ENSG00000040633.12	632.541079525664	0.187064960345569	0.230768927605986	0.810615893076226	0.41758628701779	0.99995092402542
ENSG00000040933.15	3362.19166745352	0.435659549115324	0.351587183633788	1.23912238384976	0.215300178686965	0.99995092402542
ENSG00000041357.15	1535.06101469743	-0.219811739345211	0.304248110397273	-0.722475281960474	0.470002317035167	0.99995092402542
ENSG00000041515.15	3.6036804876787	0.594869570443908	1.13476461294124	0.524222877290861	0.600123530797986	NA
ENSG00000041802.10	361.955528071689	-0.0292313894979638	0.234950269140156	-0.124415220314246	0.900986522910604	0.99995092402542
ENSG00000041880.14	150.217642529979	-0.155913872884079	0.289160212688123	-0.539195456507159	0.589751995074076	0.99995092402542
ENSG00000041982.15	5.67033566160418	-1.09675090468432	0.924897155238913	-1.18580849608194	0.235697935532532	0.99995092402542
ENSG00000041988.15	279.088049927441	-0.28861560802185	0.391459164767662	-0.737281520010262	0.460951167946522	0.99995092402542
ENSG00000042088.13	497.440466971672	-0.302140140100556	0.218009695437653	-1.38590230812447	0.16577673594064	0.99995092402542
ENSG00000042286.14	1260.43474278055	0.262543105700578	0.258174531933974	1.01692100972888	0.309191007796532	0.99995092402542
ENSG00000042317.16	73.7811472620905	-0.338831574177333	0.434340253522612	-0.780106313953914	0.435328300303379	0.99995092402542
ENSG00000042429.11	766.877237826461	-0.27352620981873	0.222264829057891	-1.23063199417613	0.218460533441077	0.99995092402542
ENSG00000042445.13	482.324374551447	-0.0771541353084943	0.331030236999544	-0.233072773072995	0.815704896668735	0.99995092402542
ENSG00000042493.15	3741.38954631439	-0.145743094306325	0.30661137211726	-0.475334927403107	0.63454826782761	0.99995092402542
ENSG00000042753.11	291.481326753731	0.511540385344997	0.321191792641874	1.59263218134394	0.111242729735098	0.99995092402542
ENSG00000042781.12	1.27553508226298	0.772310148017009	1.98257561232424	0.389548899530547	0.696870144924418	NA
ENSG00000042832.11	57.5042926117666	0.325470980685131	0.57081420583023	0.570187247200242	0.568550704714207	0.99995092402542
ENSG00000042980.12	5951.04982862673	0.194655698753014	0.684093282896645	0.284545549005812	0.775992332847477	0.99995092402542
ENSG00000043093.13	1220.19790216735	0.0376978566562199	0.25934015559245	0.145360661830795	0.884426122035612	0.99995092402542
ENSG00000043143.20	1738.65689651177	-0.00655599720128853	0.285793713310961	-0.0229396130703379	0.981698442039937	0.99995092402542
ENSG00000043462.11	4304.81442418507	-0.377510741056244	0.310422215661264	-1.21612024529903	0.223939119387663	0.99995092402542
ENSG00000043514.15	247.976055575634	0.0429241325356911	0.450051109741615	0.0953761286364451	0.924016076217345	0.99995092402542
ENSG00000044090.8	784.84889631486	0.183410638179141	0.264883346044844	0.692420421735723	0.488673344726343	0.99995092402542
ENSG00000044115.20	3582.87897570479	-0.0165704555584698	0.357012282225511	-0.0464142450651121	0.962980082829293	0.99995092402542
ENSG00000044446.11	817.373838456908	0.11892674803421	0.309684261255781	0.38402580599982	0.700959320847267	0.99995092402542
ENSG00000044459.14	1215.33783648915	-0.191833301465649	0.226804289964405	-0.84580984555343	0.397658832139968	0.99995092402542
ENSG00000044574.7	1032.70333590542	-0.0816613238065715	0.391887865592896	-0.208379311982585	0.834932808429779	0.99995092402542
ENSG00000046604.12	3.83879945346641	-0.256764535095258	1.45260152546318	-0.176761851474296	0.859695455251756	NA
ENSG00000046647.13	173.283390686836	-0.117788960325749	0.232662761878435	-0.506264772990587	0.612670789151715	0.99995092402542
ENSG00000046651.14	677.096221759318	-0.316158468908312	0.340554668704564	-0.928363337701249	0.353219129412623	0.99995092402542
ENSG00000046889.18	1.61116675425539	2.89669525345848	1.80960775494927	1.60073101230697	0.109436509224105	NA
ENSG00000047056.14	1462.20975058246	0.151654461208369	0.223403909866013	0.678835304625261	0.497242221442922	0.99995092402542
ENSG00000047188.15	1804.08394736279	-0.311069460299367	0.251588832541255	-1.23641998397667	0.216302491635221	0.99995092402542
ENSG00000047230.14	278.146063240483	-0.399810481075551	0.231232119156848	-1.72904388254278	0.0838012415200398	0.99995092402542
ENSG00000047249.17	2181.3380909377	0.0387181497052806	0.284655603537752	0.136017521608865	0.891807429453082	0.99995092402542
ENSG00000047315.15	1572.49199006979	-0.152336106535698	0.198518945883657	-0.767363063800343	0.442865682847995	0.99995092402542
ENSG00000047346.12	529.997267711482	0.309049605526584	0.371467362734392	0.831969740899046	0.405426024473989	0.99995092402542
ENSG00000047365.11	2961.0996912108	-0.368274470037365	0.401651788238179	-0.916899864065784	0.359195115216454	0.99995092402542
ENSG00000047410.13	2178.93743159628	-0.0248967474435034	0.216782212237586	-0.114846818779658	0.908566538524324	0.99995092402542
ENSG00000047457.13	52.3792632472316	-0.0393470440951804	0.688299146062105	-0.0571656151548242	0.954413268481049	0.99995092402542
ENSG00000047578.12	571.035595923562	0.348383622764302	0.240001564498696	1.45158896564691	0.146615928705326	0.99995092402542
ENSG00000047579.19	298.578271823217	-0.160143630679937	0.224709511011307	-0.71266957041208	0.476050250499086	0.99995092402542
ENSG00000047621.11	414.339102098845	-0.124106963219327	0.309574036277423	-0.400895904293825	0.68849676548951	0.99995092402542
ENSG00000047634.14	556.534956614486	-0.421454054890261	0.474148165148917	-0.888865729888239	0.374075245251215	0.99995092402542
ENSG00000047644.18	627.56657141449	0.339950389261614	0.42447633268316	0.800870067626036	0.423206870147776	0.99995092402542
ENSG00000047648.21	163.187155930146	0.109618898682335	0.596302141344582	0.18383113371882	0.854145931166852	0.99995092402542
ENSG00000047662.4	1.56117190762491	0.509638349718332	2.26071806220573	0.225432068791935	0.82164316633374	NA
ENSG00000047849.21	2542.10277161915	0.041168512943214	0.473862850616519	0.0868785406782823	0.930768057071259	0.99995092402542
ENSG00000047932.13	706.777216380233	-0.0902368989197224	0.213508680143664	-0.422638081313623	0.672559337928379	0.99995092402542
ENSG00000048028.11	402.576795564322	-0.0494639471876358	0.215628291261935	-0.229394514505285	0.818562299295226	0.99995092402542
ENSG00000048052.21	83.8921643053775	0.435389824311639	0.705998606342346	0.616700685242591	0.537432169167389	0.99995092402542
ENSG00000048140.17	414.952776733603	-0.0674942794920254	0.194083027579479	-0.347759823894884	0.728020564417449	0.99995092402542
ENSG00000048162.20	67.6619901585189	0.260761463146953	0.314694719925867	0.828617217373016	0.407321042260955	0.99995092402542
ENSG00000048392.11	2786.58985469266	-0.598552286375095	0.255550699814183	-2.3422056242081	0.0191701500351657	0.99995092402542
ENSG00000048405.9	955.088574947631	-0.062795876015389	0.243627094079505	-0.257754073916328	0.79659671073472	0.99995092402542
ENSG00000048471.13	1236.99178111271	0.113272707349731	0.298860114441198	0.37901580664762	0.704676126027304	0.99995092402542
ENSG00000048544.5	252.603202506532	-0.100989028709927	0.206531611411023	-0.488976133096383	0.624858594033366	0.99995092402542
ENSG00000048649.13	1190.13177596345	0.147602056994801	0.277282545262293	0.532316438653499	0.594506848697669	0.99995092402542
ENSG00000048707.14	3413.32522205325	0.0616837387727825	0.270910381228497	0.227690568715253	0.819886804951972	0.99995092402542
ENSG00000048740.18	2213.59176824009	0.0552314491081756	0.339066221940895	0.162892808348817	0.870602833307476	0.99995092402542
ENSG00000048828.16	1798.30579806653	0.454626080663028	0.296391516249195	1.53387008648654	0.125061616429266	0.99995092402542
ENSG00000048991.16	348.981403292137	0.0377979313837671	0.257247324218735	0.146932262555345	0.883185486444018	0.99995092402542
ENSG00000049089.14	416.854471819446	-0.742310404645347	0.729073261513102	-1.01815612206759	0.308603767857825	0.99995092402542
ENSG00000049130.15	80.6240827047605	1.21589041742104	0.817608083450636	1.4871311108979	0.136980186147258	0.99995092402542
ENSG00000049167.14	101.465291214879	-0.172180107247763	0.423444955712885	-0.406617447970048	0.684288980319409	0.99995092402542
ENSG00000049192.14	17.3834066034978	-0.724793963879964	1.22677486930619	-0.590812529677816	0.554646038772488	0.99995092402542
ENSG00000049239.12	5122.41926177542	0.126414383439227	0.466975051592583	0.270709073232286	0.786614797871811	0.99995092402542
ENSG00000049245.12	629.215390656529	0.21666968217397	0.285625059328938	0.758580786584426	0.448103369714295	0.99995092402542
ENSG00000049246.14	201.212462557004	-0.455729429055761	0.383061556652968	-1.1897028588244	0.234163201359173	0.99995092402542
ENSG00000049249.8	639.571860797915	0.0332172096626063	1.33501944889476	0.0248814425064041	0.980149529386774	0.99995092402542
ENSG00000049323.15	2.41779192987882	-0.110846686998296	1.30440079209183	-0.0849790092664191	0.932278078514215	NA
ENSG00000049449.9	508.339480468963	-0.501753854824011	0.483044740541174	-1.03873163852664	0.298929562471043	0.99995092402542
ENSG00000049541.10	103.577287808745	0.236365354754794	0.363478482949038	0.650287061938502	0.515506812769258	0.99995092402542
ENSG00000049618.22	5132.96107742094	0.00372238400644919	0.267007215587125	0.0139411363781462	0.988876942829152	0.99995092402542
ENSG00000049656.13	732.283131413377	0.187670687714642	0.253305905936163	0.740885558988656	0.458762832209275	0.99995092402542
ENSG00000049759.17	130.388718955771	-0.0765532100021806	0.446579738648799	-0.171421144707113	0.8638926297806	0.99995092402542
ENSG00000049769.12	232.702246641501	-0.242933509952204	0.257091218423564	-0.944931186066284	0.344694008816737	0.99995092402542
ENSG00000049860.13	1674.39874746269	-0.0885503662987569	0.341193328063204	-0.259531353679793	0.795225293791537	0.99995092402542
ENSG00000049883.14	214.766549235973	0.0181569157207277	0.302723972937033	0.0599784534556976	0.95217279544077	0.99995092402542
ENSG00000050130.17	745.38371326979	-0.263827308836304	0.208292595288825	-1.26661876035714	0.205291641077543	0.99995092402542
ENSG00000050327.14	25.2678076970863	1.11281453196946	0.565232672852688	1.96877248152193	0.0489792236822897	0.99995092402542
ENSG00000050344.8	888.198392380334	-0.136315901936499	0.329698352485164	-0.41345642436182	0.679272242168406	0.99995092402542
ENSG00000050393.11	114.684526401422	-0.258306005924051	0.271885632981274	-0.95005389983899	0.342084865833676	0.99995092402542
ENSG00000050405.13	132.503264696025	0.118007808615358	0.62137708136375	0.189913358819678	0.84937702415275	0.99995092402542
ENSG00000050426.15	607.197882821208	0.0173018916832335	0.281714132862745	0.0614164845313714	0.951027524384283	0.99995092402542
ENSG00000050438.16	330.917112994454	-0.103578500969655	0.497426969369695	-0.208228558859409	0.83505051053903	0.99995092402542
ENSG00000050730.15	121.98402112584	0.431624194980931	0.697105435889035	0.619166302197128	0.535806808644461	0.99995092402542
ENSG00000050748.17	305.688048222773	0.107988943064728	0.299495629893753	0.360569344878381	0.71842140904136	0.99995092402542
ENSG00000050767.16	749.372494033355	1.5969627298166	0.441591472062167	3.61638036703702	0.000298751292760718	0.0928976480817353
ENSG00000050820.16	53.308581675626	-0.00395585510793931	0.482129151592345	-0.00820496975732367	0.993453454762765	0.99995092402542
ENSG00000051009.10	659.448437376638	0.373874686861312	0.288508201796061	1.29588928333342	0.195013631877561	0.99995092402542
ENSG00000051108.14	5066.98499226613	-0.314780936472318	0.191235711673516	-1.64603636903197	0.0997562714892856	0.99995092402542
ENSG00000051128.18	184.096837580507	-0.252192394643774	0.550164719140664	-0.458394342402924	0.646669155577961	0.99995092402542
ENSG00000051180.16	7.74193832838706	-0.531333709568836	0.844604989569722	-0.629091369492762	0.52928924034063	0.99995092402542
ENSG00000051341.13	26.0237745720167	0.590537681178707	0.558997905730543	1.05642199214851	0.290775462836743	0.99995092402542
ENSG00000051382.8	1743.43771719843	0.0526114959943633	0.231510515101987	0.227253159413457	0.82022689359195	0.99995092402542
ENSG00000051523.10	4746.973178489	0.303610103379473	0.253957337820158	1.19551616813088	0.231885423116415	0.99995092402542
ENSG00000051596.9	91.0070071555945	-0.133813867210999	0.266868226999838	-0.501423000839588	0.61607345564834	0.99995092402542
ENSG00000051620.10	424.516460271505	-0.529838580299939	0.245786054583635	-2.15569016394153	0.0311078667369374	0.99995092402542
ENSG00000051825.14	396.002917189357	-0.0318221985156419	0.224927255288465	-0.141477734545022	0.887492548370116	0.99995092402542
ENSG00000052126.14	121.345293684285	-0.318170320267428	0.584555275968374	-0.544294668695525	0.586238715051776	0.99995092402542
ENSG00000052344.15	6.94234477519354	0.156600377058392	0.857885985603699	0.182542178898274	0.855157256395403	0.99995092402542
ENSG00000052723.11	637.62579607739	-0.280174953856581	0.18505021611623	-1.51404823910394	0.13001360518261	0.99995092402542
ENSG00000052749.13	186.285582798484	0.531576264144952	0.422483670803596	1.25821730135476	0.208313179559063	0.99995092402542
ENSG00000052795.12	4797.36590962006	-0.153295224318074	0.257529281354365	-0.595253570824581	0.551673986078903	0.99995092402542
ENSG00000052802.12	103.401768590078	0.0207230787539025	0.302313453856887	0.0685483179445686	0.945349158341358	0.99995092402542
ENSG00000052841.14	1754.49011138949	-0.189871223478959	0.184799994008593	-1.02744171880293	0.304212515512465	0.99995092402542
ENSG00000053254.15	720.916519663781	-0.118414074300058	0.311107735370584	-0.380620797354993	0.703484646838518	0.99995092402542
ENSG00000053328.8	0.610458364099673	-0.0418076605945421	2.4129556868109	-0.0173263275505061	0.986176282405916	NA
ENSG00000053371.12	142.339454522004	0.603809101538407	0.255400747163325	2.36416341081524	0.0180708397924675	0.99995092402542
ENSG00000053372.4	92.2655395646821	0.318141248690483	0.304469349281853	1.04490402544912	0.296067329132001	0.99995092402542
ENSG00000053438.8	2.43090720502433	1.97225239438771	1.44293725586296	1.36683170829087	0.171678061536481	NA
ENSG00000053501.12	137.933017205559	0.262706360160296	0.330396975150013	0.795123381626051	0.426541734825519	0.99995092402542
ENSG00000053524.12	58.9825281925322	-0.469564253541886	0.684151066848351	-0.686345861748059	0.492495035131111	0.99995092402542
ENSG00000053747.15	307.200407139128	-0.866926812542936	0.436792892522705	-1.98475485151781	0.0471717528541705	0.99995092402542
ENSG00000053770.11	1392.11942305919	-0.152347969986227	0.191824519101211	-0.794204884235075	0.427076165572691	0.99995092402542
ENSG00000053900.10	1582.58552374463	-0.355251678903111	0.319336285566543	-1.11246887672928	0.265936604705558	0.99995092402542
ENSG00000053918.16	43.8929012386243	-0.587414900297053	0.422892551643524	-1.3890405447297	0.164820421398558	0.99995092402542
ENSG00000054116.11	709.051958742418	0.0278328860207621	0.254692899580311	0.109280180431515	0.912980266163332	0.99995092402542
ENSG00000054118.13	2022.57209718489	-0.00359120059850552	0.311018376435947	-0.0115465865382559	0.990787361582053	0.99995092402542
ENSG00000054148.17	835.841885823705	-0.404380908031852	0.314356379558426	-1.28637729127649	0.198311419754921	0.99995092402542
ENSG00000054219.10	1608.22940095665	-0.146597645921856	0.782273405672967	-0.18739950106797	0.851347413763693	0.99995092402542
ENSG00000054267.21	2126.16186798302	-0.194239914715561	0.178492140835482	-1.08822670738537	0.276495037183187	0.99995092402542
ENSG00000054277.13	65.9524662028417	-0.0805288947820567	0.478787699781564	-0.168193324136765	0.866431192699086	0.99995092402542
ENSG00000054282.15	678.575052838278	-0.126448819988659	0.301943256188533	-0.41878338859042	0.675374446055122	0.99995092402542
ENSG00000054392.12	54.2645247733316	-0.0596587227739257	0.467703748218883	-0.127556648842604	0.898499840003243	0.99995092402542
ENSG00000054523.17	3426.92412101253	0.228179329821681	0.211776157606436	1.0774552357576	0.281276938917967	0.99995092402542
ENSG00000054598.7	16.2376437258558	0.51453066092894	0.579848258287834	0.887353981968035	0.374888350771633	0.99995092402542
ENSG00000054611.13	885.415069718245	-0.0500895421403159	0.256127087292803	-0.195565188632524	0.844950509539284	0.99995092402542
ENSG00000054654.16	25.5487634812668	0.84107365265624	0.766854156329374	1.09678436990174	0.272735664347899	0.99995092402542
ENSG00000054690.13	10.3621019917219	0.626768078120374	0.752429621886192	0.832992295743475	0.40484907434275	0.99995092402542
ENSG00000054793.13	2.21702154936437	0.366196532026445	1.50116258465116	0.243941952571074	0.807275776993179	NA
ENSG00000054938.15	1.97276493170562	0.157908909787727	1.44581525341592	0.109217902781595	0.913029660885649	NA
ENSG00000054965.10	1442.99545135864	-0.0406042104017407	0.216060582334116	-0.187929746199381	0.850931724074576	0.99995092402542
ENSG00000054967.12	3350.39863029213	0.0948592391840034	0.229900893835709	0.412609266546791	0.679892910937471	0.99995092402542
ENSG00000054983.16	921.348005711829	-0.199784607182051	0.385477160031142	-0.518278715049969	0.604263821407207	0.99995092402542
ENSG00000055044.10	461.240296735437	-0.121056933210864	0.30702068638101	-0.394295689446259	0.693362745379029	0.99995092402542
ENSG00000055070.16	1111.898541918	0.198434419711594	0.263829479206747	0.75213133994057	0.451972078666892	0.99995092402542
ENSG00000055130.15	5271.28861449609	-0.279793769433727	0.200647602207524	-1.39445359104936	0.16318067455593	0.99995092402542
ENSG00000055147.18	355.542666313727	-0.00134580136518368	0.248584116883741	-0.00541386707266214	0.995680380149806	0.99995092402542
ENSG00000055163.19	173.660415018396	0.125828808661644	0.382382134566077	0.329065605547794	0.742106100591691	0.99995092402542
ENSG00000055208.18	1439.30016281927	0.117452122488564	0.345902371571994	0.339552810681202	0.734193320313568	0.99995092402542
ENSG00000055211.12	393.766464380502	-0.0758503426388272	0.270106036281598	-0.280816910584515	0.778850832551087	0.99995092402542
ENSG00000055332.16	1615.20984976404	0.0140298577232861	0.196192100642151	0.0715108186179023	0.942991214591061	0.99995092402542
ENSG00000055483.19	796.063102717487	0.203259665694148	0.322384359079427	0.630488607681088	0.528374954070715	0.99995092402542
ENSG00000055609.17	4925.44014937684	0.240091864663536	0.219613308488393	1.09324824764081	0.274284818561044	0.99995092402542
ENSG00000055732.12	50.540980753243	-0.18404670477866	0.541922188504228	-0.339618322856739	0.734143977828301	0.99995092402542
ENSG00000055917.15	1638.08586730699	-0.0244933639692825	0.262646011093164	-0.0932561810755786	0.925700042757184	0.99995092402542
ENSG00000055950.16	311.201737283041	0.0686294301260438	0.267530782527105	0.256529097241699	0.797542315582327	0.99995092402542
ENSG00000055955.15	17.5103323975069	-0.217121179168872	0.557091163958456	-0.389740841743208	0.696728192574909	0.99995092402542
ENSG00000055957.10	250.183008234159	0.497267621724484	0.626384816676694	0.793869213437763	0.427271574052907	0.99995092402542
ENSG00000056050.6	44.5943211969569	-0.247664720540445	0.465462685276159	-0.53208286802519	0.59466860241552	0.99995092402542
ENSG00000056097.15	1561.27521253019	-0.14038669329598	0.183040543594374	-0.766970478448114	0.443099068020329	0.99995092402542
ENSG00000056277.15	154.512455106774	-0.133009562195681	0.362283431433435	-0.367142272196679	0.713512896984646	0.99995092402542
ENSG00000056558.10	5218.47720898779	0.354017688946442	0.814452243753733	0.434669671133581	0.663802215797731	0.99995092402542
ENSG00000056586.15	2794.12700572376	-0.119436511931659	0.209058424109271	-0.571306860465148	0.567791652082956	0.99995092402542
ENSG00000056972.18	287.65842892351	0.470145571911228	0.378656173137021	1.24161602336033	0.214378266958878	0.99995092402542
ENSG00000057019.15	102.604898204281	0.669983319377764	0.461307077411506	1.45235863957949	0.146401910373532	0.99995092402542
ENSG00000057252.12	3583.51865181867	-0.0483762389915802	0.254129940713196	-0.190360249783304	0.849026844165086	0.99995092402542
ENSG00000057468.6	57.4419946959319	-0.280130036760945	0.36642674147471	-0.764491247646233	0.444574550462334	0.99995092402542
ENSG00000057608.16	1678.0963329923	0.026921165044443	0.366307202707049	0.0734934089351581	0.941413488800742	0.99995092402542
ENSG00000057657.15	2264.45494248438	0.204227280700978	0.280019596526601	0.729332101160917	0.465798540498308	0.99995092402542
ENSG00000057663.15	511.689136084545	-0.0456303097422577	0.254094250990968	-0.179580252462617	0.857482108884285	0.99995092402542
ENSG00000057704.12	159.509709804699	-0.271356930890397	0.575611305951866	-0.471423907217501	0.637338046805974	0.99995092402542
ENSG00000057757.9	613.896777114183	-0.0607061070565071	0.21740955834829	-0.279224646412537	0.780072430434925	0.99995092402542
ENSG00000057935.13	92.7303473011868	-0.519399418432068	0.370156800936198	-1.40318756029447	0.160560916101797	0.99995092402542
ENSG00000058056.8	417.588788660691	0.113706257496669	0.308282802814618	0.368837497448875	0.712248853256324	0.99995092402542
ENSG00000058063.15	1988.71489090265	-0.179023552410358	0.250382239119391	-0.715001004224558	0.474608422754178	0.99995092402542
ENSG00000058085.14	5.28273040566224	-0.578801733698371	0.978315530942261	-0.591630936433055	0.554097753057283	0.99995092402542
ENSG00000058091.16	749.130600663722	-0.443440276237415	0.252692157695699	-1.75486362648192	0.0792826371353654	0.99995092402542
ENSG00000058262.9	2216.16921634894	0.256835722252783	0.220135515069312	1.16671642997685	0.243324905485866	0.99995092402542
ENSG00000058272.17	3047.17929445614	-0.172624665263222	0.18871500905691	-0.914737339260408	0.360329537126478	0.99995092402542
ENSG00000058335.15	8.1147627485214	-0.0281949062087773	0.815772855815024	-0.0345622019754607	0.972428841934216	0.99995092402542
ENSG00000058404.19	1.75499578657738	-0.772078248715599	2.16560107883793	-0.356519146698015	0.721451815868736	NA
ENSG00000058453.16	272.339636845573	0.0570999906536367	0.264336729245377	0.216012321922287	0.828978142800246	0.99995092402542
ENSG00000058600.15	467.384070497235	0.178854140070578	0.359228999759656	0.49788335627202	0.618566259006116	0.99995092402542
ENSG00000058668.14	322.138626287924	-0.800734597550441	0.594610302182276	-1.3466544299883	0.178091555264751	0.99995092402542
ENSG00000058673.16	92.5272390648155	-0.557653588307203	0.303523732621217	-1.83726519007701	0.0661707560740736	0.99995092402542
ENSG00000058729.10	236.501349158117	-0.211061222753682	0.28563307965987	-0.738924297581403	0.459952967231499	0.99995092402542
ENSG00000058799.14	256.213879355457	-0.031383778192165	0.215023904440461	-0.145954833597838	0.883957044070807	0.99995092402542
ENSG00000058804.11	109.344979591138	-0.118495052810052	0.294092516250654	-0.40291760674746	0.687008838394709	0.99995092402542
ENSG00000058866.14	74.9884317687896	0.54219728780015	0.334220666262253	1.62227337364801	0.104744827203931	0.99995092402542
ENSG00000059122.16	1066.1569504118	0.437626112315013	0.271653084486017	1.61097420683821	0.107185344394307	0.99995092402542
ENSG00000059145.18	868.932534795029	0.21259595133043	0.226106805312456	0.940245699534096	0.34709154547606	0.99995092402542
ENSG00000059377.16	890.2914659998	0.479961351188563	0.559693488168545	0.857543211301447	0.391144744415104	0.99995092402542
ENSG00000059378.12	4892.58671321434	-0.139380712434038	0.218682923736356	-0.63736440894706	0.523887505717674	0.99995092402542
ENSG00000059573.8	46.6272721177988	0.228297263725987	0.422725781298001	0.540059948614888	0.589155690377443	0.99995092402542
ENSG00000059588.9	402.547275985447	-0.545312751040864	0.410407252601911	-1.32871129246297	0.183943237896986	0.99995092402542
ENSG00000059691.11	242.570713482237	0.263726641231294	0.287408641203437	0.917601642480259	0.35882745768743	0.99995092402542
ENSG00000059728.10	4088.00096130046	0.0911117472462434	0.237549980806421	0.383547693571444	0.701313714537759	0.99995092402542
ENSG00000059758.7	1892.52716194591	-0.458567538238874	0.235187195083956	-1.94979806649413	0.05120019211829	0.99995092402542
ENSG00000059769.19	108.699331828291	-0.342745225318256	0.434806072541667	-0.788271477706676	0.430537927455372	0.99995092402542
ENSG00000059804.15	980.323514550833	-0.274275481666052	0.383782388873626	-0.714664063848867	0.474816648302087	0.99995092402542
ENSG00000059915.16	20.936193038427	-0.0459989474307479	0.49820706441915	-0.0923289746691512	0.926436668227788	0.99995092402542
ENSG00000060069.16	1059.55721211419	0.168857681262835	0.219950694825857	0.767706969039247	0.442661294920032	0.99995092402542
ENSG00000060138.12	1398.35401924032	-0.139605042526796	0.201850452868557	-0.691626105083377	0.489172163436446	0.99995092402542
ENSG00000060237.16	4529.00109592462	0.247880766937279	0.333371811916723	0.743556467813183	0.457144847617299	0.99995092402542
ENSG00000060339.13	1313.71379072544	-0.161146762153507	0.223813848246502	-0.720003536045833	0.47152281840894	0.99995092402542
ENSG00000060491.16	3191.2580718455	0.224078815476258	0.232880634582075	0.962204589825117	0.335946844019375	0.99995092402542
ENSG00000060558.3	901.219344357561	0.161962566294399	0.30932653103999	0.523597396414276	0.600558592766028	0.99995092402542
ENSG00000060642.10	327.968883969727	0.0728938457132245	0.302048976987567	0.241331212044545	0.809298421935415	0.99995092402542
ENSG00000060656.19	74.4990884030199	-0.320836916335568	0.610777158828871	-0.525292918534729	0.599379579435674	0.99995092402542
ENSG00000060688.12	358.42468987087	-0.0394928143800128	0.22798183442938	-0.173227899840618	0.862472294243603	0.99995092402542
ENSG00000060718.21	0.900345492967645	2.1018651978307	3.04645707447252	0.689937572218913	0.490233446735443	NA
ENSG00000060749.14	675.455290130003	-0.224136065383324	0.267593075734072	-0.837600392941652	0.40225517208516	0.99995092402542
ENSG00000060762.18	158.272337953751	0.0128897924848104	0.396302735188889	0.0325251161303915	0.974053286847111	0.99995092402542
ENSG00000060971.17	1257.93528300842	0.177963909934632	0.192984916014636	0.922164869720361	0.356442584355157	0.99995092402542
ENSG00000060982.14	726.367307280302	-1.29233130017835	0.349170469908856	-3.70114718038926	0.000214626933428275	0.0759306551552239
ENSG00000061273.17	989.899242241291	0.1329693714519	0.237786132972009	0.55919733329257	0.576027052905222	0.99995092402542
ENSG00000061656.9	25.0712050451651	0.1645956941875	0.428556009749713	0.384070437569242	0.700926241682844	0.99995092402542
ENSG00000061676.14	34.0085654247457	0.365624145951443	0.652621018514483	0.560239611625883	0.575316011592497	0.99995092402542
ENSG00000061794.12	114.604522885021	0.14625166347079	0.31642885270241	0.462194462425759	0.643941873995182	0.99995092402542
ENSG00000061918.12	123.767507381963	-1.16027697202335	0.352415145583358	-3.29235842035882	0.000993509064889996	0.208124462109219
ENSG00000061936.9	1488.77882890951	-0.0838517482603189	0.212507741306926	-0.394582087902442	0.693151334893914	0.99995092402542
ENSG00000061938.17	1596.38924344085	0.430906492073961	0.327612639432381	1.31529263590241	0.188411572107965	0.99995092402542
ENSG00000061987.15	3684.39200487789	-0.121122822090224	0.259207859477082	-0.467280669400122	0.640299084763065	0.99995092402542
ENSG00000062194.15	2799.50186887101	-0.396116857812159	0.435079980609433	-0.910446068461489	0.362587311692182	0.99995092402542
ENSG00000062282.14	159.136040475303	0.157745124975721	0.394720154469615	0.399637878100456	0.689423253456798	0.99995092402542
ENSG00000062370.16	65.6783505707267	0.124271259302855	0.377533826675349	0.329165893284892	0.742030300956186	0.99995092402542
ENSG00000062485.18	764.019576486642	0.281138603937885	0.2254985610948	1.24674234093979	0.212491988328622	0.99995092402542
ENSG00000062524.15	10.5915928918324	-0.143284356637203	0.945042939077217	-0.151616768627585	0.879489206861576	0.99995092402542
ENSG00000062582.13	21.0318184426124	0.0294337141994292	0.551418119764152	0.053378213635813	0.957430563461453	0.99995092402542
ENSG00000062598.17	1248.65468404148	0.0225440839425512	0.390009961701998	0.0578038669683439	0.953904857936262	0.99995092402542
ENSG00000062650.18	1876.22166125896	-0.0799454301234986	0.219052565291686	-0.364960026909728	0.715141245056999	0.99995092402542
ENSG00000062716.12	20573.9051810465	-0.240628077962801	0.194705232529945	-1.23585830147525	0.216511239139973	0.99995092402542
ENSG00000062725.9	1185.33226263995	-0.158750857690451	0.189997380457974	-0.835542349625005	0.403412412768125	0.99995092402542
ENSG00000062822.13	450.861925832811	0.108239832264149	0.24588234078245	0.44020986590459	0.659785114810619	0.99995092402542
ENSG00000063046.17	704.356286593968	-0.0636604392231713	0.214056480964869	-0.297400195201842	0.766160994671504	0.99995092402542
ENSG00000063127.15	22.8172013262352	-0.345573504779499	0.628092404925322	-0.550195324875146	0.58218540984212	0.99995092402542
ENSG00000063169.10	173.439475714115	0.575484923978116	0.321749331444773	1.78861264884056	0.0736772193629643	0.99995092402542
ENSG00000063176.15	654.112144913757	0.196050870347622	0.251142823680889	0.78063496887624	0.435017218667641	0.99995092402542
ENSG00000063177.12	873.282803607106	0.168023552059595	0.225509015065921	0.745085743070976	0.456219887274136	0.99995092402542
ENSG00000063180.8	47.2965401338201	0.0709500269982904	0.463961468018463	0.152922240075909	0.878459597143824	0.99995092402542
ENSG00000063241.7	33.2869658868916	0.521608269505561	0.475130074462759	1.09782204398523	0.272282203686265	0.99995092402542
ENSG00000063244.12	961.636379891208	0.430842604022928	0.21593954148482	1.99520014287525	0.0460210554777711	0.99995092402542
ENSG00000063245.14	958.649780757682	0.0965310431057712	0.340586880544349	0.283425606269651	0.776850601812757	0.99995092402542
ENSG00000063322.13	464.888601220031	0.0785499823043239	0.21508783678395	0.365199555115826	0.714962450360786	0.99995092402542
ENSG00000063438.16	3052.94206068275	1.64216334014024	0.336514335342566	4.87992090580197	1.06128394287437e-06	0.00132003823419643
ENSG00000063587.13	186.99442223284	0.544508142296736	0.278855665799443	1.95265224658679	0.0508608157602189	0.99995092402542
ENSG00000063601.16	360.862641085289	-0.146640960987954	0.238737177420703	-0.614235966816108	0.539059409336939	0.99995092402542
ENSG00000063660.8	6.32234414443403	0.963999734189532	0.898288789927295	1.07315124601249	0.283203261289711	0.99995092402542
ENSG00000063761.15	106.6330523761	0.22145644245987	0.284387191303454	0.778714545633548	0.436147885780851	0.99995092402542
ENSG00000063854.12	504.646891025477	0.00327113972710688	0.2794655893096	0.0117049821238743	0.990660988730414	0.99995092402542
ENSG00000063978.15	720.237875968722	-0.00844922676212569	0.21331288626748	-0.0396095468490869	0.968404416128567	0.99995092402542
ENSG00000064012.21	1063.27571492597	-0.182651176041913	0.207283746470569	-0.881164969043272	0.378228536792741	0.99995092402542
ENSG00000064042.17	9.63654493869124	1.0706343414616	1.15868348692114	0.924009320531953	0.355481463094395	0.99995092402542
ENSG00000064102.14	318.73278881927	-0.0503657840691074	0.259559147760656	-0.194043571585274	0.846141765044721	0.99995092402542
ENSG00000064115.10	610.026354642521	-0.0653565623064107	0.270169894121635	-0.241909123586457	0.808850580470517	0.99995092402542
ENSG00000064199.6	12.7565207641224	0.321945276149873	0.683676672430313	0.470902824584364	0.637710130872458	0.99995092402542
ENSG00000064201.15	124.344224529379	-0.361776339235276	0.559598114419182	-0.646493134829038	0.517960041728011	0.99995092402542
ENSG00000064225.12	715.789033311452	-0.433493804179896	0.427652136006745	-1.01365985968806	0.310745083916559	0.99995092402542
ENSG00000064270.12	2.23943318314271	-1.48516874813072	1.47054207680525	-1.00994644869819	0.312520947282617	NA
ENSG00000064309.14	2.63334101365073	0.082656560491191	1.37631235408061	0.0600565418497654	0.952110602031154	NA
ENSG00000064313.11	1108.85343385956	-0.14773938864449	0.219148749503011	-0.674151182607866	0.500215202262398	0.99995092402542
ENSG00000064393.15	1397.73591851939	0.337533207022409	0.287098579783123	1.17567006871781	0.23972674374267	0.99995092402542
ENSG00000064419.13	1363.30279584974	0.0241816370894615	0.199648054392127	0.121121326040907	0.903594937793161	0.99995092402542
ENSG00000064489.22	4.68748684106677	-1.69741278220538	0.993318655080114	-1.708830065281	0.0874824318494666	0.99995092402542
ENSG00000064490.13	433.547823158424	-0.0346037411619948	0.243956572048593	-0.14184385717267	0.887203341259596	0.99995092402542
ENSG00000064545.14	100.957924051439	0.611505978677539	0.349546743059515	1.74942547976601	0.0802174997059317	0.99995092402542
ENSG00000064547.13	253.360857658876	-0.0533814287033781	0.330596360886447	-0.161470103785303	0.871723156081861	0.99995092402542
ENSG00000064601.17	3059.99096465493	0.418502297001721	0.263781622915709	1.58654834395136	0.11261497468382	0.99995092402542
ENSG00000064607.16	2018.80177560333	0.165339291895069	0.210875537649753	0.784061033052039	0.433004298692103	0.99995092402542
ENSG00000064651.13	123.314898025549	-0.0251374019895004	0.260577559072746	-0.0964680231058685	0.92314886931697	0.99995092402542
ENSG00000064652.10	229.444950795962	-0.315081894137526	0.348837880929498	-0.903233024171493	0.366402234286393	0.99995092402542
ENSG00000064666.14	227.18550727951	0.592490722062342	0.249782101269314	2.37203033784844	0.0176906380832146	0.99995092402542
ENSG00000064687.12	2563.1445657011	0.140590397342255	0.215884253351719	0.651230440198919	0.514897743212042	0.99995092402542
ENSG00000064703.11	408.954134497818	-0.0623440688993261	0.23464829870501	-0.265691544508927	0.790476775909797	0.99995092402542
ENSG00000064726.9	964.017637591027	-0.0559938583885196	0.183558482080857	-0.305046423100484	0.760330795677992	0.99995092402542
ENSG00000064763.10	105.384764319311	0.0176218004200209	0.460162367992271	0.0382947447373986	0.969452680806721	0.99995092402542
ENSG00000064787.13	2.68420301484164	-1.97834645231185	2.06970326093314	-0.955859948454589	0.339142996204351	NA
ENSG00000064886.13	42.1721727993457	-0.453169695950693	0.516787709237455	-0.876897201404744	0.380542476423433	0.99995092402542
ENSG00000064932.15	6103.84500200854	0.125999355987969	0.271695991569348	0.463751251022078	0.642825973450487	0.99995092402542
ENSG00000064933.17	256.852059085322	-0.116875828230661	0.272642465008244	-0.428678005926653	0.668157568740484	0.99995092402542
ENSG00000064961.18	385.44493520927	0.242607369729737	0.343789367773296	0.705686075462693	0.48038338223643	0.99995092402542
ENSG00000064989.12	218.965055219335	-0.29752777850809	0.716016906682619	-0.415531778274017	0.677752656793552	0.99995092402542
ENSG00000064995.16	496.286158708494	-0.0621146695904975	0.295759842108849	-0.210017253010425	0.833654207365146	0.99995092402542
ENSG00000064999.13	588.049988704856	0.0411663902937371	0.285772012400117	0.144053261017384	0.885458411978117	0.99995092402542
ENSG00000065000.16	1656.64550686888	0.357034785013933	0.284102159872891	1.25671267396796	0.208857697105977	0.99995092402542
ENSG00000065029.14	544.318699326545	0.210659874118737	0.332387155488701	0.633778624234165	0.526225305187974	0.99995092402542
ENSG00000065054.13	11.5889456331084	1.50744814866461	0.678626801374125	2.22132127056025	0.0263292091897407	0.99995092402542
ENSG00000065057.7	18.2140955021024	0.0116873512662634	0.604285982621249	0.0193407618286403	0.984569266765139	0.99995092402542
ENSG00000065060.16	3113.03950447971	0.219338179268388	0.334498248640958	0.655722952689715	0.512002397881243	0.99995092402542
ENSG00000065135.10	1759.62756200159	-0.298603425331509	0.193796975002953	-1.54080539867539	0.123364155129964	0.99995092402542
ENSG00000065150.18	443.442821384035	0.145888483628443	0.280239612665305	0.520584803272192	0.602656037962265	0.99995092402542
ENSG00000065154.11	360.275943461235	0.343554406514279	0.278494716955723	1.23361193443716	0.217347543732956	0.99995092402542
ENSG00000065183.15	200.835445185949	0.0231887799236865	0.311434805773216	0.0744578945378775	0.940646043417276	0.99995092402542
ENSG00000065243.19	1475.94856702374	-0.0821101529746877	0.261577336846166	-0.313903925946676	0.753594008518301	0.99995092402542
ENSG00000065268.10	127.159001366255	0.350392608204903	0.301829035579064	1.16089761719799	0.245683537991598	0.99995092402542
ENSG00000065308.4	180.701463780544	0.0813461808335298	0.310046361692427	0.262367796833646	0.793037897669222	0.99995092402542
ENSG00000065320.8	787.829540708991	-0.0758491274026688	1.74314931734197	-0.0435126966164476	0.96529284367625	0.99995092402542
ENSG00000065325.12	8.47743222104925	1.63510915922261	1.36655226138702	1.19652149824333	0.23149311428005	0.99995092402542
ENSG00000065328.16	9.58860875503932	0.0571513706493673	0.822728640373147	0.0694656389054919	0.944618982740852	0.99995092402542
ENSG00000065357.19	1053.93992446797	-0.249918825909503	0.407350236207901	-0.613523213429416	0.539530438513433	0.99995092402542
ENSG00000065361.15	2.36347320188985	0.739146056021078	1.31324782030174	0.562838212707826	0.573545056972381	NA
ENSG00000065413.19	5534.28584325078	-0.314906332050762	0.240173738436828	-1.31116055444001	0.189803525924742	0.99995092402542
ENSG00000065427.14	1122.77754055081	-0.0894885874989706	0.314564804773788	-0.284483788843842	0.776039655679095	0.99995092402542
ENSG00000065457.10	610.704788351745	0.0828849292388577	0.207344163179646	0.399745659428305	0.689343858382931	0.99995092402542
ENSG00000065485.19	11.8532195681439	0.156397495702209	0.756892636874329	0.206631017508731	0.83629803452867	0.99995092402542
ENSG00000065491.8	475.782552028795	-0.0896902351663443	0.268308986899901	-0.334279653479536	0.738168542407491	0.99995092402542
ENSG00000065518.7	333.765068253531	-0.179087963849053	0.214377917792245	-0.835384379573124	0.403501321877084	0.99995092402542
ENSG00000065526.10	2795.16750567942	0.271495059636935	0.273748876922107	0.991766843720008	0.321311275209857	0.99995092402542
ENSG00000065534.18	36.4518956703141	1.13694904815127	0.915866568574966	1.24139158165834	0.214461127485881	0.99995092402542
ENSG00000065548.17	420.706379539523	0.0554363455884392	0.24120251462027	0.229833199192445	0.81822138596526	0.99995092402542
ENSG00000065559.14	491.132832683146	0.0141329004224683	0.234529244480819	0.0602607169683869	0.951947988377321	0.99995092402542
ENSG00000065600.12	726.821594267821	0.0120460198757903	0.202227637424348	0.059566635051535	0.952500792534373	0.99995092402542
ENSG00000065609.14	0.806645358300677	3.07634064964974	2.99241459816045	1.02804626455869	0.303928065609206	NA
ENSG00000065613.13	1579.5386586504	-0.0189354135809423	0.297146672617065	-0.0637241312991059	0.949189889796183	0.99995092402542
ENSG00000065615.13	1826.41533951813	-0.0992677950527049	0.314292914749969	-0.31584483898301	0.752120282253791	0.99995092402542
ENSG00000065621.14	121.72772180821	0.0805663207278524	0.39239862741105	0.205317539613757	0.837324041332055	0.99995092402542
ENSG00000065665.20	210.244692548821	-0.029692015711173	0.331152341824103	-0.0896627079477046	0.928555251281511	0.99995092402542
ENSG00000065675.14	2.21502274833919	1.51047975472592	1.50779052886632	1.00178355402035	0.316448141870049	NA
ENSG00000065717.14	0.817502456507759	0.232672433162215	2.20441314938933	0.105548469091046	0.915940611969986	NA
ENSG00000065802.11	638.347017964192	0.0353100045267963	0.232933877667486	0.151588102513802	0.879511817775775	0.99995092402542
ENSG00000065809.13	1584.91094654833	-0.0505583861368115	0.37516878037543	-0.134761709346438	0.892800281117986	0.99995092402542
ENSG00000065833.8	816.464168783825	-0.125172045925306	0.675180757121911	-0.185390422646042	0.852922819838764	0.99995092402542
ENSG00000065882.15	1336.10379258455	0.139528040077361	0.250656052476271	0.556651390217557	0.577765634848659	0.99995092402542
ENSG00000065883.15	3256.72226145593	-0.0636589710571748	0.186710501768273	-0.340950136464108	0.733141120221656	0.99995092402542
ENSG00000065911.11	4188.52105958085	-0.498265656213573	0.336786663870291	-1.47946967521693	0.139014830313137	0.99995092402542
ENSG00000065923.9	261.175871133502	-0.31188523756493	0.47013193193385	-0.663399391489991	0.507074795526254	0.99995092402542
ENSG00000065970.8	939.702858969894	0.111568949038484	0.317670398941453	0.351209774062223	0.725430977979913	0.99995092402542
ENSG00000065978.18	396.760830464874	0.0963257075023215	0.241844700307944	0.398295713652888	0.690412219682739	0.99995092402542
ENSG00000065989.15	650.024868221795	0.29850880492616	0.41279147529929	0.723146728526138	0.469589743192639	0.99995092402542
ENSG00000066027.11	726.575432854383	0.0782803371730813	0.241281285023454	0.324436009056699	0.745607961509382	0.99995092402542
ENSG00000066044.14	432.705336306918	0.339711684396305	0.266871904128476	1.27293911101546	0.203039649243155	0.99995092402542
ENSG00000066056.13	2.65512665333801	0.0926391104166372	1.4387417332738	0.0643889784206376	0.948660505762697	NA
ENSG00000066084.12	2188.19174063406	0.23080627758052	0.269858263404265	0.855287048352333	0.392392255848648	0.99995092402542
ENSG00000066117.14	622.52450011907	0.0691709628988291	0.188358559766409	0.367230260119906	0.713447269450282	0.99995092402542
ENSG00000066135.12	779.148008254686	-0.122696627886602	0.314371259508833	-0.390292128098164	0.696320543545573	0.99995092402542
ENSG00000066136.20	568.474175772493	0.0289886677797061	0.206623029443901	0.140297370809659	0.88842504157031	0.99995092402542
ENSG00000066185.12	26.4218244291152	-0.202315501799964	0.552168397891359	-0.366401812513308	0.714065267447283	0.99995092402542
ENSG00000066230.11	1.62215343846842	-0.0543262783442623	1.78715732445664	-0.0303981510753561	0.975749519403878	NA
ENSG00000066279.17	11.6573881275041	0.814379953364018	0.647722460006427	1.25729769098317	0.208645859796088	0.99995092402542
ENSG00000066294.14	3039.53065620675	-0.0433080166079795	0.347963723194962	-0.124461297891431	0.900950041871695	0.99995092402542
ENSG00000066322.14	784.304922543372	0.335966094019249	0.361351667591022	0.929748287198983	0.352501426839747	0.99995092402542
ENSG00000066336.11	1594.62099090659	0.626529380419586	0.259363712819006	2.41564008168252	0.0157075792213295	0.985861979010452
ENSG00000066379.14	187.848039981173	-0.0839948774287689	0.26727324484279	-0.314265939631087	0.753319064918972	0.99995092402542
ENSG00000066382.16	3.59520456869589	-0.706229445007487	1.38959557940031	-0.508226605982918	0.611294434193748	NA
ENSG00000066422.4	717.440076568959	-0.0446274776181959	0.235149820850071	-0.189783166565327	0.849479047298112	0.99995092402542
ENSG00000066427.22	727.372306189396	-0.214114517491763	0.221119589128206	-0.968319986193616	0.332884586226393	0.99995092402542
ENSG00000066455.12	439.79553606639	-0.0513873510143696	0.253381794252937	-0.202806011244329	0.839286659283145	0.99995092402542
ENSG00000066557.5	377.334187196389	0.0136555958970846	0.204559687746226	0.0667560458638631	0.946775915630086	0.99995092402542
ENSG00000066583.11	235.479031371464	-0.403458813288101	0.367646966874667	-1.09740824660643	0.272462970083747	0.99995092402542
ENSG00000066651.18	325.001869400798	-0.356724533647292	0.218697443242798	-1.63113262028974	0.102862338947516	0.99995092402542
ENSG00000066654.13	799.214730343855	-0.0548409550866877	0.267474677478985	-0.205032325316091	0.83754686953563	0.99995092402542
ENSG00000066697.14	399.145393606633	0.315694598232118	0.525331767587268	0.600943285196768	0.547877761788909	0.99995092402542
ENSG00000066735.14	1.46929406335819	3.90742536477506	1.99960060543628	1.95410291142741	0.0506890478593001	NA
ENSG00000066739.11	1475.03022593275	-0.0273180555151804	0.268591060064194	-0.101708729652623	0.918987872822781	0.99995092402542
ENSG00000066777.8	1718.82561148137	-0.179382651460742	0.190985063443074	-0.939249636735126	0.347602589689289	0.99995092402542
ENSG00000066827.15	242.294923500864	0.261352103888221	0.28185932244868	0.927243071535471	0.353800344465435	0.99995092402542
ENSG00000066855.15	161.795114574713	-0.0194088142958816	0.329860250819717	-0.0588395062686392	0.953079941501745	0.99995092402542
ENSG00000066923.17	73.9861485884366	-0.236051361550036	0.328627830558721	-0.718293886274666	0.472576099026993	0.99995092402542
ENSG00000066926.10	312.766447871243	-0.0470621908114392	0.234492096383271	-0.200698409615125	0.840934403357872	0.99995092402542
ENSG00000066933.15	867.260014976202	-0.0773073798979547	0.20630659902221	-0.374720829408041	0.707868099533459	0.99995092402542
ENSG00000067057.16	1168.36955748127	0.161317080425739	0.232459698737064	0.693957194740259	0.487709053568872	0.99995092402542
ENSG00000067064.11	321.730841561902	0.0133204110345732	0.233983271228082	0.056928903355611	0.954601830094298	0.99995092402542
ENSG00000067066.16	2571.78201960273	-0.104284690039503	0.206568223231157	-0.504843815802225	0.613668538421689	0.99995092402542
ENSG00000067082.14	10511.2595633787	-0.186058924607169	0.503419338076554	-0.369590340565891	0.711687749391811	0.99995092402542
ENSG00000067113.16	93.6896092649757	0.0595230675700188	0.519054246212658	0.114676005454798	0.908701933309837	0.99995092402542
ENSG00000067141.16	7.82488000197597	-0.419783275735825	0.893960908900027	-0.469576769584194	0.638657424878124	0.99995092402542
ENSG00000067167.7	1586.42791982301	-0.193438916892977	0.206633005515777	-0.936147235579011	0.349197385641673	0.99995092402542
ENSG00000067177.14	18.5599733083416	-0.549443166861573	0.53336635522549	-1.03014215553451	0.302943278740981	0.99995092402542
ENSG00000067182.7	1649.97753876841	0.160649391969076	0.199862870632852	0.803798081456502	0.421513597971133	0.99995092402542
ENSG00000067191.15	78.3645586410142	0.0844277769500856	0.448065780384455	0.188427192269947	0.8505417851126	0.99995092402542
ENSG00000067208.14	839.357584025721	0.208736477465431	0.262195357203237	0.796110502077392	0.425967810504223	0.99995092402542
ENSG00000067221.13	280.310341875567	-0.640576369665979	0.478521555156155	-1.33865729299685	0.180682265361515	0.99995092402542
ENSG00000067225.17	12508.7698776923	0.452114127502259	0.274739311611101	1.64561134280716	0.09984380235221	0.99995092402542
ENSG00000067248.9	700.273951477747	0.0105116743133595	0.336162857824359	0.0312695887385979	0.97505454321369	0.99995092402542
ENSG00000067334.13	509.222324534827	0.1196601265328	0.265383398859499	0.450895297320955	0.652065013039703	0.99995092402542
ENSG00000067365.14	598.217577593921	0.272272151672643	0.292873198513889	0.92965881840407	0.352547763071742	0.99995092402542
ENSG00000067369.13	716.311557423215	-0.483976854305111	0.233835624385922	-2.06973105819991	0.0384775365940651	0.99995092402542
ENSG00000067445.20	1.71984671016715	0.625872217259591	1.9077170434622	0.32807392448711	0.742855769092383	NA
ENSG00000067533.5	63.7610026737593	0.258476956558967	0.521311949454872	0.495820126182131	0.620021323822473	0.99995092402542
ENSG00000067560.10	2727.18836996199	0.31609921229471	0.279079097774706	1.1326509753514	0.257360852817278	0.99995092402542
ENSG00000067596.10	1826.03928420079	0.0597305221671493	0.220661896656849	0.270687975912924	0.786631025509028	0.99995092402542
ENSG00000067601.7	18.0164282951348	0.282590872341759	0.48739699256957	0.579796093635974	0.562052132200368	0.99995092402542
ENSG00000067606.16	6.78406606616978	0.0574976889143983	0.837628724284948	0.0686434063773086	0.945273467037279	0.99995092402542
ENSG00000067646.11	1.39964667332494	1.99909038172387	1.85848586092113	1.07565541592716	0.282081393756416	NA
ENSG00000067704.9	597.422012994938	0.0446036826804712	0.20347533861093	0.219209281011489	0.82648702609839	0.99995092402542
ENSG00000067715.13	1.73108175985897	1.35824311783348	2.28771288022811	0.593712230923862	0.552704601095125	NA
ENSG00000067798.15	4.66995604476377	2.17329517832068	1.08710158402222	1.99916476092289	0.0455905299887301	0.99995092402542
ENSG00000067829.18	524.57635134439	0.303796291704294	0.325982416833537	0.931940730592925	0.351367156584053	0.99995092402542
ENSG00000067836.12	176.983285235189	0.199032337560398	0.365041013649508	0.545232809789143	0.585593408670916	0.99995092402542
ENSG00000067840.12	5.28075866945125	0.286910218371472	1.22409962438118	0.234384696030369	0.814686338582553	0.99995092402542
ENSG00000067900.7	2103.59716439371	-0.0309722936666179	0.208845705886972	-0.148302276721841	0.882104218665162	0.99995092402542
ENSG00000067955.13	950.510534055965	-0.144880531662612	0.187436323860063	-0.772958670331035	0.439546840679345	0.99995092402542
ENSG00000067992.12	300.323136576842	-0.316888893046102	0.554969556495818	-0.571002299742346	0.567998083936916	0.99995092402542
ENSG00000068001.13	175.259892663392	0.192853520294029	0.294765649894709	0.6542604959666	0.512943992183349	0.99995092402542
ENSG00000068024.16	951.217034330031	0.139694961621751	0.455801194289955	0.306482219379365	0.759237515786385	0.99995092402542
ENSG00000068028.17	835.050523911279	-0.0248450603950923	0.273690625556743	-0.0907779005749733	0.927669070321848	0.99995092402542
ENSG00000068078.18	1.10318178180351	1.29406529224249	1.82919294077295	0.707451501368503	0.479285941546296	NA
ENSG00000068079.7	1766.65856954315	-0.047647757546287	0.374746657506577	-0.12714658447741	0.898824381549314	0.99995092402542
ENSG00000068097.14	708.455071011297	0.218558172621155	0.256188564133772	0.85311447589453	0.393595824540142	0.99995092402542
ENSG00000068120.14	552.278171978224	0.259623531706304	0.283266653849889	0.91653404372788	0.359386860145169	0.99995092402542
ENSG00000068137.14	76.2374565697771	-0.0415558434932232	0.622206453432579	-0.0667878696274662	0.946750580481749	0.99995092402542
ENSG00000068305.17	1033.04909453987	0.126869759092413	0.205526496875286	0.617291497793578	0.537042473792316	0.99995092402542
ENSG00000068308.13	983.867341474748	0.0373626629184659	0.236872000815164	0.157733555632946	0.874666757900024	0.99995092402542
ENSG00000068323.16	956.683156949652	0.388745571508989	0.210176243983607	1.84961708393318	0.0643687587389769	0.99995092402542
ENSG00000068354.15	240.162335942766	0.379747380140574	0.225550137638464	1.68364951631852	0.0922494231709172	0.99995092402542
ENSG00000068366.19	3406.86406910395	-0.0101956398335456	0.198122739506121	-0.0514612298364197	0.958957995003474	0.99995092402542
ENSG00000068383.18	62.286536377746	0.0229154733962333	0.395765575480471	0.0579016337345998	0.953826981775492	0.99995092402542
ENSG00000068394.10	193.513649027621	0.149673905491601	0.333542771003128	0.448739767441093	0.653619393679598	0.99995092402542
ENSG00000068400.13	1180.42900242858	0.320202035255314	0.197300238652578	1.62291762768291	0.104607014753127	0.99995092402542
ENSG00000068438.14	237.705097109746	0.498090753706904	0.236868980679273	2.10281123462651	0.0354822735681878	0.99995092402542
ENSG00000068489.12	25.1156974796868	0.360287958906146	0.464647400527429	0.775400784545824	0.438102871684963	0.99995092402542
ENSG00000068615.18	1.20332771430388	1.78640705291546	2.3582061928485	0.757527928784565	0.448733640082531	NA
ENSG00000068650.18	2120.14702806663	0.36428264025873	0.297627523100391	1.22395481595248	0.22096927313595	0.99995092402542
ENSG00000068654.15	691.255514176176	0.526726711945779	0.31749877152002	1.65898818891199	0.0971181723411109	0.99995092402542
ENSG00000068697.6	981.923364581887	-0.113070486574618	0.212292956881524	-0.532615345490336	0.594299877296745	0.99995092402542
ENSG00000068724.15	1207.13773676903	0.0631722589238602	0.298118992675557	0.211902832345239	0.832182840882386	0.99995092402542
ENSG00000068745.14	688.151508515544	0.124933381510891	0.32253204840217	0.387351837219941	0.698495754366753	0.99995092402542
ENSG00000068784.12	342.279843671725	-0.00730139671392211	0.265388952155348	-0.0275120597697231	0.978051321183747	0.99995092402542
ENSG00000068796.16	803.80227768558	-0.244260362037182	0.306210629764449	-0.797687403030649	0.42505191579008	0.99995092402542
ENSG00000068831.18	73.2993589089859	-0.283646681454847	0.384790900355158	-0.737144982360664	0.461034186768755	0.99995092402542
ENSG00000068878.14	1883.26194821	-0.142665709621595	0.260315650262055	-0.548048914761661	0.583658316392829	0.99995092402542
ENSG00000068885.14	165.995474099801	-0.238703034852406	0.263292391728788	-0.906608175363793	0.364614036952301	0.99995092402542
ENSG00000068903.19	295.054132945458	0.537893663918024	0.26981641748368	1.99355424304586	0.0462007900766116	0.99995092402542
ENSG00000068912.13	346.908502463933	-0.10239164248284	0.266404384910781	-0.384346686024448	0.700721509807896	0.99995092402542
ENSG00000068971.13	436.828743925483	0.0487663828863975	0.247114060005963	0.197343618915171	0.843558647474198	0.99995092402542
ENSG00000068976.13	71.7123453303685	-0.342459969251932	0.303623905873775	-1.1279084506419	0.259358584594695	0.99995092402542
ENSG00000069011.15	2.36337944136015	1.02731387127277	1.49105042002043	0.688986675084195	0.490831652934459	NA
ENSG00000069020.18	60.8864859670684	0.145566033684271	0.478594277497843	0.304153310075729	0.761011093868963	0.99995092402542
ENSG00000069188.16	1.9074147697974	-1.57998902009644	1.46384916538705	-1.07933867604364	0.280436777534046	NA
ENSG00000069248.11	862.596942925131	0.0882237675798658	0.238982079240295	0.369164783653746	0.71200490338593	0.99995092402542
ENSG00000069275.12	1129.95863183715	-0.081101895959418	0.288966245019651	-0.280662178912636	0.77896952002491	0.99995092402542
ENSG00000069329.16	1597.22636414807	-0.204248152998783	0.227013474679279	-0.899718192003101	0.368270239613921	0.99995092402542
ENSG00000069345.11	862.117034262225	-0.12204479588497	0.284842694425646	-0.428463844337171	0.668313451307461	0.99995092402542
ENSG00000069399.14	1156.9175307987	0.34037197726281	0.225465306997823	1.50964235604592	0.131134707363895	0.99995092402542
ENSG00000069424.14	1432.44195099667	0.823065990072803	0.622654435480703	1.32186642087818	0.186212635777141	0.99995092402542
ENSG00000069482.6	1.25577960608773	0.353679471736524	1.69881390926467	0.208192003731365	0.835079051901937	NA
ENSG00000069493.14	800.07370575415	-0.223004663118507	0.337205515206059	-0.661331600647855	0.50839968008946	0.99995092402542
ENSG00000069509.5	43.588805259037	-0.139007899499678	0.419825019980732	-0.3311091356729	0.74056205122857	0.99995092402542
ENSG00000069667.15	25.9277085700106	0.305386836600473	0.67142061515311	0.454836848479598	0.649226618374238	0.99995092402542
ENSG00000069696.6	12.381809446106	-0.659863617487029	0.770250052155609	-0.856687533665652	0.391617594772787	0.99995092402542
ENSG00000069702.10	2.25231601814747	1.10972867776136	1.41348352829454	0.785101952408547	0.432393795105183	NA
ENSG00000069812.11	1.5567428033881	-1.93940030392285	1.98240078933385	-0.978308884034773	0.327921577306	NA
ENSG00000069849.10	1102.69533202624	-0.471385627550648	0.454149524615999	-1.03795248481042	0.299292176824472	0.99995092402542
ENSG00000069869.15	55.0685438336713	-0.356562860071232	0.356157404875201	-1.00113841574113	0.316759894891211	0.99995092402542
ENSG00000069943.9	433.08231533471	-0.262491788903471	0.331271288110719	-0.792377119069069	0.428140816831373	0.99995092402542
ENSG00000069956.11	674.075465764015	0.042434856635464	0.252820719476101	0.167845644626747	0.86670471262545	0.99995092402542
ENSG00000069966.18	97.0184965511894	0.254723138155709	0.587259467645319	0.433748883056836	0.664470804903028	0.99995092402542
ENSG00000069974.15	493.667813238004	-0.359939660485915	0.276165250190462	-1.3033488472488	0.19245569163077	0.99995092402542
ENSG00000069998.12	298.026715452509	0.153064496103405	0.46295207773297	0.330627085319384	0.740926184656942	0.99995092402542
ENSG00000070010.18	657.583053707924	-0.0211713732591053	0.21465330167585	-0.098630550258558	0.921431612680681	0.99995092402542
ENSG00000070018.8	100.312940220026	-0.274828754609651	0.517334386095748	-0.531240068311999	0.595252430176431	0.99995092402542
ENSG00000070019.4	1.18153089683619	3.6144322741872	2.1820227765178	1.65645946187387	0.0976288079698592	NA
ENSG00000070047.11	1269.4930178822	0.408046003498123	0.199921370543535	2.04103244384905	0.0412476023770623	0.99995092402542
ENSG00000070061.14	572.608968696906	0.0223820742744721	0.249379789654928	0.0897509549809252	0.928485123076534	0.99995092402542
ENSG00000070081.16	238.360582270552	-0.528385649599356	0.288117128428316	-1.83392654397782	0.0666648987526643	0.99995092402542
ENSG00000070087.13	30.7933465458039	0.688344766199985	0.942908326953668	0.730023000670572	0.465376125449075	0.99995092402542
ENSG00000070182.20	1.69834955910756	3.10006692781408	1.83100975023503	1.69309143625049	0.0904380641007886	NA
ENSG00000070190.12	2184.55600325286	-0.22830238576383	0.444683771557676	-0.513403907149823	0.607668813066762	0.99995092402542
ENSG00000070214.15	1776.47053505226	0.101226419139262	0.282514951834753	0.358304643636951	0.720115343377447	0.99995092402542
ENSG00000070269.13	999.838078365603	-0.172187017122202	0.206987198313851	-0.831872785007302	0.405480754818734	0.99995092402542
ENSG00000070366.13	967.649974397672	0.321012800633382	0.225293596671521	1.42486428986892	0.154196433940618	0.99995092402542
ENSG00000070367.15	1173.63274877037	-0.133657998491678	0.236916578319792	-0.564156377065625	0.572647712866594	0.99995092402542
ENSG00000070371.15	89.6164282732853	0.136835754024182	0.408802351273624	0.334723500483473	0.737833672237352	0.99995092402542
ENSG00000070404.9	49.1344671823715	0.665803840524099	0.523245345031284	1.2724505757128	0.203213074083331	0.99995092402542
ENSG00000070413.19	1279.32532184437	0.0955083005044632	0.272334301036445	0.350702427644918	0.725811604101328	0.99995092402542
ENSG00000070423.17	244.192597323392	0.171809876689344	0.25497145411655	0.673839655049415	0.500413260583295	0.99995092402542
ENSG00000070444.14	716.823095253848	0.142254715767011	0.271256458297558	0.524428862117498	0.599980286385969	0.99995092402542
ENSG00000070476.14	1217.92989850379	-0.0682707920290257	0.263699782137388	-0.2588958984936	0.795715562855452	0.99995092402542
ENSG00000070495.14	884.247677242333	-0.125500674345431	0.190370970855633	-0.659242707968348	0.509739925968423	0.99995092402542
ENSG00000070501.11	535.026950480323	0.0519036006722063	0.353054322437152	0.147013072418752	0.88312170213662	0.99995092402542
ENSG00000070540.12	1087.19808946337	-0.131975257798748	0.420740518991511	-0.313673753398138	0.753768837135907	0.99995092402542
ENSG00000070610.14	1018.55013391808	0.198968798509648	0.317783952728801	0.626113423289973	0.531240548324417	0.99995092402542
ENSG00000070614.14	2363.49208117539	0.173412811090956	0.427034107565699	0.406086558470687	0.684679001701207	0.99995092402542
ENSG00000070669.16	120.07533524231	-1.84505686434082	0.475252464874667	-3.88226679650655	0.000103487244834094	0.0457666590987403
ENSG00000070718.11	468.349579543289	-0.271448602214851	0.257929811141654	-1.05241267387186	0.292610256421304	0.99995092402542
ENSG00000070729.13	1.59577323468728	4.05235200261198	1.97802629672921	2.04868459499896	0.0404929665304188	NA
ENSG00000070731.10	92.064562608761	-0.133198552461835	0.470777130125861	-0.282933354103725	0.777227925892683	0.99995092402542
ENSG00000070756.15	1622.11436626117	0.0992578061534053	0.215386848001265	0.460835037396632	0.644916962041852	0.99995092402542
ENSG00000070759.16	229.23324617326	-0.139821147009307	0.220902945506502	-0.632952841297408	0.526764439380246	0.99995092402542
ENSG00000070761.7	89.7864946345863	-0.280747966337259	0.308877375611586	-0.908930172633622	0.363386985769436	0.99995092402542
ENSG00000070770.8	844.150141077523	0.0501537294734664	0.186116645625177	0.269474711974294	0.787564399624055	0.99995092402542
ENSG00000070778.12	11.0923612529014	0.12935518239429	0.747127259950299	0.173136745676894	0.862543942209795	0.99995092402542
ENSG00000070785.16	138.536554410441	0.137818332006225	0.294210118861067	0.468435050907633	0.639473507294372	0.99995092402542
ENSG00000070808.15	11.1605303630802	0.307081085240917	0.840736999529653	0.365252255357755	0.714923114613227	0.99995092402542
ENSG00000070814.18	536.74056723305	0.341924088642081	0.29286107907119	1.16752997607772	0.242996410042546	0.99995092402542
ENSG00000070831.15	1308.97123567777	0.0729142718278645	0.423081009701315	0.172341159626475	0.86316932771149	0.99995092402542
ENSG00000070882.12	486.397969240902	-0.161611002850408	0.492296042206893	-0.328280118048338	0.742699875462903	0.99995092402542
ENSG00000070915.9	52.2373370384373	0.651323859184643	0.744857193930794	0.874427829242606	0.381885307462032	0.99995092402542
ENSG00000070950.9	140.175234494286	-0.0828399812947962	0.253024770420505	-0.327398701546585	0.743366348412867	0.99995092402542
ENSG00000070961.15	820.285158282246	-0.256915888451096	0.272958791196564	-0.941225916647926	0.346589098153209	0.99995092402542
ENSG00000071051.13	248.222853441217	-0.0920738147540599	0.409048145415371	-0.225092854682333	0.821907039499302	0.99995092402542
ENSG00000071054.16	1191.6475135493	-0.268760358962314	0.337002618321518	-0.797502287373635	0.425159374929949	0.99995092402542
ENSG00000071073.12	1175.26809029276	-0.0760142566609158	0.476868660677656	-0.159402919354976	0.873351439007246	0.99995092402542
ENSG00000071082.10	487.118343104095	-0.159830526124963	0.246707410529146	-0.647854581190541	0.517079009227315	0.99995092402542
ENSG00000071127.16	2656.69646526888	0.224925969464112	0.375489121809034	0.599021266929017	0.549158702832481	0.99995092402542
ENSG00000071189.21	2296.41036429835	-0.248785025917761	0.283709259933286	-0.876901324885419	0.380540236525903	0.99995092402542
ENSG00000071205.11	2394.25567810083	0.230653234878024	0.222556948050678	1.03637849502458	0.30002559898262	0.99995092402542
ENSG00000071242.11	524.412138782032	0.118340000884639	0.554701360899931	0.213340022625233	0.831061758487584	0.99995092402542
ENSG00000071243.15	321.963342349986	-0.184071128646988	0.22030251580053	-0.83553802360411	0.403414847394008	0.99995092402542
ENSG00000071246.10	940.43318145154	0.392246095125356	0.434834936261974	0.902057453104549	0.367026348724654	0.99995092402542
ENSG00000071282.11	0.654005034082638	2.76944997500401	3.96939081762609	0.697701511956509	0.48536388242164	NA
ENSG00000071462.11	268.651816885591	0.310537761729201	0.343074640119781	0.905160934136025	0.365380134600793	0.99995092402542
ENSG00000071537.13	1678.17552090471	-0.130118742018505	0.178241724378216	-0.730012809696582	0.465382354649625	0.99995092402542
ENSG00000071539.13	11.3784182451137	-0.360197156490795	0.648439127819368	-0.555483376985747	0.578564077091098	0.99995092402542
ENSG00000071553.16	3235.00121321206	0.550049608338798	0.272916536950362	2.01544990452096	0.0438575299840481	0.99995092402542
ENSG00000071564.14	142.963365812927	0.417349791019754	0.390708383066459	1.06818744902324	0.285435965143819	0.99995092402542
ENSG00000071575.11	7.63101595352894	0.442514896360659	0.809386351272959	0.546728883758288	0.584565007471893	0.99995092402542
ENSG00000071626.16	1524.23846750664	0.0549955592922191	0.209262721389972	0.262806289275633	0.792699887751337	0.99995092402542
ENSG00000071655.17	460.87141120235	0.296299503050676	0.270501797571957	1.09536981162521	0.273354654125993	0.99995092402542
ENSG00000071794.15	132.764314139032	-0.10996201585548	0.40098239368469	-0.274231531327403	0.783906698082179	0.99995092402542
ENSG00000071859.14	910.630406115643	-0.169250292225619	0.270230607727844	-0.626317994281667	0.53110638597194	0.99995092402542
ENSG00000071889.16	246.546962238595	0.10045391889498	0.421231634562733	0.238476673289882	0.811511405533776	0.99995092402542
ENSG00000071894.16	846.685264419876	0.445451683832866	0.418568627303365	1.06422616215337	0.287226257976712	0.99995092402542
ENSG00000071909.18	1.91622610202688	1.13568409705617	1.62281593774691	0.699823110335566	0.484037780272123	NA
ENSG00000071967.11	103.798514405889	0.0244303884302935	0.711058575940035	0.0343577719992983	0.972591856637715	0.99995092402542
ENSG00000071994.10	639.032968104647	-0.301342827428994	0.206594358145854	-1.45862079745783	0.144669506183142	0.99995092402542
ENSG00000072042.12	766.481636357911	-0.219580682095147	0.236393792830986	-0.928876682697587	0.35295299826837	0.99995092402542
ENSG00000072062.13	325.712822845877	0.244926877043667	0.363327327734897	0.674121813436449	0.500233872378409	0.99995092402542
ENSG00000072071.16	25.5506124064572	-0.367258159344468	0.565905804682626	-0.648974009995242	0.516355175356305	0.99995092402542
ENSG00000072110.13	1205.80781977047	-0.0540788102178155	0.400210916821843	-0.135125774797116	0.892512431726766	0.99995092402542
ENSG00000072121.15	4817.0941355542	0.0724278263753072	0.205820991432255	0.351897179540827	0.724915374489325	0.99995092402542
ENSG00000072133.10	2.65351461283445	-1.3031144643443	1.41786217373983	-0.919069912773774	0.35805900526691	NA
ENSG00000072134.15	17.2560372672216	0.738108892010204	0.538653520719356	1.37028509722629	0.170597923246436	0.99995092402542
ENSG00000072135.12	1067.87190953839	0.0669580910781534	0.382974123507335	0.174837115533919	0.861207623509386	0.99995092402542
ENSG00000072163.19	4.00737215689665	0.81826126822191	1.34702416015846	0.607458494378935	0.543546679402314	NA
ENSG00000072182.12	5.6378137510829	-0.965952499907635	1.02893579390262	-0.93878792596368	0.347839639234225	0.99995092402542
ENSG00000072195.14	4.26472394769053	-0.0240303739168965	1.21540861999854	-0.0197714361421308	0.984225704084836	NA
ENSG00000072201.13	2.03187720719646	0.533217942759073	1.53914357729434	0.346438078048843	0.729013512614729	NA
ENSG00000072210.18	1325.12793417984	-0.0884895157122974	0.395543671204183	-0.22371617132162	0.822978161956761	0.99995092402542
ENSG00000072274.12	6022.98159593015	-0.238959710842648	0.45431081675552	-0.525982877865839	0.5989001035088	0.99995092402542
ENSG00000072310.16	2092.88248924795	-0.0124020689639506	0.35751655034326	-0.0346894960584148	0.972327336818806	0.99995092402542
ENSG00000072364.12	3307.66457128442	0.0032873898626542	0.203072833171532	0.0161882306525827	0.987084224813502	0.99995092402542
ENSG00000072401.14	894.632832513705	-0.0471228498937781	0.225873059976933	-0.208625366383182	0.834740706774913	0.99995092402542
ENSG00000072415.8	883.901780719941	-0.0466859526861835	0.215572157308977	-0.216567636883038	0.828545309179205	0.99995092402542
ENSG00000072422.16	65.3473634325459	0.10749687897362	0.595565199759938	0.180495567936055	0.856763533531907	0.99995092402542
ENSG00000072501.17	946.804292877213	0.246379046384475	0.209332419932418	1.17697510239464	0.239205443901357	0.99995092402542
ENSG00000072506.12	154.644519455781	0.399195475781956	0.285774881213522	1.39688790731642	0.162447281590688	0.99995092402542
ENSG00000072518.20	952.888027425931	0.345363417367279	0.250228379565605	1.38019283810584	0.16752727853789	0.99995092402542
ENSG00000072571.19	15.391708399009	-0.422772417823411	0.686837558059624	-0.615534798384905	0.538201595645698	0.99995092402542
ENSG00000072609.17	2800.8377952418	0.151743338087668	0.246014006401304	0.61680771882614	0.53736156011025	0.99995092402542
ENSG00000072682.18	79.8716243335129	0.0148466337764626	0.361793346096191	0.0410362267207515	0.967267015428024	0.99995092402542
ENSG00000072694.20	330.713020751583	0.763023010207575	1.35755416358003	0.562057139727961	NA	NA
ENSG00000072736.18	607.781931322895	0.128620035765747	0.24785795141414	0.518926405354001	0.603812063251413	0.99995092402542
ENSG00000072756.16	616.901641099047	-0.112206849839069	0.221963019951737	-0.505520468515283	0.613193325815045	0.99995092402542
ENSG00000072778.19	3639.76164126439	0.282518646197104	0.243410087198654	1.16066942602314	0.245776359948828	0.99995092402542
ENSG00000072786.12	2131.36403107678	0.227619191857712	0.217437510606204	1.04682578099392	0.295179937545876	0.99995092402542
ENSG00000072803.17	998.36878128596	-0.110735165117335	0.185365061476691	-0.597389627986931	0.550247276952434	0.99995092402542
ENSG00000072818.11	687.511838331748	-0.0803144877842897	0.439658279479855	-0.182674798889963	0.855053190578915	0.99995092402542
ENSG00000072840.12	150.223481151956	0.560472686184083	0.573586334823444	0.977137445850417	0.328501111601097	0.99995092402542
ENSG00000072849.10	619.630340968553	-0.344561769284315	0.204696998821601	-1.68327709379173	0.0923214625817984	0.99995092402542
ENSG00000072858.10	7.33609169957138	0.00268208298225386	0.710293845926448	0.00377601889363912	0.996987179983092	0.99995092402542
ENSG00000072864.14	820.022058458627	0.220473338695179	0.353696730232096	0.623340053357304	0.533061082327094	0.99995092402542
ENSG00000072952.18	4.13578969641226	0.249747958985113	1.22770721446901	0.203426318622009	0.838801830565342	NA
ENSG00000072954.6	7.51469181445625	-0.920271470691251	0.854918746637584	-1.07644319920542	0.281729091102045	0.99995092402542
ENSG00000072958.8	649.808134606453	0.283889552507669	0.205533440812239	1.38123290976776	0.167207358986099	0.99995092402542
ENSG00000073008.14	965.967751536974	0.405198760642082	0.500799979373346	0.809102989878533	0.418455908629898	0.99995092402542
ENSG00000073050.11	210.876539764486	0.254238977860288	0.262348865557894	0.969087391781323	0.332501587874336	0.99995092402542
ENSG00000073060.15	961.183604548038	0.635947456016817	0.344091000970232	1.84819554775812	0.0645740592776559	0.99995092402542
ENSG00000073111.13	165.078907059353	0.5957961892988	0.365800639742085	1.62874561870334	0.103366881188637	0.99995092402542
ENSG00000073146.15	15.3838899184401	-1.82592922665348	0.722139284106037	-2.52850006479548	0.0114551065301274	0.831747566352591
ENSG00000073150.13	202.646841253417	0.291876058236944	0.359257126949468	0.8124433347094	0.416537289024126	0.99995092402542
ENSG00000073169.13	1120.57396854703	0.242994996899139	0.209850305022989	1.15794445413134	0.246886704724998	0.99995092402542
ENSG00000073331.17	2896.05434173816	-0.0762394611868618	0.236764422728235	-0.322005562779894	0.747448480297994	0.99995092402542
ENSG00000073350.13	152.272096288925	0.109114120086069	0.392370213134315	0.278089713320611	0.780943492005816	0.99995092402542
ENSG00000073417.14	955.516969561751	-0.192815257611626	0.351161542193631	-0.549078513572843	0.582951569893146	0.99995092402542
ENSG00000073464.11	24.2838361898045	0.929467332691828	0.514609462106242	1.80616059581885	0.0708932579198681	0.99995092402542
ENSG00000073536.17	20.3815096050906	0.939324083500068	0.647052434780506	1.45169700786105	0.14658587166292	0.99995092402542
ENSG00000073578.16	1506.65905059364	0.0236401048762577	0.248036625592355	0.0953089279448185	0.924069451463742	0.99995092402542
ENSG00000073584.19	855.364780714894	-0.185490298333583	0.233377889117198	-0.794806650429654	0.42672598185537	0.99995092402542
ENSG00000073605.18	131.941604801442	-0.349806814388139	0.343005994805088	-1.01982711581153	0.30781046070503	0.99995092402542
ENSG00000073614.12	5256.84150832998	-0.182148827058159	0.245035986017945	-0.74335541492595	0.457266529883523	0.99995092402542
ENSG00000073670.13	59.6004413831827	0.686869411173046	0.366075178672078	1.87630697515367	0.0606131398067136	0.99995092402542
ENSG00000073711.10	112.597095177402	0.0942892412949505	0.36956929595685	0.255132778416634	0.798620548161716	0.99995092402542
ENSG00000073712.14	118.889475582671	0.00305725700948722	0.921361871371745	0.00331819353989059	0.997352469463165	0.99995092402542
ENSG00000073734.8	1.02246270768959	0.824615182994715	2.38920873444856	0.345141540420929	0.729987965253133	NA
ENSG00000073737.16	46.0119280979913	-0.158567579009273	2.0684139964208	-0.0766614320361688	0.938892886987202	0.99995092402542
ENSG00000073756.11	1706.71502450175	0.08599479064157	0.77106458464927	0.111527351085235	0.911198177858772	0.99995092402542
ENSG00000073792.15	203.781543023594	0.012946957031517	0.278604036511689	0.0464708164089138	0.962934994079883	0.99995092402542
ENSG00000073803.13	762.728331896746	0.196660536380292	1.16619974159653	0.168633664856641	0.866084799037852	0.99995092402542
ENSG00000073849.14	536.890293814329	-0.635908211723404	0.422261096014534	-1.50595974321422	0.13207750828887	0.99995092402542
ENSG00000073861.2	60.7671321634539	-0.570923749110097	0.544359742938988	-1.04879862354936	0.294270811125447	0.99995092402542
ENSG00000073905.8	20.7992437312846	0.489413016001836	0.640456863187114	0.764162341186203	0.444770505320156	0.99995092402542
ENSG00000073910.21	444.138429000226	1.03747352668144	0.363490698278001	2.85419553126494	0.0043145966789186	0.51725776209132
ENSG00000073921.17	6735.19442867498	-0.140800821059512	0.376651931924882	-0.373822113004834	0.708536666508108	0.99995092402542
ENSG00000073969.18	600.274594582642	-0.0489240660689358	0.213065335364086	-0.229620017659534	0.818387050614243	0.99995092402542
ENSG00000074054.18	1888.41111435822	-0.19902425458219	0.170345736777072	-1.16835477275635	0.242663690184589	0.99995092402542
ENSG00000074071.14	159.157858740459	0.350875038942324	0.273927929733864	1.28090275162237	0.200227826210503	0.99995092402542
ENSG00000074181.8	245.901496394584	1.48190327260849	0.673903833553046	2.19898329528028	0.0278791101199771	0.99995092402542
ENSG00000074201.8	939.653821597915	-0.0724228292011897	0.211967846435055	-0.341668939035899	0.732600049896821	0.99995092402542
ENSG00000074266.19	1109.78174773829	-0.301389037350391	0.200942512544633	-1.49987692267681	0.133646286838682	0.99995092402542
ENSG00000074276.10	13.1313210262634	-0.986822380029684	0.61571433743344	-1.60272762876236	0.108994800904503	0.99995092402542
ENSG00000074319.12	423.333617267577	-0.0198556789438244	0.224076751725125	-0.0886110620176311	0.929391016452586	0.99995092402542
ENSG00000074356.16	1595.81417261206	0.397778009577066	0.204869844552582	1.94161327376305	0.0521839347525267	0.99995092402542
ENSG00000074370.17	766.286438694767	0.49675824400521	0.524451676805253	0.94719545379521	0.343539191538904	0.99995092402542
ENSG00000074410.13	46.4178083490597	1.19220785967971	1.1084415469608	1.07557124951567	0.28211905127213	0.99995092402542
ENSG00000074416.13	3068.58462572794	0.501305553339576	0.221339687978745	2.26486970284207	0.0235206764749995	0.99995092402542
ENSG00000074582.13	158.199562060065	0.399344227543072	0.264432323959335	1.51019444810568	0.130993814935439	0.99995092402542
ENSG00000074603.18	1324.96897300913	0.00166117098218417	0.213887682423202	0.00776655749112912	0.993803245984733	0.99995092402542
ENSG00000074621.13	190.626783060013	0.24510054765959	0.268775036616423	0.911917084060824	0.361812367493768	0.99995092402542
ENSG00000074657.13	163.928484921548	-0.0351573710162334	0.452557472630999	-0.0776859805492585	0.938077846301658	0.99995092402542
ENSG00000074660.15	1510.0598908291	-0.131930588686364	0.248836216345253	-0.530190462723134	0.59597988289901	0.99995092402542
ENSG00000074695.5	748.225984791932	-0.0318837554471928	0.27310258367682	-0.116746443837833	0.907060985034376	0.99995092402542
ENSG00000074696.12	235.316494011921	-0.0995036853337582	0.308147959884551	-0.322908791513783	0.746764318027459	0.99995092402542
ENSG00000074706.13	4.14243464702882	0.245481579538958	1.01448423834827	0.241976730893955	0.808798193571912	NA
ENSG00000074755.14	5454.020541865	0.418670905963644	0.305973197837579	1.36832542498016	0.171210235796705	0.99995092402542
ENSG00000074800.14	8655.27939943912	0.327984799644982	0.394440711993671	0.831518627950974	0.405680709400251	0.99995092402542
ENSG00000074842.7	263.512922296436	0.220735137926526	0.313506500063155	0.704084725139858	0.481380012033265	0.99995092402542
ENSG00000074855.10	270.863727919517	0.339144236970103	0.230477963149908	1.47148227247008	0.141160738254425	0.99995092402542
ENSG00000074935.13	418.851846654965	-0.689948783647045	0.264149897130724	-2.61195931227488	0.00900249675994171	0.758487119693022
ENSG00000074964.16	2413.63245141438	0.0738083270376323	0.351831601966682	0.20978310824001	0.833836957384275	0.99995092402542
ENSG00000074966.10	167.452988297771	-0.732080975040338	0.367682800661097	-1.99106668499057	0.0464735564702723	0.99995092402542
ENSG00000075089.9	505.233975859965	-0.345857874953244	0.247461619997451	-1.39762228565709	0.162226522479428	0.99995092402542
ENSG00000075131.9	30.4614080999954	-0.40829481442192	0.406520498593406	-1.00436464049083	0.315202886967887	0.99995092402542
ENSG00000075142.13	1035.82860724731	-0.250062070359109	0.296104846445927	-0.844505158765693	0.398387181852285	0.99995092402542
ENSG00000075151.20	1473.11272031697	0.163298921354645	0.354676414141778	0.460416635681243	0.645217196162838	0.99995092402542
ENSG00000075188.8	208.96998968205	0.00727768634932542	0.219089020282856	0.0332179419120571	0.973500790440808	0.99995092402542
ENSG00000075213.10	265.139895164771	0.437254412746636	0.483729369612524	0.903923640396044	0.366035892763668	0.99995092402542
ENSG00000075218.18	3.57959195790216	1.14739434782677	1.05835560307993	1.08412932712571	0.278307461297603	NA
ENSG00000075223.13	761.958192473527	-0.611523998815668	0.606619888920715	-1.00808432098011	0.313413983979455	0.99995092402542
ENSG00000075234.16	435.141358550431	0.2552749266952	0.295897673523406	0.862713530848384	0.388294991070675	0.99995092402542
ENSG00000075239.13	202.258371295148	-0.0296293772282731	0.286810123319166	-0.103306594918552	0.917719641638633	0.99995092402542
ENSG00000075240.16	474.147482256062	-0.0742877312222774	0.632419797679154	-0.117465853369704	0.906490901739227	0.99995092402542
ENSG00000075275.16	539.394855484518	0.19295996492035	0.280665679735359	0.687508230797198	0.491762515808607	0.99995092402542
ENSG00000075292.18	3424.05335547084	-0.0828951057930433	0.220562018064609	-0.375835814889764	0.70703896008301	0.99995092402542
ENSG00000075303.12	495.072136227603	0.252449551974971	0.305842500628019	0.825423384443264	0.409131263310914	0.99995092402542
ENSG00000075336.11	150.451693927031	0.138723838444603	0.304940108778915	0.454921587717997	0.64916565154988	0.99995092402542
ENSG00000075340.22	2.87575101811503	2.64934664675182	1.86666377784492	1.41929504295118	0.155813016712495	NA
ENSG00000075391.16	1069.98843765438	0.124148053366015	0.297037593859845	0.417954009634866	0.675980742842242	0.99995092402542
ENSG00000075399.13	679.792479399856	-0.177092584305153	0.381370294164769	-0.464358622091949	0.642390830297078	0.99995092402542
ENSG00000075407.18	408.891016620805	0.350606816686716	0.314757239596281	1.11389595720314	0.265323824001025	0.99995092402542
ENSG00000075413.17	2330.37187306334	-0.0792013616724364	0.209900186255737	-0.377328686959523	0.705929355966413	0.99995092402542
ENSG00000075415.12	2224.88892056604	-0.0787166684706629	0.214770437582741	-0.366515379661305	0.713980538528461	0.99995092402542
ENSG00000075420.12	7145.21168625309	0.134875827711083	0.284990427069026	0.473264414872489	0.636024546625579	0.99995092402542
ENSG00000075426.11	4725.95377037499	0.234146475251978	0.26082685922325	0.897708449004342	0.369341003869803	0.99995092402542
ENSG00000075539.14	3484.47608280728	-0.079165787085866	0.178559577830772	-0.443357830745403	0.657506932272977	0.99995092402542
ENSG00000075568.16	4169.25824190442	-0.265359420541792	0.384345425081346	-0.690419094973304	0.489930672005449	0.99995092402542
ENSG00000075618.17	10450.3344194082	0.554542333629772	1.83886321246418	0.301568017605103	0.762981391762992	0.99995092402542
ENSG00000075624.14	10926.9621431422	1.06005627150053	0.736944490768444	1.43844792217004	0.15030700371742	0.99995092402542
ENSG00000075643.5	9.16773927246399	0.303365027556929	0.82053594674379	0.369715706863058	0.711594327398002	0.99995092402542
ENSG00000075651.15	2765.38361149233	-0.021843699988183	0.319703718140466	-0.0683248231057033	0.945527064317116	0.99995092402542
ENSG00000075702.17	41.4644425318149	0.542860216537518	0.512882741846	1.05844898306311	0.289850797913622	0.99995092402542
ENSG00000075711.20	910.693978962446	-0.1701355837053	0.193887719521821	-0.877495408811346	0.380217611494497	0.99995092402542
ENSG00000075785.12	794.509597068021	0.395678892380967	0.265219273271434	1.49189343406434	0.135727084239797	0.99995092402542
ENSG00000075790.10	331.208565793416	-0.0425240974132187	0.24162847495975	-0.17598959485343	0.860302116967589	0.99995092402542
ENSG00000075826.16	315.48956998114	0.0215702738311189	0.44840240632476	0.0481047236296418	0.961632781653819	0.99995092402542
ENSG00000075856.11	1753.21653169804	-0.183506733217489	0.215369651517002	-0.852054743669409	0.394183708695353	0.99995092402542
ENSG00000075884.13	148.831935222976	-0.396811401926139	0.295428856330819	-1.34317076149729	0.179216686872935	0.99995092402542
ENSG00000075914.12	279.086138292852	-0.210610147935948	0.231075100594387	-0.911435924486035	0.362065732355965	0.99995092402542
ENSG00000075945.12	255.893066358908	-0.134389698595856	0.218371366237145	-0.615418133391686	0.538278619065497	0.99995092402542
ENSG00000075975.15	495.212949157125	0.0232675117581388	0.197617268080667	0.117740276364113	0.906273452792554	0.99995092402542
ENSG00000076003.4	172.259366054177	-0.24462119816198	0.259549468342511	-0.942483911541552	0.345944944249519	0.99995092402542
ENSG00000076043.9	154.612836568625	-0.1934299118442	0.25937018988821	-0.745767707258763	0.455807750494634	0.99995092402542
ENSG00000076053.10	387.295995581442	-0.0573774497564537	0.361812731388006	-0.15858328018569	0.873997202562434	0.99995092402542
ENSG00000076067.12	474.093769095837	0.171949611312244	0.234076789138766	0.734586337863292	0.462591461011143	0.99995092402542
ENSG00000076108.11	3746.57695695038	0.233762324980744	0.251700536605393	0.928731929353129	0.353028029252431	0.99995092402542
ENSG00000076201.14	957.958533604693	0.347042332388089	0.224075949203816	1.54877100206959	0.121436778697372	0.99995092402542
ENSG00000076242.14	536.247081550565	0.0195415156777166	0.212946309026666	0.091767336879596	0.926882895919988	0.99995092402542
ENSG00000076248.10	58.1845041255214	-0.171992220710631	0.368859045457986	-0.466281694399227	0.641013879938086	0.99995092402542
ENSG00000076258.9	97.1611830382339	0.0894088144321592	0.291836649611664	0.306365956952741	0.759326025359804	0.99995092402542
ENSG00000076321.10	451.077833604982	-0.120666962778899	0.286435172174974	-0.421271458608398	0.673556869167855	0.99995092402542
ENSG00000076344.15	6.42831456141615	-1.02958988466687	1.27946272143373	-0.804704871364391	0.420990007829502	0.99995092402542
ENSG00000076351.12	163.966204556315	-0.0805379566485723	0.765788665256324	-0.105169951322817	0.91624095383486	0.99995092402542
ENSG00000076356.6	202.536176041353	0.0875561830139285	0.636632111231936	0.137530265076482	0.890611671956239	0.99995092402542
ENSG00000076382.16	100.3006467155	-0.0263065226167702	0.40354711240933	-0.0651882315789852	0.948024131038546	0.99995092402542
ENSG00000076513.16	2783.4967118931	-0.0201431113561326	0.361039705031493	-0.0557919560519682	0.955507543104866	0.99995092402542
ENSG00000076554.15	168.063995101096	0.249200374094493	0.859368083192249	0.289980951083035	0.771830810619086	0.99995092402542
ENSG00000076555.15	272.69714987145	-0.0188598179421699	0.335298707870424	-0.0562478097871413	0.955144394719103	0.99995092402542
ENSG00000076604.14	33.2975339627207	0.533571400985512	0.4391582429261	1.21498664679579	0.224371184349189	0.99995092402542
ENSG00000076641.4	1065.57674311705	-0.540656176250721	0.202740269157347	-2.66674291445828	0.00765902347430907	0.705658454454745
ENSG00000076650.6	193.737322444688	-0.107401641381652	0.320314375567894	-0.33530072195866	0.737398249177563	0.99995092402542
ENSG00000076662.9	122.358892731665	-0.159467923228414	0.34764881842082	-0.458704056446359	0.646446700676435	0.99995092402542
ENSG00000076685.18	2801.58938342613	-0.295912104994514	0.321568758599801	-0.920214097547899	0.357460888734717	0.99995092402542
ENSG00000076716.8	49.3913858820619	0.429461318262534	0.456541901607635	0.940683246708044	0.346867206889002	0.99995092402542
ENSG00000076770.14	143.438779324021	-0.168432098331382	0.335125784974456	-0.502593670445921	0.615249980313701	0.99995092402542
ENSG00000076864.19	7.58893838912845	0.207360195411972	0.785972141658185	0.263826393356003	0.791913695938102	0.99995092402542
ENSG00000076924.11	838.55233442898	0.247078432485604	0.225202329117634	1.09713977405866	0.272580295591203	0.99995092402542
ENSG00000076928.17	1328.3956134384	0.478273000321173	0.276863363887366	1.72746944054232	0.0840833888867849	0.99995092402542
ENSG00000076944.15	955.367957333495	0.313169477617611	0.219788379981901	1.42486821934535	0.154195297850189	0.99995092402542
ENSG00000076984.17	310.286837456951	0.554778543744101	0.276162268230478	2.008886106342	0.044549213693903	0.99995092402542
ENSG00000077044.10	276.561440379338	0.133769683406954	0.438745818311819	0.304891073199662	0.760449114832811	0.99995092402542
ENSG00000077063.10	32.4669029022502	2.33197346084764	0.526293991351933	4.43093308904652	9.3826202081901e-06	0.00848743294378142
ENSG00000077092.18	1.73309157131861	3.01866943976726	1.84245782351546	1.63839269547433	0.101339801933954	NA
ENSG00000077097.15	1909.91675431054	0.0470204321056594	0.243125957079485	0.193399473550605	0.846646127697675	0.99995092402542
ENSG00000077147.14	1373.74586149172	-0.00134752966253075	0.205202106693161	-0.00656684126808561	0.994760456396805	0.99995092402542
ENSG00000077150.18	5777.76590179596	0.126688631510969	0.457471431717557	0.276932334408996	0.7818320639173	0.99995092402542
ENSG00000077152.10	9.92170275832105	0.554745440631822	0.637745338877845	0.869854167194595	0.384380105266851	0.99995092402542
ENSG00000077157.21	747.422822417415	-0.0791007631552322	0.190934193322498	-0.41428285724405	0.678666966932038	0.99995092402542
ENSG00000077232.17	847.469400893718	-0.390108068562911	0.202726513297987	-1.92430709834925	0.0543161013652912	0.99995092402542
ENSG00000077235.17	1674.59598426281	0.314771048445737	0.249446346842615	1.26187876643605	0.206992413634049	0.99995092402542
ENSG00000077238.13	4297.203945496	0.00943234343542262	0.301678470065141	0.0312662134403755	0.975057234995855	0.99995092402542
ENSG00000077254.14	2183.08464877889	-0.239666077046552	0.219341955482027	-1.09265952571573	0.274543316703875	0.99995092402542
ENSG00000077264.14	2.39551897571154	1.57076738314042	1.61793523231652	0.970846886677554	0.331624530360699	NA
ENSG00000077279.18	0.769544486151117	1.84145596472021	3.15718657356542	0.583258518878294	0.559719282439852	NA
ENSG00000077312.8	320.867703706366	0.0056112808051527	0.253778566330968	0.0221109327169682	0.982359465561874	0.99995092402542
ENSG00000077327.15	1.96432037318047	0.171002602337593	1.46140859020754	0.117012178170726	0.906850402993734	NA
ENSG00000077348.8	28.1769995308924	0.345919970451361	0.646021232730561	0.535462230845337	0.59233026793193	0.99995092402542
ENSG00000077380.15	868.201759149337	-0.238470728491531	0.210981596031383	-1.13029161299955	0.258353367433574	0.99995092402542
ENSG00000077420.15	298.836994641435	-0.627122631528409	0.670612522442412	-0.935149002652665	0.349711515863381	0.99995092402542
ENSG00000077454.15	527.044157220183	0.292603743432463	0.375300747480716	0.779651373989064	0.435596107847397	0.99995092402542
ENSG00000077458.12	773.669244252713	-0.161045880334869	0.265409719297721	-0.606782150860938	0.54399549504225	0.99995092402542
ENSG00000077463.14	280.984354052511	0.364711614958456	0.263675258803043	1.38318481837875	0.166608203543672	0.99995092402542
ENSG00000077514.8	393.598350092987	-0.0856778557184954	0.237339628955485	-0.360992625190987	0.718104960127671	0.99995092402542
ENSG00000077522.12	6.13029772753791	0.167097756132867	0.961994376817467	0.173699306523673	0.862101782554047	0.99995092402542
ENSG00000077549.17	970.995351744312	0.661620894964869	0.245490582956041	2.69509684240452	0.00703681758767877	0.676520322765195
ENSG00000077585.13	1094.85082132277	-0.00268789874994703	0.447565341538495	-0.00600560074805488	0.995208252688982	0.99995092402542
ENSG00000077684.15	290.355701720041	-0.550095349329434	0.293838589285432	-1.87210042992371	0.0611927105431483	0.99995092402542
ENSG00000077713.18	100.028228407738	0.310937269210788	0.446407580259369	0.696532234130365	0.48609557777642	0.99995092402542
ENSG00000077721.15	936.217144550224	-0.196107118098194	0.238630240056867	-0.821803297232827	0.411188856862157	0.99995092402542
ENSG00000077782.19	73.9328337444648	0.087032776133085	0.352780411808706	0.246705239916433	0.805136351026802	0.99995092402542
ENSG00000077800.11	4.06779451637711	-0.313158779472128	1.32678598105881	-0.236028103961588	0.813410862370717	NA
ENSG00000077984.5	231.001181626113	-0.53479940154221	1.42687416674628	-0.374804880490421	0.707805584329784	0.99995092402542
ENSG00000078043.15	1726.10193284058	-0.0434361739030669	0.26898769293195	-0.161480153346851	0.871715241550005	0.99995092402542
ENSG00000078061.12	515.503545467011	0.597858430400335	0.212107174209053	2.81866199306906	0.00482242703813531	0.559170355277544
ENSG00000078070.12	383.863502471344	0.0326343286167155	0.348653281956921	0.0936010939967222	0.925426040547752	0.99995092402542
ENSG00000078081.7	4343.92751796206	0.17020293723588	1.55097775259423	0.109739122273799	0.91261627268399	0.99995092402542
ENSG00000078098.13	13.1268404940848	-0.645925263623839	0.825854019995629	-0.782130071398402	0.434138135640253	0.99995092402542
ENSG00000078114.18	9.24977784278174	-0.203113290430277	0.974702537195531	-0.208384899678917	0.834928445847301	0.99995092402542
ENSG00000078124.11	468.196045654105	0.155460457087379	0.209748613901577	0.741175134345954	0.458587258101003	0.99995092402542
ENSG00000078140.13	869.691348189244	-0.0206463768628914	0.216450920764061	-0.0953859507273552	0.924008274889941	0.99995092402542
ENSG00000078142.12	1308.24004069727	-0.108804146688507	0.241111324471915	-0.451261038554749	0.651801421961001	0.99995092402542
ENSG00000078177.13	558.229693553273	-0.0433363775808748	0.370591146911663	-0.116938512811275	0.906908778693251	0.99995092402542
ENSG00000078237.6	341.794484665609	0.0561933736274831	0.224730995544302	0.250047277596852	0.802550787371549	0.99995092402542
ENSG00000078246.16	43.9341228164545	0.048818058410125	0.401073562579394	0.12171846505206	0.903121988976324	0.99995092402542
ENSG00000078269.14	410.141300664895	0.245630107521475	0.868543058722818	0.282807058388873	0.777324743315939	0.99995092402542
ENSG00000078295.16	2.03841246991611	-0.515723224587945	1.47433909298501	-0.349799599726946	0.726489099458258	NA
ENSG00000078304.19	2329.88684223899	0.254425775703415	0.215636760978614	1.17988127139717	0.238047439698942	0.99995092402542
ENSG00000078319.9	25.3219139795883	-0.377525517462375	0.431641280246661	-0.874627925407503	0.381776388164506	0.99995092402542
ENSG00000078328.20	2.01446269838831	0.797390994720225	1.70027853841226	0.468976686293317	0.639086300424723	NA
ENSG00000078369.17	2189.41529338106	0.209368526608948	0.188523526316936	1.11056975593045	0.266753586987629	0.99995092402542
ENSG00000078401.6	146.535747802037	-0.235083514765439	1.35193575251976	-0.17388660247152	0.861954581903601	0.99995092402542
ENSG00000078403.16	1117.59605892947	-0.11928901456087	0.236519427951936	-0.504351864850238	0.614014137085297	0.99995092402542
ENSG00000078487.17	45.1218555380384	-0.155909794491135	0.362602917611735	-0.429973910629363	0.667214619415218	0.99995092402542
ENSG00000078589.12	52.2413775935048	0.461920296153148	1.0558194465169	0.437499325928311	0.661749264827373	0.99995092402542
ENSG00000078618.21	1858.88714442112	0.00261883821194287	0.212685460954412	0.0123131980916373	0.990175737599876	0.99995092402542
ENSG00000078668.13	1055.90194656388	0.000563486293263381	0.232558295705407	0.00242298943391457	0.998066736031351	0.99995092402542
ENSG00000078674.17	2366.0065469093	-0.128860691129622	0.359212459369751	-0.358731129080855	0.719796238652429	0.99995092402542
ENSG00000078687.17	280.728331967627	0.180207803595422	0.248727833521918	0.724518044658407	0.468747753151736	0.99995092402542
ENSG00000078699.21	585.696967358746	0.279277357402002	0.233875010460888	1.19413081736113	0.232426800034249	0.99995092402542
ENSG00000078747.14	1679.55784560319	0.088751199806345	0.188454842059187	0.470941467125963	0.637682534658245	0.99995092402542
ENSG00000078795.16	3.59697084891345	-0.608536795536063	1.19872658862775	-0.507652705220037	0.611696921590806	NA
ENSG00000078804.12	684.175087710007	0.361531412863559	0.367284584573155	0.98433592927326	0.324950369202725	0.99995092402542
ENSG00000078808.16	925.851211543489	0.338610246059444	0.213622426265379	1.5850875396331	0.1129464462311	0.99995092402542
ENSG00000078814.15	15.3730195885402	-0.729398189961323	0.700248240813711	-1.04162802196224	0.297584171704049	0.99995092402542
ENSG00000078902.15	590.918219847526	0.576363876726483	0.24537768561885	2.34888463990879	0.0188297396391869	0.99995092402542
ENSG00000078967.12	134.126710081672	0.45001455518155	0.296564556329226	1.51742528086186	0.129159345105982	0.99995092402542
ENSG00000079102.16	0.946219622098029	1.06348248248683	2.52639479296999	0.420948651986657	0.673792577522186	NA
ENSG00000079134.11	681.119903100731	-0.390958442213061	0.394528661044664	-0.990950673083802	0.321709667032119	0.99995092402542
ENSG00000079150.17	2.25219519280358	0.229508696263092	1.31740495392127	0.174212716887056	0.861698291731142	NA
ENSG00000079156.16	3.95499384296525	-0.565057501862248	1.23216767401736	-0.458588156285528	0.646529943311686	NA
ENSG00000079215.13	4512.03678601753	-0.142630384092896	0.249653950882889	-0.571312344901775	0.56778793505024	0.99995092402542
ENSG00000079246.15	1693.90489719544	-0.0102262794712197	0.218532415041035	-0.0467952521794053	0.962676413101934	0.99995092402542
ENSG00000079257.7	154.108777284241	0.0670567013033362	0.340508092936761	0.196931299708609	0.843881299645578	0.99995092402542
ENSG00000079263.18	253.971788225696	-0.260897743765548	0.296386926578951	-0.880260633547379	0.378718133269909	0.99995092402542
ENSG00000079277.19	1226.78624936793	0.394045229155409	0.388939713741435	1.01312675263953	0.310999621346261	0.99995092402542
ENSG00000079308.17	1301.41295986131	0.0407919167782091	0.560648366112136	0.0727584690223645	0.941998320240217	0.99995092402542
ENSG00000079313.14	488.747932971123	0.551613665707453	0.298206912624583	1.84976820574876	0.0643469652022217	0.99995092402542
ENSG00000079332.14	1174.33998439055	-0.148114845963044	0.182879921563523	-0.809902173495826	0.417996402559978	0.99995092402542
ENSG00000079335.19	424.418676008608	-0.30936034597029	0.305568948861129	-1.01240766486023	0.311343175026528	0.99995092402542
ENSG00000079337.15	68.9939743683593	-1.40744721691321	0.385424895388086	-3.65167697716059	0.00026053346253941	0.083627039322529
ENSG00000079385.21	2.21059368443581	-0.591290026913234	1.28247235131368	-0.461054794910437	0.644759292983903	NA
ENSG00000079387.13	472.634419666172	-0.0564881667541788	0.222410009366453	-0.253982124793252	0.799509367748782	0.99995092402542
ENSG00000079432.7	1722.32590363741	0.589885980690225	0.211408733379916	2.79026306652223	0.00526652310448157	0.588815035406111
ENSG00000079435.9	2.982503704983	1.3453028543016	1.13873002878059	1.18140632134047	0.237441348034077	NA
ENSG00000079459.12	429.793834534119	0.0578976502511367	0.233956764921773	0.24747157993271	0.804543283515274	0.99995092402542
ENSG00000079462.7	14.9529194062243	-0.209306001010423	0.621275711135991	-0.336897125155128	0.736194452564677	0.99995092402542
ENSG00000079482.12	111.005624112029	0.147422509987068	0.634902590201014	0.232197052370496	0.81638496706937	0.99995092402542
ENSG00000079616.12	215.91545908248	0.286650041419601	0.241195803257772	1.18845368595925	0.234654716138375	0.99995092402542
ENSG00000079691.17	140.666010278257	-0.428218927096245	0.244464821486432	-1.75165868239252	0.0798325155126345	0.99995092402542
ENSG00000079739.15	159.940960735869	-0.421506332057745	0.44990000907452	-0.936888916550184	0.348815700976503	0.99995092402542
ENSG00000079785.14	533.548353406408	-0.177798737712062	0.339667318514832	-0.523449646228765	0.600661383284897	0.99995092402542
ENSG00000079805.16	2728.46123157083	0.165628673975377	0.223639743049113	0.74060483041694	0.458933078335224	0.99995092402542
ENSG00000079819.18	488.950501468629	0.243243248814648	0.252688495391826	0.962620986909071	0.335737761544043	0.99995092402542
ENSG00000079841.18	1.00286138454926	1.15949279208741	2.13106706075739	0.544090241662935	0.586379375249273	NA
ENSG00000079950.13	4540.10050429354	-0.160777593213381	0.226467711497464	-0.70993605291579	0.477743791982463	0.99995092402542
ENSG00000079974.17	156.2382946215	-0.114308102113408	0.274832353829745	-0.415919379652879	0.677468997966979	0.99995092402542
ENSG00000079999.13	1601.8876009407	0.469807068812978	0.286128050311667	1.6419469125842	0.100601006447011	0.99995092402542
ENSG00000080007.7	26.7877512698028	-0.182103463787005	0.549556834317588	-0.331364205511395	0.74036939889903	0.99995092402542
ENSG00000080031.9	12.2626145577494	0.544207545638797	0.610005112757703	0.892136039939977	0.372320019574184	0.99995092402542
ENSG00000080166.15	5.17952158003929	-1.35172088336632	1.11714429852127	-1.20997876922037	0.226287039673923	0.99995092402542
ENSG00000080189.14	1719.26965737371	0.00945188212803647	0.241151081131113	0.039194856949024	0.968735034047642	0.99995092402542
ENSG00000080200.9	1141.6172575861	0.343955927179793	0.242994401324566	1.41548910306115	0.15692514114277	0.99995092402542
ENSG00000080298.15	661.57392673259	-0.730368089117108	0.303091754776539	-2.40972602390846	0.015964504008717	0.986675758625708
ENSG00000080345.17	2225.58511780772	-0.0976676239256122	0.252658520250967	-0.386559787608186	0.699082132732003	0.99995092402542
ENSG00000080371.5	1749.31819590014	-0.182522523984125	0.198570914054042	-0.919180560021242	0.358001137516749	0.99995092402542
ENSG00000080503.23	2564.2533438397	-0.0821786130553492	0.201038872512507	-0.40876976690285	0.682708628833177	0.99995092402542
ENSG00000080546.13	676.3287567541	-0.177021386719678	0.297350217395953	-0.595329602480011	0.551623172054724	0.99995092402542
ENSG00000080561.13	2.06023385441277	-0.0296461899692176	1.55341874720387	-0.0190844806157904	0.984773711851177	NA
ENSG00000080573.6	9.68887989723532	-0.148930142987668	1.21689839561869	-0.122385026986538	0.902594096101245	0.99995092402542
ENSG00000080603.16	496.119551906118	0.132753711337388	0.230755541154047	0.575300210228818	0.565088279365916	0.99995092402542
ENSG00000080608.9	230.255777906267	0.182121387917773	0.394685815428806	0.461433831159874	0.644487384016953	0.99995092402542
ENSG00000080802.18	796.036998971794	-0.108838984531565	0.208560442327811	-0.521858235995174	0.6017690387214	0.99995092402542
ENSG00000080815.18	2643.81959130906	0.100560472196389	0.178988308332437	0.561827044086125	0.574233864318326	0.99995092402542
ENSG00000080819.6	547.926727015708	-0.148174114720283	0.202586161300825	-0.73141281600304	0.464527039478623	0.99995092402542
ENSG00000080822.16	817.789877948691	-0.285705695099898	0.202002655498391	-1.41436603590676	0.157254457031629	0.99995092402542
ENSG00000080823.22	11.6000263661974	0.258524761568893	0.749734610351115	0.344821698237755	0.730228419584543	0.99995092402542
ENSG00000080824.18	2679.28818145411	0.342439473745745	0.3301663537396	1.0371725339882	0.299655455971242	0.99995092402542
ENSG00000080839.11	263.166353700372	-0.0719045037039415	0.238543389513315	-0.301431550254416	0.763085438790416	0.99995092402542
ENSG00000080845.17	919.802850326983	0.620257457687075	0.488602597758694	1.26945182144406	0.204279963536846	0.99995092402542
ENSG00000080854.14	1.95541953573132	-0.00391044138198387	1.5396684589661	-0.00253979443380283	0.997973539412289	NA
ENSG00000080947.14	61.4463332339591	-0.0865897281008203	0.310540568400148	-0.278835478877738	0.780371085621339	0.99995092402542
ENSG00000080986.12	9.16967342567392	-0.467937539331696	0.834184157728305	-0.560952320895194	0.574830040911711	0.99995092402542
ENSG00000081014.10	928.671288870719	-0.0161621908012167	0.276877968736524	-0.0583729751954247	0.953451540726205	0.99995092402542
ENSG00000081019.13	747.879869807241	-0.00826351002913072	0.229129550539413	-0.0360647939546728	0.971230694409242	0.99995092402542
ENSG00000081026.18	51.7166473002516	-0.42472233282365	0.332934338961159	-1.27569398263001	0.202063716538879	0.99995092402542
ENSG00000081041.8	635.954055824713	0.406760581285293	0.356355700598346	1.14144541704346	0.25368461393398	0.99995092402542
ENSG00000081052.12	1.36894905874153	2.53540578658175	2.35256518083242	1.07771967690376	0.281158874545916	NA
ENSG00000081059.19	7.70664422280985	0.800042364310935	0.787543045016742	1.01587128395493	0.309690685014849	0.99995092402542
ENSG00000081087.14	883.062368707784	-0.0378070125877785	0.267500992368451	-0.141334102176727	0.887606010357376	0.99995092402542
ENSG00000081148.11	42.294538584617	-0.311349976166214	0.371451232937583	-0.838198795852513	0.401919063234156	0.99995092402542
ENSG00000081154.11	673.51943513956	-0.127712404230679	0.178588522626905	-0.715121007510024	0.474534274120104	0.99995092402542
ENSG00000081177.18	399.510863818858	-0.111523821532796	0.345699724828896	-0.322603153901827	0.746995804875594	0.99995092402542
ENSG00000081181.7	18.972201403456	0.143072489741782	0.64614290297437	0.221425460348138	0.824761169899659	0.99995092402542
ENSG00000081189.15	533.307823028122	-0.312268240002959	0.2904527188236	-1.07510868298192	0.28232607243634	0.99995092402542
ENSG00000081237.19	9301.5228714001	-0.181655241384929	0.221020275271687	-0.821894014753313	0.411137219703172	0.99995092402542
ENSG00000081277.12	2.5874802737689	2.41801502127906	1.87681360175594	1.28836183786007	0.197620036503535	NA
ENSG00000081307.12	403.292564166853	0.041190774254114	0.282475717485519	0.145820584582551	0.884063025452389	0.99995092402542
ENSG00000081320.10	1160.37396629909	-0.410249065556978	0.309727941404811	-1.32454651555246	0.185321605335649	0.99995092402542
ENSG00000081377.16	62.3014070330852	-0.513025530455668	0.60605258430422	-0.84650332948361	0.397272017263271	0.99995092402542
ENSG00000081386.12	338.515967081485	-0.0975224977593771	0.238817694847302	-0.408355410271137	0.683012764531923	0.99995092402542
ENSG00000081479.12	3.68901185111193	0.869681414058916	1.37502717007374	0.632483075961531	0.527071263879024	NA
ENSG00000081665.13	249.744230181427	0.119362002605708	0.234426208261846	0.509166630688257	0.610635430820975	0.99995092402542
ENSG00000081692.12	914.864791681026	0.0201991061250186	0.261379080728915	0.0772789699492737	0.938401620418625	0.99995092402542
ENSG00000081721.11	232.605810750963	-0.321301692417798	0.309332899075843	-1.03869227417359	0.298947875413448	0.99995092402542
ENSG00000081760.16	196.739429116158	0.300419430677032	0.330579619820109	0.908765733472956	0.363473797955486	0.99995092402542
ENSG00000081791.8	905.747085180885	-0.0196245073881901	0.261795884509825	-0.0749610996556885	0.940245662751801	0.99995092402542
ENSG00000081870.11	421.35570895848	-0.19368070653291	0.217650157936342	-0.889871656282268	0.37353480478598	0.99995092402542
ENSG00000081913.13	822.619528927477	0.160576056347874	0.26458230646297	0.606903985737036	0.543914632876682	0.99995092402542
ENSG00000081923.12	9.80809512098183	-0.15919136470285	1.08303239163081	-0.146986706891695	0.883142512716951	0.99995092402542
ENSG00000081985.10	2.8800817029728	-1.36551379323595	1.27982344700875	-1.06695481820362	0.285992238952951	NA
ENSG00000082014.16	124.081555371927	0.7914289969451	0.417552492795077	1.89540000503245	0.0580394280392655	0.99995092402542
ENSG00000082068.8	517.608032211412	-0.0938788805855189	0.277864763606139	-0.337858170165786	0.735470071185966	0.99995092402542
ENSG00000082074.16	2800.8959626694	-0.299439908039343	0.589697716198828	-0.507785429405294	0.611603829195207	0.99995092402542
ENSG00000082126.17	15.9832494901131	-0.787857441921406	0.539710989012604	-1.45977654329919	0.14435149724332	0.99995092402542
ENSG00000082146.12	161.812041155271	-0.238270444384648	0.323962492964045	-0.735487747994003	0.462042498993987	0.99995092402542
ENSG00000082153.17	1600.75971787591	-0.335954645241645	0.523160912665161	-0.642163122489746	0.520767274483247	0.99995092402542
ENSG00000082196.20	27.8570341165654	0.000515679538069861	0.419110859264187	0.00123041321089894	0.999018272543325	0.99995092402542
ENSG00000082212.12	1387.60296734677	-0.0312549006695675	0.256361630483094	-0.121917233131456	0.902964567374764	0.99995092402542
ENSG00000082213.17	578.892395984463	-0.00566506737746599	0.223426890590371	-0.0253553516432016	0.979771523873888	0.99995092402542
ENSG00000082258.12	2605.2742039394	-0.149103859467909	0.178508039411632	-0.835278119458149	0.403561134068023	0.99995092402542
ENSG00000082269.16	1552.22279787352	-0.230262743410926	0.329142892704753	-0.699582912207908	0.484187817073846	0.99995092402542
ENSG00000082397.17	7774.02191056211	0.372444660632617	0.28981316965089	1.28511986215556	0.198750401805179	0.99995092402542
ENSG00000082438.15	12.6452401863743	-1.36588802607485	0.979601728520355	-1.39432994686316	0.163217991684041	0.99995092402542
ENSG00000082512.14	1359.52143060968	-0.0119853045431236	0.635175837126782	-0.0188692702753605	0.984945393942785	0.99995092402542
ENSG00000082515.17	228.434824429714	-0.0155096320567885	0.23578485441395	-0.0657787460324289	0.947553977790519	0.99995092402542
ENSG00000082516.8	299.125073691692	0.160806100919168	0.266696570141444	0.602955264231122	0.546538449979433	0.99995092402542
ENSG00000082641.15	5659.87569120819	-0.324267743901978	0.425989642012037	-0.761210395563597	0.446531410059237	0.99995092402542
ENSG00000082684.14	1.02919462337797	0.936138250635742	2.42700327948549	0.385717752649349	0.699705713676528	NA
ENSG00000082701.14	1482.10358288553	0.118048936366613	0.237990164372115	0.496024433102349	0.619877172648755	0.99995092402542
ENSG00000082781.11	784.760694687603	0.897765119241685	0.52739759137542	1.70225487170006	0.0887076005504985	0.99995092402542
ENSG00000082805.19	1463.3219869668	0.459576532154963	0.302712496457327	1.51819478063652	0.128965302899375	0.99995092402542
ENSG00000082898.16	4480.2326220685	0.0262009532163971	0.352446811777417	0.0743401623758877	0.940739720471148	0.99995092402542
ENSG00000082996.19	1907.41939388639	-0.179909574228102	0.369932348182758	-0.486331014608165	0.626732493024973	0.99995092402542
ENSG00000083067.22	1.43219319120863	2.79566307110351	1.88497154113403	1.48313277420709	0.138039137844996	NA
ENSG00000083093.9	221.340952016474	0.302132848941485	0.307618656468496	0.982166856880565	0.326017652662125	0.99995092402542
ENSG00000083097.14	3130.81235514854	-0.36892305281314	0.235425608872405	-1.56704724936312	0.117103647846559	0.99995092402542
ENSG00000083099.10	326.34256890148	0.0369655907985523	0.201338290855593	0.183599406955656	0.854327728393654	0.99995092402542
ENSG00000083123.14	72.4553686556577	0.377056456179094	0.325234031568945	1.15933887471786	0.246318081707362	0.99995092402542
ENSG00000083168.9	2094.99030935685	-0.157105671289537	0.203660792143114	-0.771408525108448	0.440464823567557	0.99995092402542
ENSG00000083223.17	2279.48634588177	-0.275961354158176	0.291764417360042	-0.945836221754332	0.344232127555773	0.99995092402542
ENSG00000083290.19	1249.01668938285	0.108122153913213	0.508937030060103	0.212447017070942	0.831758308496468	0.99995092402542
ENSG00000083312.17	2978.50550706643	0.108537187518938	0.237753260370449	0.45651187853249	0.648021930992445	0.99995092402542
ENSG00000083444.16	447.108049359989	0.546876087573269	0.236416640185846	2.31318779906258	0.020712316088683	0.99995092402542
ENSG00000083454.21	9.01656583858223	2.01661655049975	0.808480207436251	2.49433014185293	0.0126195109280638	0.878800005870934
ENSG00000083457.11	893.920255493617	1.24828091013272	0.486502380828652	2.56582692978098	0.0102930171523025	0.806461946251862
ENSG00000083520.14	1543.62599910456	-0.122398761373532	0.212734426272545	-0.575359444722505	0.565048226089516	0.99995092402542
ENSG00000083535.15	213.857081965621	-0.137542609314882	0.299462113966941	-0.459298865866105	0.646019562091124	0.99995092402542
ENSG00000083544.13	742.604534490385	-0.180163222096301	0.833054565615475	-0.216268212830925	0.82877868522612	0.99995092402542
ENSG00000083635.7	30.3322688326135	0.0657556790676582	0.518913410796179	0.126718018265838	0.899163584288998	0.99995092402542
ENSG00000083642.18	1169.09276238156	-0.149027700236825	0.216417427826173	-0.688612288454535	0.491067285888263	0.99995092402542
ENSG00000083720.12	186.463499066813	-0.23458965789401	0.293377554007038	-0.799616926005124	0.423932777774423	0.99995092402542
ENSG00000083750.12	423.897690961397	-0.223382764919981	0.274268368733442	-0.81446783656297	0.415376990562253	0.99995092402542
ENSG00000083799.17	4282.29841313706	-0.170884568740103	0.23845747688807	-0.716624913465453	0.473605567834854	0.99995092402542
ENSG00000083807.9	131.023578080229	-0.12619063322501	0.437388176043075	-0.288509475419797	0.772956778402528	0.99995092402542
ENSG00000083812.11	318.351507488247	0.126648869988805	0.241101500816988	0.525292748322377	0.59937969774341	0.99995092402542
ENSG00000083814.13	312.67517696095	-0.104555966717721	0.215651918559719	-0.484836710083646	0.62779218007656	0.99995092402542
ENSG00000083817.8	124.125512231517	-0.487300368889849	0.344335121012828	-1.4151921751592	0.157012158137706	0.99995092402542
ENSG00000083828.15	563.970260063628	0.0868835937394513	0.550521380248264	0.157820562210082	0.874598195412097	0.99995092402542
ENSG00000083838.15	137.694739412066	0.411250233982624	0.340872228244185	1.20646447526967	0.2276384487083	0.99995092402542
ENSG00000083844.10	1510.22843916311	-0.156562448169692	0.245604880066369	-0.637456585257527	0.52382748044184	0.99995092402542
ENSG00000083845.8	321.211566578093	0.185788844975198	0.250488535636862	0.741705980686235	0.458265495440925	0.99995092402542
ENSG00000083857.13	3.11715470623083	4.99326166767002	1.70516869954185	2.92830947988408	0.00340810629065573	NA
ENSG00000083896.12	1338.2184908957	-0.118919044706958	0.228346988911779	-0.520782188868283	0.60251851207769	0.99995092402542
ENSG00000083937.8	352.029589847183	0.118269217167174	0.207096710797313	0.571082064567049	0.567944015711953	0.99995092402542
ENSG00000084070.11	4039.8206803876	0.203874457282358	0.200044943623879	1.01914326645356	0.308134956078017	0.99995092402542
ENSG00000084072.16	490.097208501343	-0.00244937021955272	0.483787263355427	-0.00506290761473235	0.995960401439302	0.99995092402542
ENSG00000084073.8	583.841995546944	0.0286570253677083	0.253072030125458	0.113236636041928	0.909842951086416	0.99995092402542
ENSG00000084090.13	1971.06043070252	0.0949731092714309	0.239303621811343	0.396872845268943	0.691461229585508	0.99995092402542
ENSG00000084092.6	271.10630626718	0.155152377510607	0.261844762393192	0.592535730302776	0.553491901841225	0.99995092402542
ENSG00000084093.16	1385.49249001195	0.234242926625704	0.368888680734144	0.634996243743574	0.525430864831964	0.99995092402542
ENSG00000084110.10	111.073535136259	-0.315566048280115	0.692007882762497	-0.456015106389214	0.648379115297304	0.99995092402542
ENSG00000084112.14	4208.97321141497	0.60735638558146	0.218788299829821	2.77600029825122	0.00550321579781691	0.590486402622834
ENSG00000084207.16	1272.24900770487	0.517230393659291	0.37101336356059	1.39410178839777	0.163286869222156	0.99995092402542
ENSG00000084234.16	2848.02656606722	0.200849569850514	0.265275491889867	0.757135792755025	0.448968512312654	0.99995092402542
ENSG00000084444.13	173.489305937566	0.10411363388899	0.446036605871081	0.233419482882268	0.815435685816447	0.99995092402542
ENSG00000084463.7	805.477169388977	-0.05495941446269	0.247440833236043	-0.222111337663748	0.824227212110759	0.99995092402542
ENSG00000084623.11	293.361797109261	0.134280859244361	0.34446430298446	0.389825180957631	0.696665822213632	0.99995092402542
ENSG00000084636.17	9.72614167754424	0.0974255434064495	0.927118406932013	0.105084251027705	0.916308955967191	0.99995092402542
ENSG00000084652.15	1749.8369541978	0.243804201037068	0.227742922964223	1.07052371974416	0.284383638097928	0.99995092402542
ENSG00000084676.15	900.876296485705	0.0993263834570617	0.326786362925846	0.303948985409776	0.761166757166273	0.99995092402542
ENSG00000084693.15	83.4486295580735	0.222379039806749	0.338686628904533	0.656592321125947	0.51144308769181	0.99995092402542
ENSG00000084710.13	2.85639773758102	-0.230653318027656	1.23182883059741	-0.187244617351417	0.851468843827318	NA
ENSG00000084731.14	74.6738881289539	0.419254696784275	0.75235103724646	0.557259412200335	0.577350202403399	0.99995092402542
ENSG00000084733.10	4887.22049638688	0.0936526203805872	0.533440111119203	0.175563513932419	0.860636868721875	0.99995092402542
ENSG00000084734.8	2.93423489043786	1.7538106490689	1.56530947254803	1.12042422270277	0.262533027491803	NA
ENSG00000084754.11	1049.47498697965	0.0875067340107072	0.286864282815352	0.305045762936731	0.760331298466693	0.99995092402542
ENSG00000084764.10	85.2946833097829	0.698447415885013	0.366876991675622	1.90376456341681	0.0569408536121162	0.99995092402542
ENSG00000084774.13	616.138603549643	0.178527113487983	0.408083370957502	0.437477060310243	0.661765408922981	0.99995092402542
ENSG00000085063.15	1274.56614196355	-0.465489051712209	0.183281878339182	-2.53974400486432	0.0110933633308447	0.8297310964063
ENSG00000085117.11	1349.63069721551	0.0721846552271692	0.222775180479619	0.324024673986396	0.745919353993221	0.99995092402542
ENSG00000085185.15	235.763139957708	1.17335854949387	0.475082333794146	2.46980042411403	0.0135188450445565	0.911995034683792
ENSG00000085224.21	2247.32932984625	0.0573045850414348	0.251708421654449	0.227662565538248	0.81990857659416	0.99995092402542
ENSG00000085231.13	64.5024997495975	-0.270252576939711	0.36377501329371	-0.742911324482615	0.457535369043905	0.99995092402542
ENSG00000085265.10	228.185473695433	2.64285782191105	1.30742128972113	2.02142786161511	NA	NA
ENSG00000085274.15	502.609790005752	-0.0406457738716489	0.201601748509973	-0.201614193190583	0.840218348521993	0.99995092402542
ENSG00000085276.17	1.30594653865797	2.68265547642021	1.92813757875749	1.39131953340639	0.164128553084879	NA
ENSG00000085365.17	345.780777529941	-0.0989590238691197	0.310969436360903	-0.318227492152221	0.750312380152101	0.99995092402542
ENSG00000085377.13	410.477589118121	0.186746416960072	0.255434894561288	0.731092035333744	0.46472293886776	0.99995092402542
ENSG00000085382.11	316.234373989047	-0.352437988174718	0.253591119023774	-1.38978837086829	0.164593150448749	0.99995092402542
ENSG00000085415.15	345.972235122182	0.041584066215144	0.242233985493404	0.171669000658359	0.863697757860152	0.99995092402542
ENSG00000085433.15	619.848535755074	-0.0510159419787761	0.329527866476204	-0.154815258947031	0.876966961349506	0.99995092402542
ENSG00000085449.14	2459.70156194777	-0.11161412392211	0.219348999694988	-0.50884263925212	0.610862529099464	0.99995092402542
ENSG00000085465.12	24.5608904868229	-0.302794846899302	0.683056436551447	-0.443294039403281	0.657553066594869	0.99995092402542
ENSG00000085491.15	1739.1018387585	-0.197976940252468	0.176392419014337	-1.12236649034433	0.261706646123558	0.99995092402542
ENSG00000085511.19	726.901520848683	0.209292775973753	0.250660059418545	0.834966593637804	0.40373651777695	0.99995092402542
ENSG00000085514.15	1069.61832880739	0.218494307595876	0.2288740096147	0.954648839174452	0.339755310155238	0.99995092402542
ENSG00000085552.16	1.59388621580491	-0.799813505356009	1.55801380113587	-0.513354570269472	0.607703317968987	NA
ENSG00000085563.14	1.94239159089272	1.94795723810916	1.68665622756024	1.15492250660165	0.248122161894579	NA
ENSG00000085644.13	178.398322209676	0.354386163108479	0.270919438544137	1.30808688004403	0.190843842957667	0.99995092402542
ENSG00000085662.13	1174.56311067186	0.343249170539063	0.296780727338689	1.15657500275395	0.247446040027259	0.99995092402542
ENSG00000085719.12	843.774560753136	0.0190188362623828	0.29952610674795	0.0634964226286527	0.949371207826372	0.99995092402542
ENSG00000085721.12	437.983036380803	-0.101878579224677	0.2238119113232	-0.455197306623939	0.648967298011749	0.99995092402542
ENSG00000085733.15	849.522573662001	-0.218027590268784	0.248891105673807	-0.875995908646599	0.381032257979731	0.99995092402542
ENSG00000085760.14	453.51866633916	-0.0601221771368062	0.276894130539017	-0.217130558238158	0.828106599970587	0.99995092402542
ENSG00000085788.13	693.148207314205	-0.165002708062775	0.203938188309805	-0.80908195483289	0.418468007150972	0.99995092402542
ENSG00000085831.15	21.0775917735496	-0.663600843563738	0.555976051665513	-1.19357810750268	0.232643041917194	0.99995092402542
ENSG00000085832.16	2752.66059869145	-0.195099932228777	0.18150364334464	-1.07490917886601	0.282415392077909	0.99995092402542
ENSG00000085840.12	19.492615271049	0.198391840809282	0.487159104693651	0.407242395549684	0.683829966449715	0.99995092402542
ENSG00000085871.8	70.1707343203351	-0.126119873079519	0.357856859727752	-0.352431061892923	0.724515010401267	0.99995092402542
ENSG00000085872.14	291.623949875102	0.449995345956631	0.250029059731503	1.79977218024122	0.0718966184143731	0.99995092402542
ENSG00000085978.21	972.279461980466	0.0145911119421596	0.198147215116822	0.0736377341137854	0.941298645150701	0.99995092402542
ENSG00000085982.13	1073.63989538672	0.0747813269489972	0.305778391621695	0.244560534681325	0.806796724951772	0.99995092402542
ENSG00000085998.13	492.721326483857	0.0653049219872303	0.249534448817724	0.261707040036517	0.793547312494995	0.99995092402542
ENSG00000085999.11	5.10552110925402	1.20364732425102	0.961578956556985	1.25174050039613	0.210664437175045	0.99995092402542
ENSG00000086015.20	355.212459766732	0.427910339786944	0.235071253545462	1.82034312291693	0.068706768200634	0.99995092402542
ENSG00000086061.15	2429.23109913615	-0.111475183091588	0.365718021925422	-0.304811839746636	0.760509463570944	0.99995092402542
ENSG00000086062.12	2825.8956822294	0.191867362850581	0.267753578932375	0.716581879561133	0.473632128641928	0.99995092402542
ENSG00000086065.13	613.096987237661	-0.00642380933937191	0.304203286075159	-0.0211168308608763	0.98315245880312	0.99995092402542
ENSG00000086102.18	1192.78899040946	-0.197738086102197	0.230687616039018	-0.857168189161707	0.391351940229829	0.99995092402542
ENSG00000086189.9	168.974759290649	0.00941874969104263	0.323661205650106	0.0291006445215581	0.976784321762964	0.99995092402542
ENSG00000086200.16	289.611333490531	0.0545912085870965	0.265768464910668	0.205408902088689	0.837252665704792	0.99995092402542
ENSG00000086232.12	628.951651047277	0.0514091196412288	0.221346269818179	0.232256543936602	0.816338762506311	0.99995092402542
ENSG00000086288.11	68.389754462584	0.164685687769881	0.352938815643397	0.466612569857651	0.640777092174818	0.99995092402542
ENSG00000086289.11	53.9902952676097	-0.471377936748113	0.624419610659266	-0.754905721571476	0.450305552521745	0.99995092402542
ENSG00000086300.15	6710.03305209955	-0.0656064323342973	0.283055268030548	-0.2317795842161	0.81670921473214	0.99995092402542
ENSG00000086475.14	212.124365941787	-0.202435631051973	0.253322152970467	-0.7991232850274	0.42421892911912	0.99995092402542
ENSG00000086504.15	432.614838002988	0.226347130359753	0.435800770639387	0.519382125065238	0.603494293833877	0.99995092402542
ENSG00000086544.2	312.815139763565	-0.0922836108305108	0.246193412179348	-0.374841918041592	0.707778037301832	0.99995092402542
ENSG00000086570.12	3.52527093980736	-0.0822803418965854	1.0170826952997	-0.0808983795288542	0.935522768691837	NA
ENSG00000086589.11	884.815215781595	0.0272873545021711	0.242136691315216	0.112694009131595	0.910273151013501	0.99995092402542
ENSG00000086598.10	563.909560892782	-0.209975747838891	0.271426872342636	-0.77359970303098	0.439167547767989	0.99995092402542
ENSG00000086619.13	548.447253571987	-0.110410230253327	0.315035992205776	-0.350468622585855	0.725987034298586	0.99995092402542
ENSG00000086666.18	1241.8086237293	-0.0420566219289252	0.260013489811683	-0.161747846080544	0.871504424876748	0.99995092402542
ENSG00000086712.12	159.29678351634	0.359936754041251	0.289468944424755	1.24343823741276	0.213706387168756	0.99995092402542
ENSG00000086717.18	2.86220653088891	0.160398138823501	1.27638383050878	0.125666069241542	0.899996261713905	NA
ENSG00000086730.16	347.742342256371	-0.252379100345617	0.649541025894555	-0.388549899520261	0.697609134402926	0.99995092402542
ENSG00000086758.15	5887.50828377087	0.222967265594992	0.223387120107485	0.998120507071801	0.318220927153593	0.99995092402542
ENSG00000086827.8	249.189919605859	-0.0198975104939443	0.248048889015058	-0.0802160839056869	0.936065398276849	0.99995092402542
ENSG00000086848.14	134.149383097048	-0.325525149884569	0.260776803962916	-1.24829028095175	0.211924772131384	0.99995092402542
ENSG00000087008.15	650.791917953933	0.100810019545289	0.202186619795565	0.498598866963699	0.618062003512956	0.99995092402542
ENSG00000087053.18	319.122720272559	0.048951021871648	0.304458706980051	0.160780495841938	0.872266287430486	0.99995092402542
ENSG00000087074.7	3270.90621915783	0.195264154728123	0.298499365412406	0.65415266279828	0.513013455640495	0.99995092402542
ENSG00000087076.8	150.753889048447	0.347241924096211	0.429108703469452	0.809216688658778	0.41839051718112	0.99995092402542
ENSG00000087077.13	673.885626311546	0.0490254809920826	0.241987723226853	0.202594909933192	0.839451668787274	0.99995092402542
ENSG00000087085.14	447.454777113495	-0.124058925552886	0.82334259268352	-0.150677162405192	0.880230389287602	0.99995092402542
ENSG00000087086.14	8717.04913748214	1.06505099904934	0.308617297376105	3.45104117009809	0.000558428377590186	0.140674470157244
ENSG00000087087.19	759.745286026486	0.231723111516582	0.290777534136189	0.796908578941494	0.425504128107826	0.99995092402542
ENSG00000087088.19	1311.8689109142	0.0679853432708099	0.244003999843334	0.278623888602075	0.780533477963112	0.99995092402542
ENSG00000087095.12	879.649496989721	-0.0369168069746921	0.200239001078565	-0.184363719234733	0.853728129774092	0.99995092402542
ENSG00000087111.20	515.893909937479	0.282448146698893	0.212034072150621	1.33208848858146	0.18283111257023	0.99995092402542
ENSG00000087116.14	19.5731688911131	-0.442398647808488	0.568692353796513	-0.777922623462571	0.436614630209347	0.99995092402542
ENSG00000087152.15	1496.69880779432	0.153121306755995	0.192585829239217	0.795080860107302	0.426566467500109	0.99995092402542
ENSG00000087157.18	2394.04670574716	0.0872102602996095	0.296809166065891	0.293826034605175	0.768890840010428	0.99995092402542
ENSG00000087191.12	630.576494301159	0.150504357303492	0.210073407812787	0.716436977295185	0.473721569289853	0.99995092402542
ENSG00000087206.16	666.960435187365	-0.170773960062926	0.280529265095041	-0.608756309275145	0.542685977194132	0.99995092402542
ENSG00000087237.10	2.22368864786236	2.38632107825279	2.05632889119542	1.16047636565838	0.245854910849856	NA
ENSG00000087245.12	41.1414968864246	0.593007487895552	0.805609772986814	0.73609768374205	0.461671252294268	0.99995092402542
ENSG00000087253.12	923.681726123584	-0.31418555580313	0.372630749766509	-0.843155203911645	0.399141647967878	0.99995092402542
ENSG00000087263.16	290.840375183841	-0.0610585621366709	0.2499259851861	-0.244306577770237	0.806993389479923	0.99995092402542
ENSG00000087266.15	4908.57473785702	0.0352598226788377	0.246355346480045	0.14312586750251	0.886190775942804	0.99995092402542
ENSG00000087269.15	335.656956210839	0.322028103037685	0.265607453599362	1.2124211827407	0.225351196372359	0.99995092402542
ENSG00000087274.16	1956.40734653936	0.2080133437987	0.206369577576636	1.00796515766212	0.313471189286927	0.99995092402542
ENSG00000087299.11	167.547152606843	-0.311083327805275	0.319470902304489	-0.973745419571202	0.330182959443379	0.99995092402542
ENSG00000087301.8	253.005227567419	0.329341727370558	0.367007996545624	0.897369350178769	0.369521861869997	0.99995092402542
ENSG00000087302.8	476.63285090834	-0.123464616543765	0.244871077264831	-0.504202529440569	0.614119063128188	0.99995092402542
ENSG00000087303.17	51.367343219723	2.0072234642155	0.672606319342199	2.98424710933216	0.00284277085789918	0.407007070813321
ENSG00000087338.4	296.353489182903	-0.027019587181439	0.312133337963187	-0.0865642464139017	0.931017886409569	0.99995092402542
ENSG00000087365.15	2127.60298980613	0.174059481191834	0.256800843624272	0.67779949136967	0.497898833605426	0.99995092402542
ENSG00000087448.9	609.412064673363	0.262976531684894	0.37652996705835	0.698421253796623	0.484913788452411	0.99995092402542
ENSG00000087460.24	871.913706873019	0.290512135531271	0.277779243748601	1.04583816850691	0.295635755611815	0.99995092402542
ENSG00000087470.17	1271.3540909005	-0.175772720378199	0.201583994978278	-0.871957718652915	0.383231444045292	0.99995092402542
ENSG00000087502.17	307.764183097937	-0.110521886375046	0.262951204956147	-0.420313291180689	0.67425660160908	0.99995092402542
ENSG00000087510.6	24.1258637112964	0.586300836917391	0.602738319941724	0.972728657726752	0.330688178278571	0.99995092402542
ENSG00000087586.17	204.271735937676	0.245623089060913	0.640279807853235	0.383618358799181	0.701261330899177	0.99995092402542
ENSG00000087589.16	81.6008808082736	-0.218985779643942	0.495944152098967	-0.441553305381536	0.658812480009619	0.99995092402542
ENSG00000087842.10	228.92693498572	0.336082895942395	0.272135642828031	1.234983012331	0.216836826511045	0.99995092402542
ENSG00000087884.14	68.0828927648839	0.0361144325388562	0.307529832350077	0.117433916127348	0.906516208819529	0.99995092402542
ENSG00000087903.12	289.286029763619	0.412735018415818	0.254322069422657	1.6228832179322	0.104614371705236	0.99995092402542
ENSG00000087995.15	114.773095554504	-0.0531783030961763	0.282498449963196	-0.188242813732622	0.85068631184962	0.99995092402542
ENSG00000088035.15	253.667508025369	-0.209902291244509	0.229729894957087	-0.913691669443882	0.360878882583679	0.99995092402542
ENSG00000088038.18	266.09922854755	0.406343075803964	0.379523144826087	1.07066744503861	0.284318985712821	0.99995092402542
ENSG00000088053.11	3.18698556969284	-0.222950180489784	1.2928253301741	-0.17245189685428	0.863082275467584	NA
ENSG00000088179.8	316.393317679809	-0.252950585452998	0.224369577938231	-1.12738361313242	0.259580324383699	0.99995092402542
ENSG00000088205.12	562.297843160965	0.0652001845314822	0.294657187435235	0.221274712824757	0.824878538231227	0.99995092402542
ENSG00000088247.17	810.393638513391	0.510650139906251	0.275219312634427	1.85542989341212	0.0635348618793693	0.99995092402542
ENSG00000088256.8	134.831757713599	0.183123989265451	0.307652658815715	0.595229665722287	0.551689962984455	0.99995092402542
ENSG00000088280.18	49.5336635862392	-0.0718072368720789	0.510048615031016	-0.14078508353113	0.888039727308266	0.99995092402542
ENSG00000088298.12	752.044101229206	0.316017655831848	0.204909172153579	1.54223284643887	0.123017020908873	0.99995092402542
ENSG00000088305.18	46.4390928698664	0.570005631601671	0.476423016793757	1.19642756858749	0.231529748367312	0.99995092402542
ENSG00000088325.15	8.90796884044509	0.877436574963033	0.73176457641569	1.19906948661121	0.230500927678894	0.99995092402542
ENSG00000088340.15	2.91902709407091	0.577937990451849	1.19090676075208	0.485292391897137	0.627468951538905	NA
ENSG00000088356.5	226.422753739402	-0.212204129426133	0.282042969632658	-0.752382268923471	0.451821206415909	0.99995092402542
ENSG00000088367.21	19.3318542446883	1.2518691364619	0.674648827126821	1.85558632302576	0.0635125446357582	0.99995092402542
ENSG00000088387.18	7.1178083404657	-0.381946299937417	0.852293754995827	-0.448139268531056	0.654052689403982	0.99995092402542
ENSG00000088448.14	5835.00146245119	-0.125446672915361	0.247009486154673	-0.50786176218677	0.611550292423992	0.99995092402542
ENSG00000088451.10	270.701685737732	-0.305213977042234	0.232111331809686	-1.31494647272321	0.188527892596068	0.99995092402542
ENSG00000088538.12	22.2831060481606	-0.0634178340584153	0.589891569218273	-0.107507612191266	0.914386286669047	0.99995092402542
ENSG00000088543.14	108.601955528532	-0.265460739613145	0.555616567176336	-0.477776861410426	0.632809031636249	0.99995092402542
ENSG00000088682.13	241.067453706216	-0.100672209816334	0.330455156699021	-0.304647114065241	0.760634932753694	0.99995092402542
ENSG00000088727.12	4.49282913524489	0.374925248125186	0.958842263939648	0.391018692255711	0.695783419216206	0.99995092402542
ENSG00000088756.12	0.915607047715693	3.25253554827848	3.67517730822808	0.885000987842581	0.376156098575742	NA
ENSG00000088766.11	387.810243147377	-0.154760061018845	0.214895070414507	-0.720165710271209	0.471422973413563	0.99995092402542
ENSG00000088808.16	48.6936487900667	0.0608973698231523	0.462708664775785	0.131610610431645	0.895292292624296	0.99995092402542
ENSG00000088812.17	1318.61708206264	0.0985895140151965	0.2687120020406	0.366896577996172	0.713696164091924	0.99995092402542
ENSG00000088826.17	184.46920714171	0.804719211433384	0.560388933438007	1.43600125451515	0.151001984289495	0.99995092402542
ENSG00000088827.12	7657.17257733364	0.589726514858188	0.282651535245298	2.08640832021803	0.0369416519634137	0.99995092402542
ENSG00000088832.16	383.133305949925	0.387112670606904	0.274667648307303	1.40938575399239	0.158721134183699	0.99995092402542
ENSG00000088833.17	725.012773015992	-0.11965006933285	0.218164296505374	-0.548440195070612	0.583389683213676	0.99995092402542
ENSG00000088836.13	42.856012869025	0.351338412152359	0.388886075475367	0.903448167237384	0.366288085840229	0.99995092402542
ENSG00000088854.12	2323.51007978989	-0.0541648581700159	0.356922608713012	-0.151755189634311	0.879380026179586	0.99995092402542
ENSG00000088876.11	111.759857938471	0.248286380480294	0.272696590992501	0.910485824471203	0.362566354213822	0.99995092402542
ENSG00000088881.20	363.57366023318	-0.321257159279781	1.25281452051525	-0.256428349144339	0.7976201000133	0.99995092402542
ENSG00000088888.17	2366.33464866572	0.335475063761322	0.233299707196987	1.43795750021265	0.150446113204081	0.99995092402542
ENSG00000088899.15	131.469499472971	0.233995691239082	0.427996244526693	0.54672370197512	0.584568567979303	0.99995092402542
ENSG00000088930.7	1450.83801856868	-0.123530379504168	0.3157211730589	-0.391264159787988	0.695601987833642	0.99995092402542
ENSG00000088970.15	182.337639382458	-0.373484177159167	0.428758606965001	-0.871082635058691	0.383709034868928	0.99995092402542
ENSG00000088986.10	400.824063943994	0.0616464082599864	0.310645351578162	0.198446260170339	0.84269592667359	0.99995092402542
ENSG00000088992.17	2.55753623374488	1.21005461790975	1.52495211213115	0.79350335547172	0.427484615103598	NA
ENSG00000089006.16	882.979283770927	-0.133275928519111	0.314728332495977	-0.423463396072911	0.671957199419354	0.99995092402542
ENSG00000089009.15	489.485848827337	-0.184725436742799	0.278737022549169	-0.662723003400862	0.507507974323117	0.99995092402542
ENSG00000089022.13	908.132187017667	-0.0504706936714944	0.195067447624754	-0.258734577634827	0.795840038650039	0.99995092402542
ENSG00000089041.16	3612.66470418163	-0.811096896116199	0.310668582272664	-2.61081082027253	0.00903278465239165	0.758487119693022
ENSG00000089048.14	124.022561222783	0.108851326133675	0.377883748059147	0.288055061094178	0.773304591305386	0.99995092402542
ENSG00000089050.15	148.894058935673	-0.0719065835432992	0.566110750821125	-0.127018579737271	0.898925693152847	0.99995092402542
ENSG00000089053.12	2465.97215413578	0.170455600363502	0.264218768839268	0.645130552656519	0.518842586012548	0.99995092402542
ENSG00000089057.14	5819.8351865506	0.376673672344325	0.453536541585933	0.830525520671757	0.406241724872169	0.99995092402542
ENSG00000089060.11	2215.45813788408	0.183531320347967	0.318524799105307	0.57619162107152	0.564485668071311	0.99995092402542
ENSG00000089063.14	321.481620583344	0.066164851403653	0.242251090272387	0.27312509235462	0.784757058852892	0.99995092402542
ENSG00000089091.16	40.965226174157	-0.280700099949242	0.349118536350159	-0.804025196954038	0.421382423225218	0.99995092402542
ENSG00000089094.18	2577.08526168511	0.44750903490685	0.421136318263009	1.0626227553886	0.287953063360658	0.99995092402542
ENSG00000089101.17	1.05298581718568	2.36026087162698	2.43581171839426	0.968983297766099	0.332553522637734	NA
ENSG00000089123.15	72.3234065363217	-0.144924754378535	0.416232159646759	-0.348182501086718	0.727703128671248	0.99995092402542
ENSG00000089127.12	2300.10357362914	0.0583993365691476	0.280605971260363	0.208118652311077	0.83513632357814	0.99995092402542
ENSG00000089154.10	2771.2494805185	0.317455255582575	0.232218848407456	1.36705206213736	0.171608987547255	0.99995092402542
ENSG00000089157.15	759.621911590742	0.180741737877211	0.250032115769687	0.72287408887784	0.469757243899946	0.99995092402542
ENSG00000089159.16	1076.18596884544	0.463090226876733	0.287832838836531	1.6088860074084	0.107641269666116	0.99995092402542
ENSG00000089163.4	6.3725020338032	-0.270213919313877	0.803261540126225	-0.336395938079415	0.736572312139134	0.99995092402542
ENSG00000089177.18	303.721482869606	-0.0857611151075794	0.372785269541174	-0.23005499979421	0.818049032001851	0.99995092402542
ENSG00000089195.14	145.612436238093	-0.177820370447072	0.260702273613632	-0.682082162085808	0.495186999258736	0.99995092402542
ENSG00000089220.4	688.735187446359	0.234334236570307	0.290701486652262	0.806099202549377	0.420185651360495	0.99995092402542
ENSG00000089234.15	619.955847932141	0.0510483750418046	0.21995399315464	0.232086602792043	0.816470750240454	0.99995092402542
ENSG00000089248.6	562.008079943869	-0.0634846714955619	0.260399712494037	-0.243797010709125	0.807388035599471	0.99995092402542
ENSG00000089250.18	2.57055979423175	1.38938261336323	1.2986699044041	1.06985047443658	0.284686618523265	NA
ENSG00000089280.18	3709.02172228314	-0.156220836570745	0.279963843855001	-0.558003613679685	0.576841916554965	0.99995092402542
ENSG00000089289.15	223.211947097446	0.0300719075889468	0.22826491772	0.131741258750214	0.895188950147199	0.99995092402542
ENSG00000089327.14	65.1591029006541	-0.226612493774319	0.692284078386213	-0.327340322924336	0.74341049753371	0.99995092402542
ENSG00000089335.20	594.95228277815	-0.186428285206092	0.188013521751431	-0.99156849714546	0.321408063124728	0.99995092402542
ENSG00000089351.14	4785.22176935545	0.343629803460926	0.624161043266054	0.550546701317357	0.581944454250003	0.99995092402542
ENSG00000089486.16	86.6254243103671	0.318059604442658	0.322656190284399	0.985753920178351	0.324253882858896	0.99995092402542
ENSG00000089505.17	9.90670279473244	0.0472264083196362	0.745779761939425	0.0633248724755179	0.949507810135729	0.99995092402542
ENSG00000089558.8	6.05881936710922	-0.342730774489866	0.809960217653935	-0.423145195306742	0.672189329499365	0.99995092402542
ENSG00000089597.16	2282.69141930523	0.270242875968474	0.250735728057611	1.07779963414859	0.281123182860432	0.99995092402542
ENSG00000089639.10	1898.95688281303	0.494833100827035	0.224631766574874	2.20286341674697	0.0276043767709916	0.99995092402542
ENSG00000089682.16	339.293177958129	0.126629661665205	0.264114973158984	0.479449007190442	0.631619236560589	0.99995092402542
ENSG00000089685.14	2.39809913631463	4.62012331512628	1.75512476249369	2.63236176359451	0.00847935214066191	NA
ENSG00000089692.8	208.935741510802	0.229495667290866	0.611088416150028	0.375552311622485	0.707249749429685	0.99995092402542
ENSG00000089693.10	610.731019429038	0.18488072701264	0.215456279025018	0.858089297045608	0.390843156886314	0.99995092402542
ENSG00000089723.9	11.9299724893733	0.410556625623823	0.64091403124999	0.640579868134739	0.521795682853481	0.99995092402542
ENSG00000089737.16	3402.14700304838	-0.084843313618045	0.302317376847403	-0.280643191942189	0.778984084402561	0.99995092402542
ENSG00000089775.11	791.750408404598	0.0225930951854074	0.186184401115048	0.121347948861981	0.903415442895733	0.99995092402542
ENSG00000089818.17	932.874917707154	-0.119547478015696	0.199140609696223	-0.600316922791685	0.548295042641055	0.99995092402542
ENSG00000089820.15	790.287521640909	-0.225248198899952	0.498635680377989	-0.451729003285933	0.651464221465531	0.99995092402542
ENSG00000089847.12	23.6148897787389	0.761504035322925	0.527688715457941	1.44309327263531	0.148994198182482	0.99995092402542
ENSG00000089876.11	310.02845100824	0.0384772820266172	0.36449017305133	0.105564662291179	0.915927763445711	0.99995092402542
ENSG00000089902.9	707.060548670127	0.073083782048932	0.213858841345089	0.341738417683662	0.732547757686161	0.99995092402542
ENSG00000089916.17	3846.85302622227	-0.0842873425558526	0.183577749832004	-0.459137028496024	0.646135767573938	0.99995092402542
ENSG00000090006.17	283.487360968938	0.386641975516273	0.305114163696652	1.26720428455979	0.205082254170165	0.99995092402542
ENSG00000090013.10	263.333777896859	0.250211891817533	0.291290507421932	0.858977156626336	0.390353119058078	0.99995092402542
ENSG00000090020.10	295.981893452687	0.368290481637762	0.226554877124437	1.62561268295044	0.104032075443747	0.99995092402542
ENSG00000090054.14	741.131381390408	-0.0779897269919026	0.194783840409445	-0.400391155795905	0.688868437324399	0.99995092402542
ENSG00000090060.17	2841.42156371634	-0.182068569783946	0.201815134123658	-0.902155185608564	0.366974436986288	0.99995092402542
ENSG00000090061.17	1043.63178294199	-0.171159033881809	0.184535394000603	-0.92751330880866	0.353660085024693	0.99995092402542
ENSG00000090097.21	15.3968929159968	-0.19039005124164	0.599704111819492	-0.317473313071007	0.750884486006776	0.99995092402542
ENSG00000090104.11	347.448343667802	-0.719114843848908	1.42741807930148	-0.50378712044954	0.614410979337209	0.99995092402542
ENSG00000090238.11	454.717553838925	0.193054852032605	0.498941760771777	0.386928630175158	0.698809045027309	0.99995092402542
ENSG00000090263.15	126.788991640498	-0.194157647898823	0.36833885234283	-0.527116937743269	0.598112385246495	0.99995092402542
ENSG00000090266.12	142.20407649494	-0.137066189100749	0.272252187902869	-0.50345303064984	0.614645795253408	0.99995092402542
ENSG00000090273.13	265.922960865652	0.277124184365172	0.238488980572184	1.16199995362593	0.245235483769713	0.99995092402542
ENSG00000090316.15	692.296986439736	0.440156980078248	0.232162619217174	1.89589944135885	0.0579733428369875	0.99995092402542
ENSG00000090339.8	11175.3586236665	0.124228239382926	0.406640381738717	0.305499023121486	0.759986113868035	0.99995092402542
ENSG00000090372.14	1189.58044653476	0.0938325992525299	0.259799159423443	0.361173606030008	0.717969671659245	0.99995092402542
ENSG00000090376.10	2835.59700014793	0.0319347173626093	0.351335409383972	0.0908952428638014	0.927575830191265	0.99995092402542
ENSG00000090382.6	30571.5573044803	0.887959645373136	0.535323024072797	1.65873613770138	0.0971689740044589	0.99995092402542
ENSG00000090432.6	508.124870201542	-0.0538771203817444	0.34372315189022	-0.156745683511455	0.8754452818199	0.99995092402542
ENSG00000090447.11	38.6550946663286	0.278454454018977	0.763077069756351	0.364910000647624	0.715178588897116	0.99995092402542
ENSG00000090470.14	368.664857084214	0.141399935861336	0.22422941764143	0.63060385808722	0.528299575609275	0.99995092402542
ENSG00000090487.10	1007.95174513204	0.0287184319309458	0.326273689365299	0.0880194538113443	0.929861214245695	0.99995092402542
ENSG00000090520.11	512.379382423981	-0.107425802791565	0.221447640696919	-0.485107009735954	0.627600439947731	0.99995092402542
ENSG00000090539.15	7.22517399160402	3.30847464840671	1.40352764464422	2.35725648941199	0.0184105256671524	0.99995092402542
ENSG00000090554.12	6.34152730626164	1.12309552091613	0.864420350800197	1.29924696922796	0.193859187162508	0.99995092402542
ENSG00000090565.15	279.061369381484	0.38993997771191	0.297457385359041	1.31091039222724	0.1898880394177	0.99995092402542
ENSG00000090581.9	600.806001048584	0.175699483272175	0.293069573863432	0.599514582684213	0.548829788587216	0.99995092402542
ENSG00000090612.20	295.781716867863	-0.0177859315903499	0.313293502955404	-0.0567708280655972	0.954727752278605	0.99995092402542
ENSG00000090615.14	1515.7880733491	0.349068725219222	0.207192057344893	1.68475920212597	0.0920350391756075	0.99995092402542
ENSG00000090621.13	2165.39402389255	0.0605650880602519	0.452076163328346	0.133970983151047	0.89342551964626	0.99995092402542
ENSG00000090659.17	125.433635291046	0.444425408421954	1.37224390437592	0.323867649916123	0.746038236681721	0.99995092402542
ENSG00000090661.11	46.6693777787062	-0.236858056884663	0.37353557948881	-0.634097713553305	0.526017054849843	0.99995092402542
ENSG00000090674.15	385.387591927	0.526794039845134	0.547185350578289	0.962734180087965	0.335680939151141	0.99995092402542
ENSG00000090686.15	1707.23110293121	-0.240895301054775	0.255038172851114	-0.944546058975277	0.344890676713035	0.99995092402542
ENSG00000090776.5	93.2131759855013	0.287162812427537	0.437184504564241	0.656845815507033	0.511280061587695	0.99995092402542
ENSG00000090857.13	1336.54987640507	0.19878341039282	0.224973667140325	0.883585234305802	0.376920152737614	0.99995092402542
ENSG00000090861.15	2739.55380757453	-0.519183464286209	0.434109308698935	-1.19597404128985	0.231706689293969	0.99995092402542
ENSG00000090863.11	3010.52655201551	0.0284458412528097	0.214687444689348	0.132498858021114	0.894589726228916	0.99995092402542
ENSG00000090889.11	1.86391051103998	1.91928614817743	1.87207484623457	1.02521870428302	0.305260004619148	NA
ENSG00000090905.18	1395.73233439762	0.0964880031765248	0.243586988159843	0.396113125357947	0.692021575955616	0.99995092402542
ENSG00000090924.14	1337.57243980723	-0.0439280613919689	0.318678554175524	-0.137844422903255	0.890363375049758	0.99995092402542
ENSG00000090971.4	55.9275091105197	0.245571939849998	0.357891203023231	0.686163665872664	0.492609907099864	0.99995092402542
ENSG00000090975.12	11.4639418852053	-0.168204661569119	0.942620639668485	-0.17844364369984	0.858374576559675	0.99995092402542
ENSG00000090989.17	1234.62438137188	-0.232542625735479	0.279199667801113	-0.83289005164981	0.40490674082901	0.99995092402542
ENSG00000091009.7	285.558356443746	-0.091966094382606	0.290809617943617	-0.316241584555971	0.751819146194547	0.99995092402542
ENSG00000091010.5	2.06463405564372	-0.35855502445826	1.53846007396388	-0.233060987754096	0.815714048034735	NA
ENSG00000091039.16	1381.94702550299	-0.0341663952834895	0.210064520744734	-0.162647148420688	0.870796262165393	0.99995092402542
ENSG00000091073.19	741.510836244923	0.0629848790856	0.235647119781076	0.267284739758819	0.789249935398071	0.99995092402542
ENSG00000091106.18	403.612013891596	-0.00687838609065241	0.194547813555737	-0.0353557614703379	0.971796059871032	0.99995092402542
ENSG00000091127.13	46.5599585670121	0.418822302487762	0.482802064461134	0.867482418401045	0.385677740892448	0.99995092402542
ENSG00000091129.19	4.23167410729274	0.483139020935869	1.46522211172639	0.329737735370793	0.741598138200792	NA
ENSG00000091136.13	3.86502766527675	2.35166335896156	1.18868976936821	1.9783659450619	0.0478874386355171	NA
ENSG00000091137.12	6.60364137077882	-0.310328527923197	0.773142481239645	-0.401385948196277	0.688135993337379	0.99995092402542
ENSG00000091140.13	1403.57158301353	-0.172486834730801	0.219305088904849	-0.786515422839273	0.4315655871914	0.99995092402542
ENSG00000091157.13	1675.77139183686	-0.105874849670708	0.218378483536227	-0.484822716763415	0.627802107081459	0.99995092402542
ENSG00000091164.12	694.346370587904	-0.0438214209256212	0.190300558111158	-0.230274789315249	0.817878249458324	0.99995092402542
ENSG00000091181.19	4.19445052323278	0.76602011999387	1.04740340797054	0.731351563461222	0.464564442595548	NA
ENSG00000091262.15	77.2751958723218	0.195598151124469	0.477936504045485	0.409255517142617	0.682352156171933	0.99995092402542
ENSG00000091317.7	2972.33837740435	-0.285297264429918	0.458045940178677	-0.622857314964144	0.533378290271278	0.99995092402542
ENSG00000091409.14	36.3283911809291	-1.10323340638925	0.489444859822084	-2.25405044970803	0.0241929943620416	0.99995092402542
ENSG00000091428.17	2.53131468835071	0.572297801352664	1.38198737240463	0.414112178432484	0.678791954259246	NA
ENSG00000091436.16	505.197273701022	0.130626638902552	0.309766358136915	0.421694078363461	0.673248327274907	0.99995092402542
ENSG00000091483.6	295.372165545159	-0.0726140210174624	0.250781446612331	-0.289551009448128	0.772159750810538	0.99995092402542
ENSG00000091490.10	154.636601936581	-0.646071112821711	0.529637002421419	-1.2198375677454	0.222526456841986	0.99995092402542
ENSG00000091513.15	4.04626162050813	0.297236615646221	1.11740013670352	0.266007319923112	0.790233571585809	NA
ENSG00000091527.15	2787.13311985601	-0.331128306040341	0.344694579728639	-0.960642625425158	0.336731888596122	0.99995092402542
ENSG00000091536.17	42.688280459822	0.161614148118359	0.438323281418184	0.368709933899609	0.712343943491632	0.99995092402542
ENSG00000091542.8	869.959077411866	0.336888130306354	0.25939943901514	1.29872343435057	0.194038858814509	0.99995092402542
ENSG00000091592.15	422.056285565548	0.0340116423748443	0.518438020080055	0.0656040665566781	0.947693051446659	0.99995092402542
ENSG00000091622.15	19.7389177353522	-0.223040046226127	0.475740529497331	-0.468827086188751	0.639193237429607	0.99995092402542
ENSG00000091640.7	337.268747923012	0.167886021445395	0.364318754558212	0.460821792303777	0.644926465486873	0.99995092402542
ENSG00000091651.8	27.0112509556593	0.754831081061444	0.440594178457066	1.71321165364649	0.086673608467545	0.99995092402542
ENSG00000091656.15	2.80185770892746	-0.453426806798216	1.33696522967074	-0.339146296953349	0.734499523007366	NA
ENSG00000091732.15	193.758936527368	0.129441400176869	0.235274350893611	0.550172170001656	0.582201289880071	0.99995092402542
ENSG00000091831.23	162.301449096437	-0.0707214340119467	0.536576195113487	-0.131801288719096	0.895141467195652	0.99995092402542
ENSG00000091947.9	423.167430756537	-0.0335286882549997	0.32077949257991	-0.104522542838824	0.916754679659705	0.99995092402542
ENSG00000091972.18	5.75592210530719	0.249345897554536	1.23622876229113	0.201698832093519	0.840152175690452	0.99995092402542
ENSG00000091986.15	20.7635551964107	-1.38994088132445	0.86032405497809	-1.61560155534632	0.106180487426057	0.99995092402542
ENSG00000092010.14	1509.94231582392	-0.00193832188629074	0.324700450459555	-0.00596956944022527	0.995237000997868	0.99995092402542
ENSG00000092020.10	596.105217890715	-0.230616266485589	0.28099488882951	-0.820713385379447	0.411809544590874	0.99995092402542
ENSG00000092036.18	284.911877775032	0.00925383300929312	0.263465975860462	0.0351234461264713	0.971981305639162	0.99995092402542
ENSG00000092051.16	3.57787702495956	-0.583603163396775	1.09515420360322	-0.532895880303099	0.594105657167931	NA
ENSG00000092054.12	8.53311233395716	0.340735048693262	0.704698682792261	0.483518781875896	0.628727427193047	0.99995092402542
ENSG00000092067.5	26.5514828173368	-0.472993423685335	0.599005076875512	-0.789631744279246	0.429742863733478	0.99995092402542
ENSG00000092068.19	515.267398150944	0.387198764366072	0.461879898842298	0.838310490100534	0.401856345864717	0.99995092402542
ENSG00000092094.10	527.164825332011	-0.0764818012308694	0.381523347252322	-0.200464275074332	0.841117495240647	0.99995092402542
ENSG00000092096.16	0.806645358300677	3.07634064964974	2.99241459816045	1.02804626455869	0.303928065609206	NA
ENSG00000092098.16	972.295605134826	0.203019415989503	0.17596831194443	1.15372713272158	0.248612056392862	0.99995092402542
ENSG00000092108.20	912.044134282978	-0.195080652918986	0.230459013912374	-0.846487406186508	0.397280896492075	0.99995092402542
ENSG00000092140.14	841.708913981479	-0.018250201394584	0.258459523374648	-0.0706114487726943	0.943706998356348	0.99995092402542
ENSG00000092148.12	4192.23878330784	-0.00060963682010156	0.258588030637744	-0.00235756008736383	0.998118940947643	0.99995092402542
ENSG00000092199.17	5645.47946534278	-0.139539985846412	0.24425483385574	-0.571288533551913	0.567804073085161	0.99995092402542
ENSG00000092200.12	127.159781434531	0.146047586632053	0.472587440322386	0.309038231173523	0.75729244499385	0.99995092402542
ENSG00000092201.9	1062.51866527345	0.189276280889888	0.194410539520211	0.97359063637705	0.330259837410595	0.99995092402542
ENSG00000092203.13	1061.30975065589	0.0270174964007431	0.274509239014851	0.0984210822837968	0.921597934709188	0.99995092402542
ENSG00000092208.16	89.8197791905973	-0.0877984213569432	0.296630246602217	-0.295986071422721	0.767240718469258	0.99995092402542
ENSG00000092295.11	113.424282814725	0.0528990106994891	0.504308054801349	0.10489424112079	0.916459728679664	0.99995092402542
ENSG00000092330.16	1357.02530550567	-0.0659827936174707	0.229079873456108	-0.288034005877488	0.773320708266034	0.99995092402542
ENSG00000092439.14	3001.00520879899	-0.12312563281252	0.190780606312305	-0.645378139804031	0.518682166122363	0.99995092402542
ENSG00000092445.11	2.16274536164265	1.46785039410742	1.38749913292455	1.05791085506014	0.290096085840884	NA
ENSG00000092470.11	93.4671091194928	-0.191379239635365	0.359736508132793	-0.531998380227561	0.594727117358165	0.99995092402542
ENSG00000092529.23	193.343040082813	-0.168255328713229	0.25247369834847	-0.666427155833868	0.50513810982556	0.99995092402542
ENSG00000092531.9	1908.73508929449	-0.297328914716187	0.23194806727524	-1.28187709520064	0.199885764009074	0.99995092402542
ENSG00000092621.12	111.381954778151	-2.09005088368944	0.765834961982377	-2.72911395724127	0.0063504754500072	0.644800060870374
ENSG00000092758.16	15.6616561349798	-0.629282312441682	0.795286623708402	-0.791264801496792	0.428789483795191	0.99995092402542
ENSG00000092820.17	1127.17461841037	0.00291589737857077	0.609878973062793	0.00478110823189595	0.996185242091838	0.99995092402542
ENSG00000092841.18	2954.51275053882	-0.0793149403639215	0.512971920909382	-0.154618483255992	0.877122097705537	0.99995092402542
ENSG00000092847.11	1780.34840547577	0.229211907377182	0.327321014788531	0.700266396049355	0.483760953530436	0.99995092402542
ENSG00000092850.11	2.398036494037	-0.691280163679789	1.79066329854831	-0.386046982836031	0.699461873449309	NA
ENSG00000092853.13	54.4931627750187	0.261052991234497	0.706109195254997	0.369706262131628	0.711601365387922	0.99995092402542
ENSG00000092871.16	1499.22259923514	0.204111597461624	0.368696179986407	0.553603776066106	0.579850041222475	0.99995092402542
ENSG00000092929.11	2549.37998768089	0.561903120352616	0.24582407221523	2.28579371942323	0.0222663292913573	0.99995092402542
ENSG00000092931.11	827.524651513213	-0.0170807652852902	0.285649348968879	-0.0597962689113329	0.95231789723878	0.99995092402542
ENSG00000092964.17	2234.45360157627	0.321897572731876	0.600432310981782	0.536109677717932	0.591882752026178	0.99995092402542
ENSG00000092969.11	1.2971598137909	-0.136523968839655	1.71253672592576	-0.0797203159341606	0.936459701099151	NA
ENSG00000092978.10	536.971918990707	-0.267002046336891	0.215283039853335	-1.24023725472657	0.214887652569179	0.99995092402542
ENSG00000093000.18	1212.96535515659	-0.0497869923151987	0.261191267937728	-0.190615071890798	0.848827181043495	0.99995092402542
ENSG00000093009.9	2.31337337661583	0.802209171579603	1.50412611748898	0.533339034707295	0.59379891124839	NA
ENSG00000093010.13	578.371394740666	-0.0675650934987853	0.243318756509419	-0.277681402239823	0.781256938221998	0.99995092402542
ENSG00000093072.15	2250.88876025085	0.301049104810928	0.528595036200443	0.569526923625461	0.568998604746759	0.99995092402542
ENSG00000093100.13	5.31711964463625	-0.0670930401738334	1.0673668691496	-0.0628584623647614	0.949879211629969	0.99995092402542
ENSG00000093134.14	71.7468081830921	0.0244775723742765	0.80249014395056	0.0305020224345392	0.975666680463473	0.99995092402542
ENSG00000093144.18	418.56554641607	-0.184840578419595	0.412370581177954	-0.448239003596206	0.653980716535747	0.99995092402542
ENSG00000093167.17	3201.93947800742	-0.270497124814027	0.351291118103321	-0.77000843708912	0.441294887908796	0.99995092402542
ENSG00000093183.13	841.245428552203	-0.24657231273108	0.204903630302662	-1.20335746305163	0.228838021120481	0.99995092402542
ENSG00000093217.9	20.4194392740129	-0.346137080000223	0.560414246671321	-0.617645040353926	0.536809347813843	0.99995092402542
ENSG00000094631.19	1759.28926106347	0.289062290182856	0.201633679662959	1.43360122508322	0.151686093713974	0.99995092402542
ENSG00000094804.9	21.9573274143911	-0.513333645349964	0.531858708005315	-0.965169203067433	0.334460069551213	0.99995092402542
ENSG00000094841.13	330.467615075541	-0.230684599017059	0.248376112369277	-0.928771276821036	0.35300763301382	0.99995092402542
ENSG00000094880.10	426.899675212178	0.0436545812904214	0.202235488520937	0.215860142103111	0.829096766614462	0.99995092402542
ENSG00000094914.12	319.495273014739	-0.0169721410156413	0.259313535479356	-0.0654502704005301	0.947815499857549	0.99995092402542
ENSG00000094916.15	855.651783741329	0.156891460513829	0.267628542147029	0.586228431598437	0.557722017918931	0.99995092402542
ENSG00000094975.13	817.165681742727	-0.2915430987595	0.188991709751261	-1.54262374335472	0.122922093734073	0.99995092402542
ENSG00000095002.14	91.296408834659	0.226016993049648	0.296256000975025	0.762911104942317	0.445516412965767	0.99995092402542
ENSG00000095015.5	3174.68073236815	-0.268876231874451	0.308682542780243	-0.87104450239633	0.383729854658822	0.99995092402542
ENSG00000095059.15	639.096628748781	-0.0932402764665809	0.234009978693744	-0.398445728626842	0.690301655726136	0.99995092402542
ENSG00000095066.11	188.783838091369	0.348845533126023	0.273084532426492	1.27742691988578	0.20145156582495	0.99995092402542
ENSG00000095139.13	1038.47952653766	0.204913972856914	0.310221796521023	0.660540217208842	0.508907218857054	0.99995092402542
ENSG00000095209.11	945.425214986767	-0.371933323197333	0.245901764191258	-1.51252807974184	0.13039957481611	0.99995092402542
ENSG00000095261.13	425.794721737749	0.141985820572662	0.240671945209162	0.589955844040176	0.555220253213675	0.99995092402542
ENSG00000095303.15	577.484494059012	-0.0182927213497998	0.351424933558433	-0.0520529979605394	0.958486464351566	0.99995092402542
ENSG00000095319.14	835.720520706339	0.403770114350701	0.284523355578092	1.41911061582387	0.155866769456925	0.99995092402542
ENSG00000095321.16	255.783140303857	0.145760556546763	0.303170723161203	0.480787046410345	0.630667857587516	0.99995092402542
ENSG00000095370.19	237.886155567734	-0.366326594410294	0.432469752557433	-0.847057146179594	0.396963269693579	0.99995092402542
ENSG00000095380.10	613.954902706798	0.0269950288242707	0.227143659395503	0.118845619094596	0.905397665963396	0.99995092402542
ENSG00000095383.19	1557.27952396429	0.390785453965157	0.571969851315049	0.68322736428621	0.494463183885907	0.99995092402542
ENSG00000095397.13	408.126483280248	0.112796132793085	0.311234213317513	0.362415595608099	0.717041486910072	0.99995092402542
ENSG00000095485.17	1291.71572428808	0.273879564486811	0.319706951686683	0.856658145973681	0.391633840670303	0.99995092402542
ENSG00000095539.15	11.4890990441437	0.415179198780598	0.735905878003587	0.564174320643997	0.572635502324594	0.99995092402542
ENSG00000095564.13	3059.75931165732	-0.149204777972551	0.227463269413476	-0.655951083255251	0.511855598680747	0.99995092402542
ENSG00000095574.11	374.053124155613	-0.0361496099656869	0.361193139752617	-0.100083877535565	0.920277734922456	0.99995092402542
ENSG00000095585.16	338.320380452197	-0.149278282278467	0.363901955536716	-0.410215663882041	0.681647751425633	0.99995092402542
ENSG00000095587.8	6.78362329749465	0.104337687523627	1.03901511782235	0.100419797300261	0.920011053235594	0.99995092402542
ENSG00000095627.9	2.70349586253698	0.882536109321019	1.37844203250626	0.640241728349222	0.522015458013952	NA
ENSG00000095637.21	5.23435922922989	0.187836531402884	0.940411202769077	0.199738721582423	0.841684928491152	0.99995092402542
ENSG00000095739.10	19.9266225113431	-0.139043075561646	1.05624523050915	-0.131639009148115	0.895269829162895	0.99995092402542
ENSG00000095787.21	2782.96138015931	-0.0676752693410397	0.181428470448983	-0.373013503192541	0.709138394008851	0.99995092402542
ENSG00000095794.19	696.702153640036	-0.765183423095635	0.407347807619598	-1.87845229256813	0.0603193176174809	0.99995092402542
ENSG00000095906.16	381.090361565127	-0.0124791010035942	0.256426493483837	-0.0486654121968905	0.96118594026818	0.99995092402542
ENSG00000095917.13	2.55959296982351	0.475383185725976	2.57853992741725	0.184361382451865	0.853729962838329	NA
ENSG00000095951.16	2116.38022650855	0.602162451590696	0.505686691497551	1.19078168699168	0.233739299894237	0.99995092402542
ENSG00000095970.16	46.4033303899078	1.23048525737301	0.735390738295488	1.67324007945092	0.0942800431759557	0.99995092402542
ENSG00000096060.14	626.767914904817	0.0754512129876685	0.229684237943847	0.328499742355479	0.742533839059122	0.99995092402542
ENSG00000096063.15	627.289707518343	0.153717648363772	0.221494818855226	0.694001101959163	0.487681517854558	0.99995092402542
ENSG00000096070.19	362.985345237529	0.420077034950079	0.219714341012942	1.91192360504741	0.0558859935035442	0.99995092402542
ENSG00000096080.11	235.330272280441	0.150566841316313	0.256199780174754	0.587693093310272	0.556738312283022	0.99995092402542
ENSG00000096092.5	6.30204751850885	-1.04727957008169	1.05127800947786	-0.996196591805292	0.319154635055166	0.99995092402542
ENSG00000096093.15	154.123409056142	0.0474490672488971	0.54638080272576	0.0868424860686637	0.930796716170588	0.99995092402542
ENSG00000096384.19	1648.19381488639	0.618937002372065	0.43329782857873	1.4284331966358	0.153167209858901	0.99995092402542
ENSG00000096401.7	636.676867835728	-0.0168854149717062	0.252599691263111	-0.0668465384390281	0.946703873920892	0.99995092402542
ENSG00000096433.10	774.724162979534	-0.239300941917147	0.766878596815807	-0.312045404462661	0.755006017101151	0.99995092402542
ENSG00000096654.15	141.801156153264	-0.0247228968694913	0.341084390760063	-0.0724832256744424	0.942217354325527	0.99995092402542
ENSG00000096696.13	4.2930244173782	0.480256127243673	1.16023927080125	0.413928522615867	0.678926454456407	NA
ENSG00000096717.11	760.856053212459	-0.255205930724117	0.209193971317752	-1.21994878301954	0.222484291158712	0.99995092402542
ENSG00000096746.17	1299.48461960484	-0.185523706813063	0.33880627519682	-0.547580491846818	0.583979987532546	0.99995092402542
ENSG00000096872.15	112.026821232248	-0.110608568612569	0.485615054504785	-0.227770056934015	0.819825005968329	0.99995092402542
ENSG00000096968.13	5772.12319251308	-0.54806430922381	0.247433474360695	-2.21499661935342	0.0267602965646692	0.99995092402542
ENSG00000096996.15	375.508018957183	0.34990259832473	0.273794277616653	1.27797630166193	0.201257782325267	0.99995092402542
ENSG00000097007.17	833.884061642121	0.434310044783376	0.225737748509018	1.92395843252607	0.0543597939826336	0.99995092402542
ENSG00000097021.19	41.8177885249327	0.532549629560312	0.583596388762845	0.912530714402216	0.361489408577618	0.99995092402542
ENSG00000097033.14	1077.63403657785	-0.0917227679642711	0.18443118741801	-0.497327861130033	0.618957867590029	0.99995092402542
ENSG00000097046.12	42.9475809077805	-0.208251320472464	0.40273633324767	-0.517090968160542	0.605092658170602	0.99995092402542
ENSG00000097096.8	4.14654619228612	0.57556497318356	1.11202605295327	0.517582273953926	0.604749752025151	NA
ENSG00000099139.13	278.027474698542	0.239725087683456	0.536433481545066	0.446886885197744	0.654956733646175	0.99995092402542
ENSG00000099194.5	439.423292161505	0.262182530667505	0.336700816396485	0.778681006697557	0.436167647181371	0.99995092402542
ENSG00000099203.6	245.281667994439	0.0126216242048864	0.344465947472999	0.0366411376726164	0.970771142419418	0.99995092402542
ENSG00000099204.18	227.203794663882	-0.869602842356512	0.729297200971245	-1.19238472490833	0.233110426956295	0.99995092402542
ENSG00000099219.13	330.632023606912	0.225879481464371	0.231969908974781	0.97374475190628	0.330183291035392	0.99995092402542
ENSG00000099246.16	1693.90545050836	-0.142228823560485	0.285397932330239	-0.498352676906955	0.618235485439448	0.99995092402542
ENSG00000099250.17	1186.16932993502	-0.0870940860220161	0.65630694650697	-0.13270328233695	0.894428046897637	0.99995092402542
ENSG00000099251.14	89.5768930651063	-0.671042527485093	0.466920444857716	-1.43716672695619	0.150670624839127	0.99995092402542
ENSG00000099282.9	186.820169451989	1.10955375627247	0.483733654714572	2.29372867787577	0.0218060884124189	0.99995092402542
ENSG00000099284.13	357.985346902647	0.313243988323068	0.518101808529138	0.604599295285903	0.54544527502964	0.99995092402542
ENSG00000099290.16	1169.04975889044	-0.147838226110374	0.278431064493699	-0.530968864337045	0.595440355351933	0.99995092402542
ENSG00000099308.10	638.115217432792	0.51885002921472	0.38170140759437	1.35930866088421	0.174048800730278	0.99995092402542
ENSG00000099326.8	565.662775851498	0.366516666387466	0.303602313061533	1.20722619894263	0.227345043481378	0.99995092402542
ENSG00000099330.8	75.8403616428344	0.361997951115316	0.520853212410903	0.695009539136209	0.48704932350166	0.99995092402542
ENSG00000099331.13	9129.53071215134	0.535417470501963	0.374412436060326	1.4300205306634	0.15271112667273	0.99995092402542
ENSG00000099337.4	206.314533190369	0.186407387974656	0.311655336585832	0.598120314629422	0.549759656262742	0.99995092402542
ENSG00000099338.22	146.352120142004	-0.366771423460295	0.335599621023029	-1.09288390237821	0.274444776974888	0.99995092402542
ENSG00000099341.11	500.896553797213	0.183687588973746	0.235217423048759	0.780926797823427	0.434845549859696	0.99995092402542
ENSG00000099364.16	611.700148408032	0.396232378757752	0.210219366088222	1.88485193410519	0.0594498310344792	0.99995092402542
ENSG00000099365.10	158.817665414054	0.0885349872127485	0.270877521291685	0.326845087737689	0.743785055507278	0.99995092402542
ENSG00000099377.13	575.789139177004	0.168289836215629	0.315015237676605	0.534227605803614	0.593184071925486	0.99995092402542
ENSG00000099381.17	356.013388415491	0.302591141937302	0.264427302095704	1.14432639723331	0.252488299847911	0.99995092402542
ENSG00000099385.11	127.653800183715	0.302889292742372	0.629521330321763	0.481142223707588	0.630415420452652	0.99995092402542
ENSG00000099622.13	5605.26340871239	-0.0515739641183389	0.23961136330449	-0.215240059599346	0.829580159740851	0.99995092402542
ENSG00000099624.7	118.838079026402	0.294138819858734	0.369156099854264	0.796787104357357	0.425574685782976	0.99995092402542
ENSG00000099625.12	10.8264796536727	1.25301363196333	0.730160302751826	1.71608019121414	0.0861473662410313	0.99995092402542
ENSG00000099725.14	13.6395610306103	0.132655251661215	0.577808796350123	0.229583302468163	0.818415583028672	0.99995092402542
ENSG00000099769.5	8.83824759002037	-0.0390229856637643	0.73223108925317	-0.0532932652498616	0.957498246130071	0.99995092402542
ENSG00000099783.11	1267.6435882857	0.303518156792173	0.2421916508383	1.25321478152365	0.210127551939764	0.99995092402542
ENSG00000099785.10	280.588509911445	0.0280668276792166	0.283264324070131	0.0990835248009127	0.921071953016162	0.99995092402542
ENSG00000099795.6	120.01363293046	0.0595153683340138	0.327101167362995	0.181947893411116	0.855623618242414	0.99995092402542
ENSG00000099797.14	121.862371395577	0.25354801556574	0.3642344897582	0.696112045111544	0.486358663792843	0.99995092402542
ENSG00000099800.7	269.653722300661	0.118184659754155	0.273230456441267	0.432545702603837	0.665344843046333	0.99995092402542
ENSG00000099804.8	327.084138262376	0.233744909957502	0.252186600634408	0.92687283689731	0.353992561934636	0.99995092402542
ENSG00000099810.19	284.361089307403	0.159714459459271	0.312288465776902	0.511432463770116	0.609048267777679	0.99995092402542
ENSG00000099814.15	128.763572348929	1.68054714974951	0.401838750132812	4.18214308399593	2.88774131292786e-05	0.0164020334637863
ENSG00000099817.11	914.857280291572	0.481009512208946	0.236122552683433	2.03711804206111	0.0416382142977739	0.99995092402542
ENSG00000099821.13	418.596118426408	0.235887674180935	0.277518799291444	0.849988090115692	0.395331707814568	0.99995092402542
ENSG00000099822.2	2.42191035727308	-1.42998207113489	1.44378631157894	-0.990438861808463	0.321959658437868	NA
ENSG00000099840.13	51.7706242875651	0.663544457963214	0.41369037473454	1.60396397520489	0.108721993584331	0.99995092402542
ENSG00000099849.14	315.984215577084	-0.0818471041271943	0.363719305414843	-0.225028209690005	0.821957328841486	0.99995092402542
ENSG00000099860.8	1238.8294440549	-0.0385538874860561	0.418780641602663	-0.0920622484805202	0.926648582380046	0.99995092402542
ENSG00000099866.14	13.8894409684178	-0.220271892804088	0.669960970953087	-0.328783171489421	0.742319583787061	0.99995092402542
ENSG00000099875.14	1630.99529797005	0.238411362379658	0.193212650055567	1.23393246928238	0.217228069261754	0.99995092402542
ENSG00000099889.13	164.27286919919	0.388005591181033	0.311883832984556	1.24407086916957	0.213473481277423	0.99995092402542
ENSG00000099899.14	852.20895438751	0.186986220486303	0.287479311728161	0.650433658555283	0.515412141642782	0.99995092402542
ENSG00000099901.16	113.634683237957	0.219741563755796	0.255203940299098	0.861042989768339	0.389214366356841	0.99995092402542
ENSG00000099904.15	271.016084702038	0.446582466509594	0.379979968867185	1.17527897020721	0.239883125151292	0.99995092402542
ENSG00000099910.16	339.344445938207	0.023789920861851	0.23356667503525	0.101854945095487	0.918871812504011	0.99995092402542
ENSG00000099917.17	2130.46483840974	0.250948528742215	0.194573013426654	1.28973964232102	0.197141070636863	0.99995092402542
ENSG00000099940.11	312.46453468119	0.206821585887409	0.308696088220028	0.669984472689508	0.502867688503136	0.99995092402542
ENSG00000099942.12	1642.64986432786	0.102880002226335	0.286717827734125	0.358819690562583	0.719729981344356	0.99995092402542
ENSG00000099949.19	376.76424275039	0.131644405147198	0.224293191131397	0.586930011041118	0.557250713041642	0.99995092402542
ENSG00000099953.9	1.48687640279609	-0.146376658770531	1.5970860194405	-0.0916523324284129	0.926974271122421	NA
ENSG00000099954.18	10.0788056838421	-0.00393984710662474	0.800874823207489	-0.00491942934458311	0.996074879109837	0.99995092402542
ENSG00000099956.19	655.516124937152	0.358638820186444	0.327974943830024	1.09349457003738	0.274176711789727	0.99995092402542
ENSG00000099957.16	4.57569685973406	0.611025870763726	1.45106293107811	0.421088470856151	0.67369048003355	0.99995092402542
ENSG00000099968.17	1714.52800186252	-0.153801211242595	0.462867920165576	-0.332278830616686	0.739678723390375	0.99995092402542
ENSG00000099974.7	46.1562353301614	0.435388727146892	0.371605492783885	1.17164233468449	0.24134068376104	0.99995092402542
ENSG00000099977.13	115.306871809773	0.342336832616511	0.250815400519782	1.36489558419085	0.172285870361218	0.99995092402542
ENSG00000099984.11	4.41952390042624	0.277720292528053	1.06291188010177	0.26128251807804	0.793874647004508	0.99995092402542
ENSG00000099985.3	1105.96350787473	-0.0390961339648314	0.580033852953706	-0.0674031933924929	0.946260727013028	0.99995092402542
ENSG00000099991.17	1086.37327149247	0.334899021481725	0.323265717984738	1.03598681471549	0.300208293849978	0.99995092402542
ENSG00000099992.15	558.091648665246	0.175491031266052	0.386137893977015	0.454477620568621	0.649485095985298	0.99995092402542
ENSG00000099994.10	12.5232957073954	0.337330808455577	0.688656147981931	0.48983924625389	0.624247656642501	0.99995092402542
ENSG00000099995.18	1359.16392617585	0.513082596814685	0.33468261397918	1.53304227762068	0.125265438425245	0.99995092402542
ENSG00000099998.17	217.829896813392	1.30783161378797	0.616417752612872	2.12166442034535	0.0338659284588865	0.99995092402542
ENSG00000099999.14	458.432452685761	-0.0194387191538916	0.322365981538081	-0.0603001565523294	0.951916577263855	0.99995092402542
ENSG00000100003.17	4.24736057847794	0.356420573886854	1.12977767631291	0.315478506399641	0.752398367891353	NA
ENSG00000100014.19	451.509563412662	0.276080237483694	0.276158813023769	0.999715469735642	0.31744822344068	0.99995092402542
ENSG00000100023.18	758.427043494785	0.306110780872413	0.266966334746851	1.14662690021452	0.251535853854765	0.99995092402542
ENSG00000100024.14	452.019508459667	-0.0252245790429301	1.61312197692909	-0.0156371182115753	0.987523893247434	0.99995092402542
ENSG00000100027.14	49.5479047549395	-0.278730061436072	0.459860361998087	-0.60611891015132	0.544435794683665	0.99995092402542
ENSG00000100028.11	220.086414282731	-0.0826001270264834	0.285478880638437	-0.289338835999913	0.772322095787112	0.99995092402542
ENSG00000100029.17	333.497900992718	0.428131173276566	0.266643357760881	1.60563224552738	0.108354736180092	0.99995092402542
ENSG00000100030.14	2275.88132889778	0.117145112542912	0.189636340265606	0.617735568925439	0.536749661455004	0.99995092402542
ENSG00000100031.18	140.607968265476	0.0654141536904375	0.566952244799161	0.115378595446976	0.908145044006509	0.99995092402542
ENSG00000100033.16	1.25781419225573	-1.61675001560304	2.12517096440651	-0.760762330504805	0.446799037793563	NA
ENSG00000100034.13	794.241812464293	0.470434814550588	0.287742388663216	1.63491662363727	0.102066527129295	0.99995092402542
ENSG00000100036.12	139.004925527845	0.216845383718218	0.307580035416904	0.705004742665754	0.480807284721176	0.99995092402542
ENSG00000100038.19	871.39498753974	0.0958524799586759	0.210673512775899	0.454981163487019	0.649122790340719	0.99995092402542
ENSG00000100053.9	2.51329642204119	1.46357066413709	1.85862654022434	0.78744741477781	0.431019999840834	NA
ENSG00000100055.20	3202.80752959665	-0.290423760509961	0.355087597191765	-0.817893282690799	0.413418126293236	0.99995092402542
ENSG00000100056.11	312.614835322041	0.147037339964247	0.269890161146385	0.544804372785177	0.585888070902165	0.99995092402542
ENSG00000100058.12	245.103936571561	0.0881325076869533	0.25032321315884	0.35207484985034	0.724782129266918	0.99995092402542
ENSG00000100060.17	250.952707720866	0.219033182864522	0.452105805508856	0.484473280802034	0.628050022372082	0.99995092402542
ENSG00000100068.11	361.533434602676	0.409255036299224	0.269229606865201	1.52009669762706	0.128486674479484	0.99995092402542
ENSG00000100075.9	388.841230270755	-0.0415153797635095	0.339278758852302	-0.122363627784852	0.902611042824998	0.99995092402542
ENSG00000100077.14	2989.67942245656	0.0175969640368395	0.214087567239764	0.0821951702460705	0.934491514036735	0.99995092402542
ENSG00000100079.6	145.376012289961	-0.11425615183948	1.83784806018111	-0.0621684427102316	0.950428692930741	0.99995092402542
ENSG00000100083.18	2824.10350720603	0.132095809698434	0.285632850521178	0.462467147799726	0.643746356001887	0.99995092402542
ENSG00000100084.14	145.469555406077	0.232437694778268	0.262396508934188	0.885826170944091	0.375711204891915	0.99995092402542
ENSG00000100092.21	556.745376787508	0.0783512548896782	0.374836733474376	0.209027685636457	0.834426625962322	0.99995092402542
ENSG00000100097.11	1293.26775536351	0.0151362236265308	0.659705825468824	0.0229438986926849	0.981695023507779	0.99995092402542
ENSG00000100099.20	1322.54941347252	-0.136252694298162	0.349715102305953	-0.389610552703437	0.696824547685702	0.99995092402542
ENSG00000100100.12	640.236972095031	-0.320460868623256	0.425809307597471	-0.752592446678494	0.451694857954076	0.99995092402542
ENSG00000100104.13	196.687971517442	-0.180183149991203	0.291598397941467	-0.617915431851485	0.536631085999781	0.99995092402542
ENSG00000100105.17	717.45087669806	0.107742251632472	0.275965135665923	0.390419794777635	0.696226152844825	0.99995092402542
ENSG00000100106.20	835.185974229219	0.0327759704512936	0.247051612768274	0.132668514421058	0.894455544556749	0.99995092402542
ENSG00000100109.16	915.308311055185	0.02298856791941	0.311962169665308	0.073690242454954	0.941256863072683	0.99995092402542
ENSG00000100116.16	123.309195903683	0.264241792143102	0.699604102309002	0.377701890642132	0.705652063140155	0.99995092402542
ENSG00000100121.12	4.95121502648476	0.645605158572191	0.918659007894786	0.702769093890093	0.482199660680686	0.99995092402542
ENSG00000100124.14	202.125298067445	0.104936863278108	0.274752952289459	0.381931704113424	0.70251202324562	0.99995092402542
ENSG00000100129.17	348.995195639235	-0.039909798694117	0.263518913359773	-0.151449465942619	0.879621171257727	0.99995092402542
ENSG00000100138.13	202.265049666922	0.358775458503803	0.29770258551188	1.20514727101517	0.228146453844813	0.99995092402542
ENSG00000100139.13	820.096014998844	0.235854919209254	0.264207457461633	0.89268834981126	0.37202409099704	0.99995092402542
ENSG00000100142.14	127.452194952532	0.0398442662295965	0.286266522254558	0.139185909395879	0.889303242793753	0.99995092402542
ENSG00000100147.13	163.803082411891	-0.122088785965423	0.307940730495365	-0.396468456020826	0.69175947382267	0.99995092402542
ENSG00000100150.17	501.555016090866	0.07896157424764	0.244091105545522	0.323492222591102	0.746322496650397	0.99995092402542
ENSG00000100151.15	596.844489919799	0.354256081186838	0.195838677168188	1.80891786193286	0.0704637649973029	0.99995092402542
ENSG00000100154.14	702.615032631771	0.362808576987982	0.424315023277644	0.855045325016889	0.392526056079557	0.99995092402542
ENSG00000100162.14	1.83542870250289	0.533372973137528	1.53137212423976	0.348297428622921	0.727616824759871	NA
ENSG00000100167.20	2.82973830011105	-0.664970537414576	1.49372676751701	-0.445175484482976	0.656192941865796	NA
ENSG00000100181.22	120.404000628642	0.0609226004197253	0.332939095763497	0.182984219020651	0.854810400953709	0.99995092402542
ENSG00000100197.21	19.8554517934077	-0.103479666925466	0.621847606220497	-0.16640679467177	0.867836827132136	0.99995092402542
ENSG00000100201.20	15560.3342286589	0.125779962245135	0.205642465750532	0.611643912098006	0.540773378239026	0.99995092402542
ENSG00000100207.18	1268.06923763047	0.180036898937476	0.288715378457416	0.623579179950162	0.532903987316075	0.99995092402542
ENSG00000100209.9	85.6847133554616	-0.270609708606194	0.296630441974383	-0.912278951563454	0.361621891650529	0.99995092402542
ENSG00000100211.10	116.756775338071	0.048273274159335	0.316644029911754	0.152452816409608	0.878829802399942	0.99995092402542
ENSG00000100216.5	167.702396998384	0.0725678445168379	0.349913202880216	0.207388129168935	0.835706752630409	0.99995092402542
ENSG00000100219.16	704.301384096328	-0.966910923780248	0.473889882891258	-2.04037047147116	0.0413134406493739	0.99995092402542
ENSG00000100220.11	958.678137424785	-0.122366971820466	0.282057275666566	-0.433837317372102	0.664406580676726	0.99995092402542
ENSG00000100221.10	653.752153048941	-0.0776065683611636	0.24246108810144	-0.320078446272974	0.748908864235569	0.99995092402542
ENSG00000100225.17	2510.06479633847	-0.329209932754893	0.293697516838984	-1.12091493417487	0.262324073348096	0.99995092402542
ENSG00000100226.15	2320.53482301535	0.113922962865756	0.272028271599134	0.41879089329963	0.675368960885429	0.99995092402542
ENSG00000100227.17	1833.21229509403	0.404566515454158	0.331424980250844	1.22068805781615	0.222204151058486	0.99995092402542
ENSG00000100228.12	5.51386089326753	1.25162975376653	0.886138819160987	1.41245336137243	0.157816513955422	0.99995092402542
ENSG00000100234.11	1.7923402766481	-1.79801260966733	2.00194631655618	-0.898132279970595	0.369115031470086	NA
ENSG00000100239.15	1302.21992996287	0.353687495509786	0.308234718625382	1.14746157437133	0.2511909054575	0.99995092402542
ENSG00000100241.20	2364.34571437298	0.404239311743893	0.212566337172932	1.90170897763096	0.0572092115396637	0.99995092402542
ENSG00000100242.15	2623.55450522385	0.165923572341579	0.362651045998703	0.457529556779969	0.6472904628059	0.99995092402542
ENSG00000100243.20	617.339741754053	0.485842202873142	0.332185485302244	1.46256300882951	0.143586991380628	0.99995092402542
ENSG00000100246.12	47.6735361642065	0.203851789340313	0.410367090219001	0.496754720831838	0.619362028928071	0.99995092402542
ENSG00000100258.17	1401.71274850594	0.134195349513178	0.240638897801999	0.557662750033019	0.577074698521332	0.99995092402542
ENSG00000100263.13	535.841912709511	0.0560261360473361	0.242928288290509	0.230628291343067	0.817603586728513	0.99995092402542
ENSG00000100266.18	1419.28532621368	0.272246150516104	0.221146060012244	1.23106941403808	0.218296903824226	0.99995092402542
ENSG00000100271.16	38.7624396361231	-0.398014373476862	0.46160225906784	-0.862245289441635	0.38855255224649	0.99995092402542
ENSG00000100276.9	19.6785350934521	-0.447054887212461	0.535225584811852	-0.835264419150692	0.403568846147597	0.99995092402542
ENSG00000100280.16	1847.29252098711	0.444677988623901	0.188571550958229	2.35813931828138	0.0183667984612794	0.99995092402542
ENSG00000100281.13	491.98885184199	0.123078734683696	0.202178668521337	0.608762218011675	0.542682060113067	0.99995092402542
ENSG00000100284.20	2374.99662127804	0.578557972659439	0.363189601652195	1.59299156701488	0.111162082870552	0.99995092402542
ENSG00000100285.9	22.7543857021436	0.642314420268539	0.518711742012701	1.2382877969491	0.21560936695872	0.99995092402542
ENSG00000100288.19	62.160952908239	-0.19556558991316	0.366730790045388	-0.533267440917509	0.593848462663066	0.99995092402542
ENSG00000100290.2	2.02282893150339	0.60967754542431	1.63259566178037	0.373440625684039	0.708820527898521	NA
ENSG00000100292.16	3573.54790391635	1.17283350163441	0.280570905861698	4.18016792593791	2.91293905871657e-05	0.0164020334637863
ENSG00000100294.12	49.1112610443859	0.23907637733129	0.369260901088988	0.647445685763721	0.517343536072126	0.99995092402542
ENSG00000100296.13	478.439634447391	0.0262877290331714	0.21842484507794	0.120351368562451	0.904204813563212	0.99995092402542
ENSG00000100297.15	1101.25256194468	0.134587301371855	0.438349760334733	0.307031766754205	0.758819192856355	0.99995092402542
ENSG00000100298.15	111.669949711897	-0.308991067020853	0.600388548330096	-0.514651833184148	0.606796337583941	0.99995092402542
ENSG00000100299.17	1075.43154955458	0.448672522587744	0.263417526870827	1.70327513099674	0.0885165923252529	0.99995092402542
ENSG00000100300.17	498.515924983325	-0.458399115295942	0.294918983864425	-1.55432217109045	0.120107587560986	0.99995092402542
ENSG00000100304.12	247.539521447923	0.639542875863871	0.28062108213169	2.27902647586451	0.0226654915032126	0.99995092402542
ENSG00000100307.12	548.68358627214	0.162356297862236	0.728967627169117	0.222720861408802	0.823752764084482	0.99995092402542
ENSG00000100311.16	771.275049362001	0.496148105644092	0.29220994604601	1.69791655745342	0.0895235117627136	0.99995092402542
ENSG00000100316.15	743.96911921904	0.44061315031363	0.216942465006796	2.03101384645845	0.0422535900146362	0.99995092402542
ENSG00000100319.12	79.5698029790872	0.230071473315472	0.291374930558002	0.789606274207841	0.429757742924333	0.99995092402542
ENSG00000100320.22	21.245531802624	0.654799964329002	0.782352154914172	0.836963201565971	0.4026132527499	0.99995092402542
ENSG00000100321.14	11.3927140908683	0.0315409437090082	1.0882951712131	0.0289819752428472	0.976878966228356	0.99995092402542
ENSG00000100324.13	388.276717682254	0.30306661301911	0.293228659309814	1.03355045080672	0.301346373505939	0.99995092402542
ENSG00000100325.14	469.649645937986	0.334394511780852	0.258318642838947	1.29450398200387	0.195491394739336	0.99995092402542
ENSG00000100330.15	2647.17480440831	0.0860034358324951	0.204799686883271	0.419939293566958	0.674529801849792	0.99995092402542
ENSG00000100335.14	740.111387150934	0.215999687300804	0.192025661132743	1.12484803346927	0.260653436095957	0.99995092402542
ENSG00000100336.17	436.304114455964	-0.515780625931603	0.653543726863527	-0.789205993005129	0.429991619829312	0.99995092402542
ENSG00000100342.20	2030.47935027986	0.00104793482880219	0.34342426363712	0.00305142920801162	0.997565315524859	0.99995092402542
ENSG00000100344.10	0.806645358300677	3.07634064964974	2.99241459816045	1.02804626455869	0.303928065609206	NA
ENSG00000100345.21	36334.4222151032	0.100296520704314	0.530276859852353	0.189139915953037	0.849983157649846	0.99995092402542
ENSG00000100346.17	2.71000209320905	1.51776913517296	1.32457519086339	1.14585351261459	0.251855768969971	NA
ENSG00000100347.14	297.209247101732	0.0513783621512586	0.235178470123338	0.218465415326128	0.827066502083396	0.99995092402542
ENSG00000100348.9	137.792492629984	0.542233313836419	0.267306669321217	2.028506491115	0.0425085814918351	0.99995092402542
ENSG00000100350.14	88.6262902906936	0.350812154703183	0.79805073965061	0.439586278507517	0.660236780555753	0.99995092402542
ENSG00000100351.16	4.93800160645783	0.631305890268833	1.02684256537349	0.61480300053515	0.538684827496257	0.99995092402542
ENSG00000100353.17	1043.50292173733	0.236750527728428	0.197222743806488	1.2004220363181	0.229975474810789	0.99995092402542
ENSG00000100354.20	2596.78759308599	-0.012042070688116	0.251212281919458	-0.0479358357644984	0.961767379396618	0.99995092402542
ENSG00000100359.20	89.8860818673257	-0.0924112815704332	0.363963711032861	-0.253902459968296	0.799570914277204	0.99995092402542
ENSG00000100360.14	410.946665895457	0.303146741071033	0.331060586748398	0.915683573355777	0.35983288315549	0.99995092402542
ENSG00000100364.18	3768.399496226	0.896505377914188	0.405947119443935	2.20842896765031	0.0272143843420191	0.99995092402542
ENSG00000100365.14	1391.26701626933	0.673269824979723	0.374526492796856	1.79765607487988	0.0722315262553853	0.99995092402542
ENSG00000100368.13	9011.85220040952	0.385751207177191	0.370155845707011	1.04213187945308	0.297350540176836	0.99995092402542
ENSG00000100372.14	202.473172636661	-0.167934672253368	0.264001695612245	-0.63611209717389	0.52470336129262	0.99995092402542
ENSG00000100373.9	25.2650040520478	-1.72167984470866	0.597194481402421	-2.8829466753704	0.00393974127803236	0.491949500939693
ENSG00000100376.11	957.504420563982	-0.478024697271381	0.357673553333353	-1.33648320603078	0.181391386085925	0.99995092402542
ENSG00000100379.17	239.709739045882	0.226718171850885	0.346419283055881	0.654461754700626	0.512814359398756	0.99995092402542
ENSG00000100380.13	368.948452926656	-0.0438560985580296	0.253806177836678	-0.172793660626538	0.862813620178458	0.99995092402542
ENSG00000100385.13	10.4405603830707	0.457329367702476	0.818625206752673	0.558655369917831	0.576396943669569	0.99995092402542
ENSG00000100387.8	337.933339868614	0.0333529173968676	0.224332466246533	0.14867628370926	0.881809076077178	0.99995092402542
ENSG00000100393.12	3707.21381959898	0.209969721576265	0.191221046558299	1.09804713108424	0.27218390939975	0.99995092402542
ENSG00000100395.14	599.335661480478	0.256907990841686	0.266524375537734	0.963919305029246	0.335086384333194	0.99995092402542
ENSG00000100399.15	15.0272328439579	-0.189464278854666	0.562062135261018	-0.337087782593076	0.736050727099483	0.99995092402542
ENSG00000100401.19	674.06754241439	0.400037436873972	0.288005561816685	1.38899205400969	0.164835166308686	0.99995092402542
ENSG00000100403.11	865.840940928267	0.552368590803243	0.25921658878128	2.13091528362529	0.0330961220323693	0.99995092402542
ENSG00000100410.7	210.900326169211	-0.0168655298786746	0.360200678849554	-0.0468225932625708	0.962654621959899	0.99995092402542
ENSG00000100412.15	729.300232189911	0.425244566483984	0.233681735589002	1.81975953495956	0.0687956324965893	0.99995092402542
ENSG00000100413.16	273.538652315114	0.351312716060476	0.372905211129081	0.942096558524277	0.346143206305309	0.99995092402542
ENSG00000100416.13	998.944145400797	-0.0465462417529763	0.30907727424323	-0.150597425407429	0.880293292456405	0.99995092402542
ENSG00000100417.11	186.745108177149	-0.0710060826560828	0.3231624604547	-0.219722558604656	0.826087234739588	0.99995092402542
ENSG00000100418.7	1108.14396906583	0.120057941896653	0.24403836437899	0.491963393551532	0.622745221978136	0.99995092402542
ENSG00000100422.13	911.203719929307	-0.0564629468269807	0.408003021794624	-0.138388550600987	0.889933345248695	0.99995092402542
ENSG00000100425.18	1491.81237703618	0.198715972017576	0.205754647542907	0.96579092813025	0.334148808877092	0.99995092402542
ENSG00000100426.6	644.500026778762	0.370037921583123	0.266630872736016	1.38782849032448	0.165189277114488	0.99995092402542
ENSG00000100427.15	1.80069098593529	2.49440590926666	2.65699724991305	0.938806357194493	0.347830174382079	NA
ENSG00000100429.17	134.740953151385	-0.0893393424578471	0.307881884624817	-0.290174079474392	0.771683065093607	0.99995092402542
ENSG00000100439.10	513.109657122813	0.168778459445857	0.259600432326477	0.650147066140471	0.515597229555601	0.99995092402542
ENSG00000100441.9	4072.66242630676	-0.0208002452965799	0.227121900868837	-0.0915818563379849	0.927030267405256	0.99995092402542
ENSG00000100442.10	194.256734130696	-0.250016425735426	0.257108284654216	-0.972416840132834	0.330843217504145	0.99995092402542
ENSG00000100445.17	367.550440267284	-0.043090149816802	0.221612520443113	-0.194439148702626	0.845832038577777	0.99995092402542
ENSG00000100450.12	3.35699360714176	-1.66658419082907	1.23196849233905	-1.35278150471595	0.176125443110253	NA
ENSG00000100453.12	4.37800747259298	0.0153802195614157	1.00708996714775	0.0152719419943931	0.987815226917968	NA
ENSG00000100461.17	2151.99162646971	0.0411313557966309	0.168350518450859	0.244319745345108	0.806983192194547	0.99995092402542
ENSG00000100462.15	194.768699740609	0.522382841633702	0.273762658375193	1.9081595887989	0.0563705929069215	0.99995092402542
ENSG00000100473.16	125.372096735469	-0.523563554630432	0.962111851609733	-0.54418158736372	0.58631652103919	0.99995092402542
ENSG00000100478.14	244.497640350705	-0.0284065014813911	0.316946796888101	-0.0896254568914924	0.928584854139657	0.99995092402542
ENSG00000100479.12	7.39655888942493	0.353461517089934	0.900275217921051	0.392614958241504	0.694603889883738	0.99995092402542
ENSG00000100483.13	316.35026263002	-0.287330593180534	0.221855776181337	-1.29512333699926	0.195277685572278	0.99995092402542
ENSG00000100485.11	1545.73691145384	-0.225718165492344	0.272317067542015	-0.828879979979653	0.407172324912411	0.99995092402542
ENSG00000100490.9	41.393535755544	0.346575679897571	0.446607300878933	0.776018840747796	0.437737861528427	0.99995092402542
ENSG00000100503.23	1576.70999820345	0.0618439835544889	0.22565004837279	0.274070331473265	0.784030573232357	0.99995092402542
ENSG00000100504.16	434.082484938536	-0.152932138758108	0.381992807501365	-0.400353451046488	0.688896204253792	0.99995092402542
ENSG00000100505.13	11.0356360867736	0.5695775621622	1.1468798082094	0.496632304523236	0.619448368154071	0.99995092402542
ENSG00000100519.11	784.02057702783	-0.186354500947942	0.191255171289429	-0.974376272764561	0.329869746102427	0.99995092402542
ENSG00000100522.8	71.0317361905338	0.535116863168056	0.361961778292989	1.47837947335673	0.139306236437	0.99995092402542
ENSG00000100523.14	4330.13335961472	0.261769138771504	0.345280485968643	0.758134761184498	0.448370311682742	0.99995092402542
ENSG00000100526.19	13.6209437463156	1.28357531540129	0.576980182041545	2.22464367989135	0.0261051678877992	0.99995092402542
ENSG00000100528.11	635.216515833354	-0.291365298148963	0.359018675322569	-0.811560284119424	0.417043988287797	0.99995092402542
ENSG00000100532.11	311.350516488006	-0.397493417426371	0.224861722455161	-1.76772379525659	0.0771070899598178	0.99995092402542
ENSG00000100554.11	394.727260954809	-0.0621198747516387	0.220727454593447	-0.281432479099875	0.778378709646951	0.99995092402542
ENSG00000100558.8	43.0963922384505	-0.0950476282308499	0.470845978852046	-0.201865647154049	0.840021758771594	0.99995092402542
ENSG00000100564.8	186.315056095085	-0.00591006432667249	0.377412266061205	-0.0156594389163654	0.987506086082037	0.99995092402542
ENSG00000100565.15	10.0683217572701	-0.599830896203998	0.883635792711792	-0.67882141166235	0.497251025275298	0.99995092402542
ENSG00000100567.12	1173.90005656235	-0.10292618291586	0.191848840410445	-0.536496247231192	0.591615628842475	0.99995092402542
ENSG00000100568.10	593.566385177077	0.0138702094047446	0.213789100780501	0.0648780005814479	0.948271136676874	0.99995092402542
ENSG00000100575.13	48.0508196806648	-0.136573161202455	0.488273509296965	-0.279706268314859	0.7797028687978	0.99995092402542
ENSG00000100577.18	750.193738496719	-0.0911883674640239	0.237210379549126	-0.384419803371796	0.700667325082136	0.99995092402542
ENSG00000100578.14	291.0056096414	-0.0588661539557286	0.218022980460445	-0.269999767141099	0.787160432748176	0.99995092402542
ENSG00000100580.7	696.102973549902	0.142147596417589	0.249413804702367	0.569926739168339	0.568727388188537	0.99995092402542
ENSG00000100583.4	5.32200695266781	0.340912444917225	0.894563884904187	0.381093458689917	0.703133901053575	0.99995092402542
ENSG00000100591.7	338.239138178056	0.226929673580656	0.21604930685984	1.05036057221824	0.293552365906509	0.99995092402542
ENSG00000100592.15	116.666591923529	-0.241057990892622	0.604543416039583	-0.39874388587641	0.690081927649954	0.99995092402542
ENSG00000100596.6	755.942401469024	-0.306927103684747	0.21066637827654	-1.45693444865629	0.145134475761145	0.99995092402542
ENSG00000100599.15	766.871340243803	0.614782188164393	0.334488526181287	1.8379769111458	0.0660658076309138	0.99995092402542
ENSG00000100600.14	3058.80146141011	-0.0192649452161348	0.400367691771077	-0.0481181314379135	0.961622096144689	0.99995092402542
ENSG00000100601.9	267.327299524329	-0.0241520132092822	0.231347032849184	-0.104397332923768	0.916854039136922	0.99995092402542
ENSG00000100603.13	475.835023125865	-0.076333392560392	0.222900536504316	-0.342454952139221	0.73200853971283	0.99995092402542
ENSG00000100605.16	261.551911725137	0.339648690283594	0.261635978454478	1.29817272184792	0.194227989427323	0.99995092402542
ENSG00000100612.13	330.760039735301	-0.275392071312531	0.382287356322127	-0.720379752974298	0.471291212662679	0.99995092402542
ENSG00000100614.17	1656.45530405672	0.0129797305345437	0.189164891528857	0.0686159594924814	0.945295314970045	0.99995092402542
ENSG00000100625.8	1.44745474595668	3.88838243196228	1.99976700184179	1.94441773885711	0.0518450964430391	NA
ENSG00000100626.16	1.58081573069906	1.21753693970406	1.81648696338051	0.670270122631768	0.502685609544623	NA
ENSG00000100628.11	33.2972352709422	1.70073017385649	0.765816896793476	2.22080523553026	0.0263641558307195	0.99995092402542
ENSG00000100629.16	150.560051856219	-0.198904058878346	0.317358802431476	-0.626748202206535	0.530824301825209	0.99995092402542
ENSG00000100632.10	170.08322281159	-0.059199898639806	0.22878749261832	-0.258754960606905	0.795824310783626	0.99995092402542
ENSG00000100644.16	6066.79750761745	-0.440498209953391	0.318758361644039	-1.38191891714295	0.166996598776144	0.99995092402542
ENSG00000100647.7	5564.89298357879	0.273908179704768	0.236722668505502	1.15708470774696	0.247237753824797	0.99995092402542
[truncated: 22,711 more rows]
