# Supplementary material for: Pro-inflammatory polarization and colorectal cancer modulate alternative and intronic polyadenylation in primary human macrophages
Source: Front Immunol. 2023 Jun 8;14:1182525. doi: 10.3389/fimmu.2023.1182525 (PMC10286830; doi:10.3389/fimmu.2023.1182525)
Supplement: Supplementary Data Sheet 2 — Relative expression differences and p-value of genes with APA and IPA differences calculated by Apalyzer in M1 vs. M0 macrophages, M1+RKO vs. M1 and M+HCT15 vs. M1. [file Table_2.xlsx]

## Sheet: M1 vs M0 APA
Gene Symbol	RED	pvalue	APAreg
ABHD13	1.4038	0.0268904	UP
NFKBIA	2.03863	0.0170067	UP
RIOK1	1.20301	0.0468959	UP
TMEM63A	1.24973	0.0398239	UP
TUSC2	1.4973	0.0205378	UP
UBTD2	2.67794	0.00814695	UP
ABHD2	-1.73105	0.0242745	DN
ADA	-1.32895	0.0373053	DN
ALYREF	-0.594966	0.032123	DN
AP2A2	-2.6568	0.01003	DN
ARL14EP	-1.35406	0.0336677	DN
ASB1	-1.12648	0.0469903	DN
ATL3	-2.37631	0.0203583	DN
ATP6V0C	-2.26717	0.00935145	DN
ATP8B4	-1.52919	0.0200989	DN
AVL9	-2.11335	0.0451962	DN
BRWD1	-1.26207	0.00237235	DN
C11orf54	-4.65532	0.0257288	DN
C14orf119	-1.04053	0.0269653	DN
CD164	-0.583392	0.0108872	DN
CELF2	-3.59265	0.036054	DN
CLMN	-2.10005	0.0156992	DN
CLTC	-1.69997	0.00282454	DN
CLUH	-1.84702	0.0226545	DN
CORO1C	-0.759245	0.00500022	DN
CRNKL1	-1.12188	0.0391719	DN
CSNK1D	-0.646979	0.000853042	DN
CYBB	-1.5059	0.00922451	DN
DCAF11	-1.84181	0.0157486	DN
DDX42	-0.948085	0.0217084	DN
DIRC2	-0.949562	0.0196742	DN
DNAJC5	-1.47559	0.024719	DN
DVL3	-1.44659	0.0264591	DN
DYM	-2.90478	0.0170473	DN
EFCAB14	-3.31974	0.0403227	DN
EFHD2	-2.12948	0.00744481	DN
EMILIN2	-1.41518	0.0152259	DN
FAM114A2	-0.864734	0.028261	DN
FAM91A1	-0.739365	0.0446588	DN
FOXK2	-0.925272	0.0227769	DN
FOXN3	-2.96738	0.0248082	DN
GBP2	-2.23702	0.00434272	DN
GLG1	-3.2541	0.00294786	DN
GLIPR1	-2.02768	0.0443011	DN
GNG7	-2.18826	0.0340572	DN
GRK6	-1.09732	0.0131245	DN
H6PD	-2.21253	0.0329943	DN
HIGD1A	-1.16554	0.0211646	DN
HOMER2	-2.65492	0.0317096	DN
HSPA4	-1.60852	0.0330948	DN
IDS	-1.75254	0.00364442	DN
IKZF5	-2.91065	0.0437244	DN
IL17RA	-1.61527	0.0129673	DN
JPT1	-1.2767	0.0307391	DN
KLHDC10	-2.11855	0.0062671	DN
KLHL18	-2.66604	0.000746799	DN
KLHL36	-4.50238	4.20309e-05	DN
KMO	-2.55322	0.00633763	DN
LDHA	-0.74008	0.0478259	DN
LRPPRC	-0.826602	0.0441144	DN
LSM12	-1.73207	0.0440066	DN
LTA4H	-0.690065	0.0381671	DN
MAFB	-1.89012	0.0291833	DN
MAML2	-1.78112	0.0239926	DN
MAPK1	-1.84982	0.0460753	DN
MAPK1IP1L	-0.590592	0.032121	DN
MAT2A	-1.41053	0.0163986	DN
MAVS	-2.45996	0.0251229	DN
MDM4	-2.1756	0.0114483	DN
ME1	-1.25375	0.0451891	DN
MGEA5	-1.77036	0.0441798	DN
MLXIP	-2.6879	0.0298754	DN
MRPL44	-0.826255	0.0491168	DN
MTR	-2.3867	0.00193222	DN
MXD4	-1.2548	0.0146622	DN
MYO10	-1.15681	0.0287307	DN
MYO5A	-2.06225	0.0014986	DN
MYO9B	-1.46538	0.0405975	DN
NFKBID	-1.56331	0.0256392	DN
NGLY1	-2.09838	0.0239625	DN
NONO	-1.72526	0.034077	DN
NOTCH2	-1.0988	0.0288211	DN
NSUN4	-1.26963	0.0109973	DN
OPRL1	-1.80431	0.00195351	DN
OSGIN2	-1.69771	0.0228166	DN
PAFAH1B1	-1.0798	0.0387976	DN
PCM1	-1.67581	0.0399507	DN
PCMT1	-1.06651	0.0331525	DN
PCNX1	-1.67662	0.00205494	DN
PHF8	-1.34869	0.0220889	DN
PLD1	-0.792109	0.0358905	DN
POLR1E	-1.41785	0.0151676	DN
PPIA	-1.48923	0.014727	DN
PPM1L	-2.66968	0.00557277	DN
PRDM1	-1.03529	0.0420378	DN
PTP4A2	-1.68015	0.0211916	DN
PURB	-1.51961	0.00717577	DN
RAB27A	-0.716849	0.0430163	DN
RALA	-2.18066	0.0463121	DN
RPL22	-1.50519	0.0253301	DN
SAMD4A	-1.58278	0.0350717	DN
SAP30L	-3.02247	0.0343997	DN
SAT1	-1.45382	0.0143245	DN
SERPINB1	-1.49406	0.0149034	DN
SIAH2	-1.28719	0.0370597	DN
SLC16A6	-2.19225	0.0264527	DN
SLC46A3	-1.91218	0.0194673	DN
SMIM7	-1.16327	0.033768	DN
SNCA	-1.89229	0.0229657	DN
SPP1	-0.457878	0.023004	DN
STK16	-1.53326	0.017626	DN
STMP1	-0.955602	0.0483076	DN
SYNRG	-1.76808	0.0447152	DN
SYTL3	-1.48018	0.0160296	DN
TBC1D22A	-1.59265	0.0184722	DN
TCN2	-0.835737	0.0377001	DN
TIAL1	-1.43693	0.0227946	DN
TIMELESS	-1.85548	0.0362258	DN
TMBIM6	-2.15531	0.0147193	DN
TMED8	-0.92183	0.032119	DN
TMEM86A	-1.4123	0.0066462	DN
TNIP1	-2.94919	0.0182454	DN
TOM1L2	-3.82088	0.0129645	DN
TOMM20	-2.00174	0.0289566	DN
TP53RK	-1.55388	0.0239059	DN
TPT1	-1.65938	0.0382531	DN
TRERF1	-2.2569	0.00166443	DN
TRIM13	-2.1402	0.0100301	DN
TRIM24	-2.13478	0.0447494	DN
TUBA1C	-2.83049	0.0289469	DN
UBE2D3	-4.41157	0.000586817	DN
UBE2K	-0.943832	0.010556	DN
UBE2L3	-2.47003	0.0437476	DN
UQCRB	-1.28235	0.00774464	DN
VKORC1L1	-1.52251	0.00829124	DN
VPS26B	-0.824073	0.0219959	DN
VPS51	-1.30974	0.0413474	DN
WDFY2	-2.40077	0.00143911	DN
WNK1	-1.11162	0.0437087	DN
WSB2	-1.33366	0.0137666	DN
XRN1	-1.18698	0.0498753	DN
YKT6	-1.34334	0.0154145	DN
YLPM1	-1.72732	0.0373061	DN
ZBTB46	-0.911423	0.00359219	DN
ZBTB47	-1.18001	0.0151476	DN
ZNF266	-2.69498	0.0396705	DN
ZNF516	-1.20075	0.0149765	DN
AAAS	-1.24426	0.235419	NC
AAED1	-1.57282	0.231164	NC
AARS2	0.524186	0.740846	NC
AASDHPPT	-0.447923	0.378486	NC
ABCA1	-0.260649	0.647705	NC
ABCB7	-1.45874	0.313655	NC
ABCC1	-1.05706	0.250016	NC
ABHD10	-1.23212	0.202538	NC
ABHD12	-0.605248	0.178017	NC
ABHD4	0.193714	0.492739	NC
ABHD6	-0.143926	0.825887	NC
ABI1	-1.27081	0.0738475	NC
ABTB1	0.592528	0.635019	NC
ACAP2	-1.96977	0.0953413	NC
ACCS	-0.818876	0.27891	NC
ACER3	-0.489041	0.722525	NC
ACLY	-1.63889	0.377016	NC
ACOT13	-0.149265	0.844139	NC
ACOT9	0.0951981	0.913355	NC
ACOX3	0.114064	0.826725	NC
ACSL5	-0.744936	0.0695216	NC
ACTR2	-0.902918	0.111545	NC
ACTR8	-0.0114315	0.989196	NC
ACVRL1	0.204639	0.664954	NC
ADAM10	0.0643193	0.922601	NC
ADAM17	1.16917	0.0724802	NC
ADH5	-1.05008	0.324917	NC
ADIPOR1	0.7955	0.121078	NC
ADIPOR2	-0.447047	0.586448	NC
ADK	0.707519	0.195954	NC
ADNP	-1.551	0.214535	NC
AFDN	0.943565	0.259371	NC
AFG1L	-2.30504	0.125662	NC
AFG3L2	-0.0312037	0.970722	NC
AFTPH	-0.994262	0.310796	NC
AGGF1	0.122035	0.888515	NC
AGO3	-1.47241	0.121784	NC
AGPS	-0.185619	0.770499	NC
AGTRAP	-1.68962	0.124281	NC
AHCTF1	-0.61531	0.280811	NC
AKAP13	-2.8456	0.0824419	NC
AKAP8	-0.151456	0.781819	NC
AKIP1	-0.175498	0.544209	NC
AKIRIN2	-1.07814	0.530592	NC
ALDH16A1	-0.316591	0.355637	NC
ALDH1A1	-1.6292	0.17769	NC
ALDH3B1	-0.143193	0.569957	NC
ALG13	-0.368534	0.476228	NC
ALG2	-0.313722	0.665891	NC
ALG3	0.470984	0.602931	NC
ALKBH7	0.527053	0.183297	NC
ALMS1	0.881657	0.598866	NC
ALPK1	-1.5488	0.458109	NC
AMMECR1	2.93033	0.0919562	NC
AMPD3	0.205597	0.657507	NC
AMZ2	-0.802221	0.203342	NC
ANG	-0.781533	0.410603	NC
ANKH	-0.950779	0.243956	NC
ANP32E	-0.341014	0.188465	NC
ANXA11	-1.38894	0.0811634	NC
ANXA7	-1.42983	0.119946	NC
AP1B1	0.702177	0.351614	NC
AP1S2	0.162288	0.868274	NC
AP2A1	-1.68553	0.225699	NC
AP3S1	-0.511803	0.235635	NC
AP5S1	-2.02437	0.244126	NC
APBB1IP	0.787512	0.593814	NC
APC	-2.11952	0.0888474	NC
APMAP	-0.00376955	0.994418	NC
APOC2	0.707343	0.607874	NC
APPBP2	0.172524	0.827611	NC
APTX	-0.162542	0.63231	NC
ARF3	-0.792919	0.187163	NC
ARHGAP17	-0.49039	0.389501	NC
ARHGAP18	-0.659938	0.189051	NC
ARHGAP26	-2.32957	0.0745474	NC
ARHGAP35	-1.27174	0.3617	NC
ARHGAP5	2.05529	0.109023	NC
ARHGAP9	-0.477581	0.755447	NC
ARHGEF10L	-0.648412	0.429296	NC
ARHGEF11	0.819365	0.204242	NC
ARHGEF40	-1.1367	0.368673	NC
ARHGEF9	-2.1892	0.123817	NC
ARID1A	0.0301074	0.980654	NC
ARL4C	0.0930782	0.810348	NC
ARL6IP1	0.137229	0.888112	NC
ARMC10	-0.625473	0.110125	NC
ARMC8	-2.1908	0.237755	NC
ARMCX3	-1.53975	0.160751	NC
ARNT	-1.41355	0.0688093	NC
ARPC1A	-0.658812	0.643936	NC
ARPC4-TTLL3	-1.4766	0.0670053	NC
ARPC5	-0.545666	0.359356	NC
ARRDC1	-2.01037	0.155137	NC
ARSA	-0.478949	0.305338	NC
ARSB	0.296005	0.786163	NC
ASAH1	0.228172	0.726631	NC
ASCL2	-0.275868	0.328708	NC
ASL	0.121174	0.798098	NC
ASXL1	-1.13764	0.154242	NC
ATAD2B	0.656421	0.615675	NC
ATF2	0.663504	0.52656	NC
ATF5	-0.289402	0.561576	NC
ATF7IP	-3.47573	0.113615	NC
ATG10	-1.8821	0.09452	NC
ATG16L2	-0.203427	0.862965	NC
ATG2B	-0.204839	0.753394	NC
ATG4C	-0.233316	0.727021	NC
ATMIN	-0.779322	0.119447	NC
ATOX1	-2.13316	0.0990599	NC
ATP1B1	-0.0960473	0.95982	NC
ATP2B1	-1.48267	0.0687384	NC
ATP5L	-0.557666	0.417131	NC
ATP5S	-1.6613	0.255326	NC
ATP6AP2	-1.00828	0.452191	NC
ATP6V1B2	-0.174374	0.667348	NC
ATP6V1D	-0.164102	0.784369	NC
ATRX	0.0547583	0.955994	NC
AURKA	-0.377609	0.354962	NC
AZI2	-0.173856	0.456567	NC
AZIN1	-0.0990805	0.938457	NC
B3GNT8	-0.102484	0.880225	NC
B4GALT5	-0.795271	0.559297	NC
B4GALT7	0.0804336	0.964735	NC
BABAM2	-1.26891	0.0644408	NC
BACE1	1.61549	0.177976	NC
BAG1	-2.15246	0.182656	NC
BAZ2A	-2.16297	0.205688	NC
BBS4	-0.830951	0.726465	NC
BCAP29	-1.16497	0.176245	NC
BCL2	-0.819262	0.0829488	NC
BCL2L13	-1.47711	0.0699977	NC
BDH2	-3.74871	0.0990164	NC
BFAR	-0.684214	0.287759	NC
BICD2	0.778569	0.655004	NC
BICRAL	-0.345458	0.485173	NC
BID	-1.44227	0.21929	NC
BLCAP	-0.235434	0.719409	NC
BNIP3L	-1.07878	0.0941417	NC
BPTF	1.18908	0.177973	NC
BRAF	0.520479	0.397736	NC
BRAP	-0.941157	0.179982	NC
BRCC3	-0.293091	0.731214	NC
BRD7	0.146122	0.787366	NC
BRI3BP	-1.77752	0.264504	NC
BSDC1	-0.500589	0.577386	NC
BSG	0.101837	0.901215	NC
BTD	-0.174155	0.883195	NC
C10orf76	-0.742158	0.158164	NC
C11orf24	0.0210902	0.978339	NC
C14orf93	-0.525788	0.529974	NC
C15orf48	1.22336	0.144317	NC
C16orf62	-1.44192	0.133559	NC
C19orf12	-0.821886	0.410422	NC
C19orf47	-1.42991	0.112968	NC
C20orf194	-0.620638	0.330475	NC
C21orf2	-0.889404	0.243071	NC
C2CD2L	-0.679985	0.298268	NC
C2orf68	-0.85856	0.231228	NC
C3AR1	-0.906413	0.0784089	NC
C6orf120	1.17638	0.512231	NC
C6orf203	-2.8766	0.0534423	NC
C6orf89	-0.536203	0.359795	NC
CACUL1	-0.96473	0.100983	NC
CADM1	-0.896257	0.155315	NC
CAMK2G	-0.393367	0.640736	NC
CAMLG	0.22682	0.90193	NC
CANT1	-0.153235	0.870765	NC
CANX	-0.395324	0.520182	NC
CAPZB	-0.158197	0.853879	NC
CARHSP1	-2.1991	0.143854	NC
CASP9	-0.38716	0.52368	NC
CAST	-0.381577	0.523328	NC
CAVIN3	0.891739	0.738785	NC
CBFB	-0.810678	0.329608	NC
CBX3	-0.516138	0.577448	NC
CC2D1B	-0.878793	0.500313	NC
CCAR2	-1.95505	0.161691	NC
CCDC149	-0.488377	0.703599	NC
CCDC82	-2.12831	0.411872	NC
CCDC88A	-0.879654	0.257304	NC
CCDC9	1.0472	0.115003	NC
CCDC90B	0.104339	0.886997	NC
CCDC92	0.944176	0.431439	NC
CCDC97	-1.94064	0.379119	NC
CCNC	-0.0769229	0.956471	NC
CCNG2	0.265581	0.689649	NC
CCNK	0.676529	0.327004	NC
CCNY	0.479754	0.461711	NC
CCNYL1	0.0767835	0.924128	NC
CCPG1	0.633022	0.157047	NC
CCRL2	-0.884426	0.272176	NC
CCSER2	-0.358843	0.523095	NC
CD109	-0.704038	0.49167	NC
CD40	2.45928	0.13864	NC
CD44	-0.326695	0.110541	NC
CD47	-1.57088	0.0691509	NC
CD59	-0.725336	0.237769	NC
CD68	-0.443474	0.255257	NC
CD82	0.382246	0.810682	NC
CD83	-0.457358	0.625699	NC
CD86	-0.622305	0.0686351	NC
CD9	-0.928655	0.394606	NC
CDC34	-0.453616	0.64679	NC
CDC42	-1.76216	0.102607	NC
CDC42SE1	-0.388081	0.379815	NC
CDCA4	-1.04458	0.349068	NC
CDIP1	-0.314247	0.549212	NC
CDK19	-1.35586	0.0828391	NC
CDKN2AIPNL	-2.73796	0.12656	NC
CDPF1	-1.20623	0.0632028	NC
CDYL	-1.44413	0.31627	NC
CEBPB	0.0383445	0.885983	NC
CEBPD	-1.81625	0.0980652	NC
CELF1	0.442944	0.476245	NC
CELF6	0.149023	0.930859	NC
CENPO	1.57615	0.474125	NC
CEP250	0.267269	0.651305	NC
CEP350	-0.370938	0.633096	NC
CEPT1	1.20339	0.364007	NC
CERS4	-1.18507	0.459865	NC
CFD	-0.248323	0.105789	NC
CGGBP1	-0.985845	0.224514	NC
CHCHD7	-0.755374	0.151529	NC
CHD4	-0.266769	0.337836	NC
CHD8	0.103947	0.929802	NC
CHKA	0.130509	0.898569	NC
CHMP2B	-1.79719	0.236516	NC
CHPF2	-1.05183	0.616563	NC
CHRNB1	0.600931	0.66119	NC
CHST7	-0.591112	0.111253	NC
CHURC1	-1.10107	0.307813	NC
CIAO1	0.326504	0.668796	NC
CIB1	0.465921	0.429649	NC
CINP	0.0673402	0.932094	NC
CIR1	-1.11705	0.0573533	NC
CISD2	-0.230342	0.786936	NC
CLASP2	-0.175789	0.770665	NC
CLEC16A	-0.460698	0.159557	NC
CLEC7A	0.441642	0.696878	NC
CLIC4	-0.53788	0.391668	NC
CLIP4	-0.649007	0.260381	NC
CLN5	0.512646	0.755628	NC
CLSTN1	-1.29461	0.231857	NC
CLUAP1	-0.988371	0.445177	NC
CMTM6	-0.894115	0.257384	NC
CNOT10	-0.767598	0.705374	NC
CNOT2	0.604855	0.513422	NC
CNOT6L	-1.8308	0.35629	NC
CNOT8	-1.04875	0.187835	NC
COL4A3BP	0.282336	0.16007	NC
COL8A2	-1.25455	0.395337	NC
COMMD1	0.112978	0.429156	NC
COMMD9	-0.502054	0.304278	NC
COMT	-0.550137	0.484673	NC
COPG2	1.23308	0.425368	NC
COPS6	0.0524416	0.90434	NC
COPS7A	1.31131	0.489571	NC
COPS7B	0.817361	0.29508	NC
COPZ1	-0.781422	0.180277	NC
COX5A	-0.728957	0.106119	NC
CPNE3	-0.209628	0.803907	NC
CPNE8	0.257044	0.81457	NC
CPOX	-1.3908	0.268463	NC
CPSF6	-0.469259	0.449068	NC
CPSF7	0.0926385	0.897162	NC
CREB1	-2.71734	0.201047	NC
CREG1	-0.872063	0.30044	NC
CRELD1	0.0656442	0.95165	NC
CREM	-0.439375	0.321037	NC
CROT	-0.143646	0.901093	NC
CRTAM	1.74762	0.212185	NC
CRTAP	-0.688938	0.420608	NC
CRTC1	-1.04111	0.0917226	NC
CSE1L	0.205624	0.86595	NC
CSF1	-0.288933	0.695451	NC
CSF1R	-0.437191	0.246258	NC
CSF2RB	-0.21123	0.690963	NC
CSF3R	-0.14846	0.816449	NC
CSK	-0.776028	0.365157	NC
CSNK1G1	-1.51719	0.233909	NC
CSNK2A1	-0.6755	0.351825	NC
CSTB	-1.45926	0.336534	NC
CSTF1	-0.755558	0.296592	NC
CTBS	0.22009	0.756588	NC
CTC1	-1.45532	0.0722928	NC
CTDSP2	-1.34091	0.129612	NC
CTDSPL	0.620579	0.189031	NC
CTIF	-0.258335	0.754738	NC
CTNNA1	-0.595841	0.545779	NC
CTSS	-1.41228	0.0722472	NC
CTSZ	-0.302144	0.678486	NC
CUL1	1.42419	0.544361	NC
CUL4A	0.149649	0.851362	NC
CUL4B	0.503292	0.648242	NC
CWC15	-0.54473	0.508348	NC
CXorf38	-0.501126	0.439836	NC
CXXC5	-1.62499	0.269096	NC
CYB561A3	1.31793	0.459555	NC
CYB5R3	0.0853541	0.93971	NC
CYBRD1	-1.38577	0.142762	NC
CYCS	1.19604	0.345068	NC
CYFIP1	-2.22686	0.281617	NC
CYFIP2	1.15361	0.154701	NC
CYHR1	-0.358379	0.503031	NC
CYLD	-1.16841	0.12779	NC
CYP27A1	-0.625838	0.475799	NC
CYP2U1	-1.46986	0.377129	NC
CYSTM1	-0.775402	0.355188	NC
CYTIP	-0.0389879	0.954178	NC
DAB2	-0.300101	0.244674	NC
DAG1	-1.54362	0.0743538	NC
DAP	-1.13207	0.110551	NC
DAPP1	0.471749	0.380314	NC
DBT	-1.04695	0.369814	NC
DCAF13	-0.697167	0.437974	NC
DCAF5	-0.248722	0.639688	NC
DCAF6	0.118694	0.904495	NC
DCP1A	1.70844	0.252058	NC
DCTD	-0.376446	0.497612	NC
DCTN2	0.102719	0.881913	NC
DCUN1D2	-0.965101	0.538188	NC
DDOST	-0.912206	0.465052	NC
DDRGK1	0.543056	0.0898758	NC
DDX19B	-0.34505	0.748315	NC
DDX46	-0.56849	0.274001	NC
DDX52	-0.46797	0.718715	NC
DDX56	0.148443	0.718858	NC
DECR1	1.39877	0.429259	NC
DENND1B	1.05051	0.472478	NC
DENND1C	-0.463424	0.253926	NC
DENND3	-3.72585	0.104681	NC
DENND4A	0.0786683	0.865325	NC
DERL1	-0.394469	0.311134	NC
DEXI	0.300619	0.721685	NC
DHDDS	-0.338315	0.649803	NC
DHODH	1.52752	0.269245	NC
DHX32	-0.479136	0.358794	NC
DHX34	1.26632	0.0956938	NC
DHX40	-0.873479	0.221305	NC
DICER1	-1.39653	0.132474	NC
DLD	-0.342799	0.476538	NC
DLGAP4	-0.441918	0.296092	NC
DNAJA1	-0.616478	0.241828	NC
DNAJB11	-0.649379	0.464606	NC
DNAJB12	-0.0303436	0.974669	NC
DNAJC19	-0.0522792	0.949901	NC
DNAJC8	0.22139	0.841989	NC
DNASE2	0.121759	0.767591	NC
DNM2	-0.205295	0.831926	NC
DNPEP	0.0920757	0.782827	NC
DOCK10	0.574336	0.647949	NC
DOCK11	1.10601	0.459937	NC
DOT1L	-0.238639	0.813053	NC
DPH3	-0.431912	0.143377	NC
DPH5	-0.0387608	0.977802	NC
DPP9	-0.226855	0.653417	NC
DPYD	-0.00962159	0.996252	NC
DRAM2	-0.132768	0.863297	NC
DRG2	-0.205493	0.69701	NC
DROSHA	-0.24879	0.807074	NC
DSCR3	-1.82065	0.180408	NC
DSTYK	-0.901712	0.290038	NC
DTWD1	-0.990524	0.249293	NC
DTX2	0.657526	0.688454	NC
DUS4L	-0.284958	0.839276	NC
DUSP10	-0.480005	0.76408	NC
DUSP3	-1.57513	0.10054	NC
DUSP6	0.61962	0.274127	NC
DYNC1I2	-2.68184	0.10846	NC
DYNLT3	-2.51223	0.066857	NC
DYRK2	-1.69738	0.0991808	NC
E2F6	0.716218	0.36222	NC
EAPP	0.259141	0.503957	NC
EBNA1BP2	-0.855682	0.627055	NC
ECHDC1	-1.14388	0.347112	NC
ECM1	-1.2582	0.186429	NC
EDC3	-0.838305	0.195386	NC
EDEM1	-1.8689	0.189151	NC
EDF1	0.553361	0.502146	NC
EED	-0.483854	0.618995	NC
EEF1A1	-0.641597	0.432224	NC
EEF1AKMT3	-3.03993	0.129176	NC
EEPD1	-0.393751	0.702553	NC
EGR2	-1.55352	0.491771	NC
EIF1	1.04733	0.216298	NC
EIF1AD	-2.18721	0.327218	NC
EIF1AX	-0.01653	0.973833	NC
EIF2B3	1.47412	0.0860831	NC
EIF2S2	-2.4067	0.113309	NC
EIF2S3	0.239895	0.607289	NC
EIF4A1	0.618668	0.172998	NC
EIF4A3	0.448222	0.807709	NC
EIF4B	-0.77416	0.0593649	NC
EIF4E3	0.185124	0.69306	NC
EIF4G3	0.913185	0.615662	NC
ELAC2	-0.527974	0.812478	NC
ELAVL1	-1.11796	0.0523766	NC
ELF4	-3.14687	0.0995095	NC
ELL	-0.920398	0.290567	NC
ELMOD2	-3.03076	0.0518366	NC
ELOC	-0.34732	0.579004	NC
ELP6	-1.3685	0.253084	NC
EMC1	0.931776	0.268971	NC
EMC3	0.194857	0.802873	NC
EMSY	2.05459	0.390182	NC
ENC1	0.0632231	0.959242	NC
ENGASE	-0.684268	0.22098	NC
EPB41L3	-0.086646	0.947927	NC
EPG5	2.17661	0.230193	NC
EPHB2	-0.125551	0.870419	NC
EPOR	-0.0947429	0.910057	NC
EPSTI1	-1.09042	0.31018	NC
ERBIN	-0.129277	0.884911	NC
ERC1	-0.735697	0.540435	NC
ERCC1	-1.09167	0.222334	NC
EREG	-0.186839	0.685417	NC
ERMAP	-0.118825	0.860469	NC
ERP44	-0.464832	0.53495	NC
ETS2	-0.994864	0.0829727	NC
ETV6	-0.240475	0.841821	NC
EVI2A	-1.51304	0.150078	NC
EVI2B	0.40239	0.581447	NC
EXOC3	-1.6112	0.126186	NC
EXOC7	-0.892083	0.260386	NC
EXOSC2	-0.882099	0.16215	NC
EZR	-1.13487	0.172674	NC
F11R	0.150733	0.8023	NC
FADS1	-0.514408	0.618882	NC
FAF2	-3.22818	0.228338	NC
FAM102A	-0.771734	0.41481	NC
FAM103A1	0.588951	0.679461	NC
FAM104A	-0.602942	0.332874	NC
FAM105A	0.2045	0.451149	NC
FAM109A	-0.723535	0.482316	NC
FAM110A	-0.0374236	0.93883	NC
FAM118A	-0.981517	0.440642	NC
FAM118B	-0.631703	0.74167	NC
FAM126A	0.359839	0.795882	NC
FAM136A	-1.91561	0.0952785	NC
FAM13A	1.7488	0.343723	NC
FAM199X	-0.271336	0.647701	NC
FAM204A	0.491866	0.502768	NC
FAM20A	-0.685628	0.576095	NC
FAM212B	0.453988	0.309061	NC
FAM213A	-1.37533	0.340914	NC
FAM32A	-2.27552	0.130683	NC
FAM50A	-1.54618	0.300216	NC
FAR1	-0.587348	0.787927	NC
FARP1	-1.31331	0.288735	NC
FAS	0.248319	0.893012	NC
FASN	0.573545	0.482076	NC
FASTKD2	-0.570441	0.55914	NC
FBP1	1.8921	0.127543	NC
FBRS	-0.594351	0.0628458	NC
FBRSL1	-0.759353	0.183619	NC
FBXL5	-1.07557	0.07803	NC
FBXO22	-0.606745	0.637561	NC
FBXO25	1.41921	0.506908	NC
FBXO32	-1.63792	0.0652739	NC
FBXO38	-0.519474	0.536933	NC
FBXO9	-0.415093	0.674546	NC
FBXW2	0.115755	0.735645	NC
FBXW7	1.72509	0.209314	NC
FCHO2	-1.96455	0.278648	NC
FCRLA	-2.42958	0.333426	NC
FDFT1	0.128766	0.864762	NC
FDX1	-0.0265847	0.957084	NC
FECH	-0.847939	0.476691	NC
FEM1B	-0.886054	0.178835	NC
FEZ2	-0.684688	0.326569	NC
FGD4	0.753162	0.518169	NC
FIP1L1	-1.9983	0.0954907	NC
FKBP15	-0.0568599	0.962644	NC
FKBP1A	-1.29653	0.275041	NC
FLCN	-1.82617	0.374926	NC
FLNB	-0.870026	0.390188	NC
FLVCR1	-0.256194	0.700826	NC
FLVCR2	-2.02381	0.31393	NC
FMNL3	-0.476675	0.142938	NC
FNDC3B	0.190598	0.36081	NC
FOXK1	-1.1066	0.214571	NC
FOXO1	-0.249579	0.699817	NC
FOXP1	0.463715	0.429329	NC
FRA10AC1	0.354496	0.895598	NC
FRMD4A	-0.399109	0.626501	NC
FRYL	-0.488961	0.203721	NC
FZD1	-1.48586	0.102107	NC
FZD2	-0.161173	0.869526	NC
G3BP1	-0.612164	0.512867	NC
GABARAPL2	-3.10827	0.158188	NC
GALC	-0.475223	0.101138	NC
GALM	-1.10618	0.0838891	NC
GARS	-0.471908	0.608706	NC
GBA	-0.293613	0.61122	NC
GBGT1	-0.20723	0.84258	NC
GCA	0.247772	0.644148	NC
GDE1	-0.517995	0.487718	NC
GDI2	-2.47154	0.282268	NC
GDPGP1	2.27084	0.0714572	NC
GEMIN6	-3.83175	0.0849409	NC
GEMIN8	-0.804553	0.231937	NC
GET4	0.445693	0.36175	NC
GFER	0.753216	0.681353	NC
GFOD1	-2.33747	0.259501	NC
GGACT	-1.56139	0.266447	NC
GGNBP2	-0.425908	0.706613	NC
GHITM	-0.786883	0.221209	NC
GIMAP1	0.00247889	0.999094	NC
GIMAP4	-2.34502	0.13397	NC
GK	0.695302	0.167599	NC
GLB1	-0.22831	0.387323	NC
GLRX3	-0.924321	0.337561	NC
GLYR1	0.657317	0.717706	NC
GMEB2	-1.01922	0.0865103	NC
GMIP	-0.206859	0.505607	NC
GMPR2	1.05039	0.173678	NC
GMPS	-1.26406	0.0869558	NC
GNAI3	-1.29085	0.422154	NC
GNGT2	0.173865	0.784748	NC
GNL3L	-0.520444	0.653884	NC
GOLGA2	0.0587628	0.966852	NC
GOLGB1	-0.69927	0.155655	NC
GOLIM4	-0.43381	0.694071	NC
GOLT1B	0.541607	0.384423	NC
GOPC	-1.4386	0.126997	NC
GOSR1	0.201415	0.645241	NC
GOT1	-0.605962	0.559181	NC
GPAT4	-0.63071	0.1342	NC
GPATCH4	-0.907382	0.398031	NC
GPATCH8	-1.54991	0.116986	NC
GPBP1	-1.81002	0.0524164	NC
GPD2	0.067235	0.813198	NC
GPI	-0.194458	0.704689	NC
GPN1	-2.5849	0.131257	NC
GPN3	-1.1587	0.518481	NC
GPR183	-0.833677	0.120213	NC
GPRIN3	-0.374137	0.608744	NC
GPS1	-0.584946	0.458277	NC
GRAMD4	0.264994	0.834903	NC
GRB10	0.174886	0.753391	NC
GRB2	-0.806953	0.136053	NC
GRK2	-0.223945	0.305515	NC
GRK3	0.0628739	0.845471	NC
GRPEL1	-0.563847	0.418302	NC
GRSF1	0.368979	0.385097	NC
GSE1	-1.35568	0.183033	NC
GSK3B	-0.0851678	0.905988	NC
GSN	0.404224	0.768727	NC
GSPT2	0.268609	0.729236	NC
GSR	-0.394447	0.603535	NC
GSTO1	-0.715673	0.342858	NC
GTF2F1	-1.99498	0.34143	NC
GTF2H1	-2.27595	0.0616443	NC
GTF3C2	0.547854	0.203667	NC
GTF3C4	-0.665749	0.359207	NC
H2AFY	-1.3149	0.186068	NC
H3F3B	0.218334	0.754694	NC
HACD3	0.754624	0.616066	NC
HACD4	0.480649	0.656017	NC
HADH	-0.768832	0.395741	NC
HADHB	-0.931164	0.117187	NC
HCCS	-0.481747	0.508497	NC
HDAC11	-0.744372	0.081098	NC
HEATR1	-1.64728	0.148499	NC
HEATR3	-1.35675	0.261602	NC
HEATR5A	1.44246	0.340885	NC
HEBP1	0.22795	0.725112	NC
HERC2	-1.89732	0.443329	NC
HERC3	-1.05357	0.406075	NC
HEXA	0.451687	0.406594	NC
HEXB	0.968147	0.120087	NC
HGF	-2.69451	0.126392	NC
HIPK2	-0.141597	0.878499	NC
HLCS	-2.41618	0.166098	NC
HLX	-0.0608193	0.878202	NC
HMCES	-0.0727628	0.923476	NC
HMG20A	-2.11113	0.0604968	NC
HMGB1	-0.720406	0.376451	NC
HMGN2	-2.13826	0.0500399	NC
HMGN3	-2.11525	0.29912	NC
HMGN5	-0.424843	0.77364	NC
HMOX2	-0.0683263	0.894933	NC
HNMT	-0.972908	0.256287	NC
HNRNPA3	-1.56776	0.243569	NC
HNRNPDL	1.38398	0.0666387	NC
HNRNPF	0.412205	0.242756	NC
HNRNPLL	1.69245	0.23407	NC
HNRNPM	-0.418664	0.733246	NC
HNRNPUL2	-1.30687	0.0893441	NC
HPS1	0.458927	0.513009	NC
HPSE	-1.67419	0.12743	NC
HS1BP3	-0.35837	0.610802	NC
HSD17B11	-0.899555	0.521108	NC
HSD17B4	-0.567936	0.520824	NC
HSP90AA1	-0.589062	0.0786826	NC
HSPA13	-0.29249	0.768802	NC
HSPA9	-1.57229	0.243396	NC
HSPBAP1	-0.216278	0.73586	NC
HTATSF1	1.76628	0.41932	NC
HTRA2	1.62633	0.516272	NC
HTT	-1.82293	0.0642178	NC
IBA57	-1.44874	0.0968467	NC
IBTK	-0.273498	0.702449	NC
ICAM1	-0.43545	0.30164	NC
IER3IP1	-0.160218	0.684187	NC
IFFO1	0.81598	0.474009	NC
IFI44L	-0.258301	0.450629	NC
IFNAR2	-0.320911	0.612855	NC
IFT122	0.800019	0.491984	NC
IGBP1	-0.970789	0.252251	NC
IGF1R	-0.441974	0.670228	NC
IGFLR1	0.181254	0.862963	NC
IKBKB	-0.613045	0.127305	NC
IKZF1	1.01088	0.0815263	NC
IL10RA	0.885154	0.224222	NC
IL13RA1	-0.39034	0.162247	NC
IL18BP	-0.286741	0.397016	NC
IL1RN	0.356504	0.390069	NC
IL6R	-0.487629	0.339845	NC
IMP4	-1.03076	0.145428	NC
IMPAD1	-1.4457	0.149759	NC
INCENP	-0.641037	0.32867	NC
ING1	-0.0840286	0.945452	NC
INPP5K	0.122287	0.785092	NC
INSIG1	0.266758	0.489266	NC
INTS1	0.72119	0.495506	NC
INTS3	-1.08435	0.395473	NC
INVS	-0.581145	0.414622	NC
IPO13	-0.369664	0.477724	NC
IQSEC1	-0.895177	0.30172	NC
IQSEC2	-1.32917	0.2687	NC
IRAK2	-0.978259	0.289083	NC
IRF5	-0.743889	0.861475	NC
IRGQ	-1.21431	0.49392	NC
ISCA1	0.107108	0.771973	NC
ISCU	-0.616099	0.2988	NC
ITGA6	-2.2415	0.347112	NC
ITGAM	0.505031	0.510645	NC
ITGB2	-0.360391	0.596942	NC
ITGB3	-1.49597	0.445722	NC
ITGB5	-0.86729	0.0575409	NC
ITPR2	-0.825782	0.308031	NC
ITPRIPL2	-2.52527	0.252308	NC
IVNS1ABP	-1.6364	0.234681	NC
JADE2	-1.42547	0.10148	NC
JARID2	-0.258541	0.439925	NC
JKAMP	-0.0244289	0.973814	NC
JOSD1	-0.440556	0.461971	NC
JUN	-1.01805	0.134937	NC
KAT6B	-1.98833	0.355482	NC
KATNA1	-1.27401	0.0535334	NC
KBTBD7	1.08368	0.50339	NC
KCMF1	0.175844	0.79004	NC
KCNMB4	-0.486178	0.662992	NC
KCTD7	-0.478114	0.611637	NC
KDELR1	-0.244585	0.591214	NC
KDM2B	-0.428348	0.544803	NC
KEAP1	-0.262383	0.828257	NC
KHSRP	1.55508	0.216411	NC
KIAA0100	0.10164	0.936211	NC
KIAA0141	-1.0874	0.299314	NC
KIAA0930	-0.127928	0.785421	NC
KIAA1551	-0.80157	0.413469	NC
KIAA2013	-0.532171	0.571008	NC
KIF1C	1.16772	0.395223	NC
KLHL2	-2.16016	0.223315	NC
KLHL24	-1.92083	0.0998818	NC
KLHL42	-1.36552	0.0748958	NC
KLHL6	-0.233343	0.690219	NC
KMT2C	0.588609	0.435303	NC
KPNA4	-0.0864222	0.941598	NC
KRAS	-1.09524	0.277813	NC
KRIT1	1.0153	0.363445	NC
KSR1	1.63481	0.125394	NC
LAMTOR1	-0.115265	0.677678	NC
LANCL2	-2.72188	0.0505314	NC
LAPTM5	-1.27259	0.181001	NC
LARP4	-0.560989	0.535501	NC
LARP4B	-0.946741	0.0883752	NC
LARS	-0.912285	0.156818	NC
LASP1	-0.964445	0.430878	NC
LCP2	-0.729932	0.154687	NC
LDB1	-0.753171	0.490253	NC
LDLRAD4	-0.946725	0.246323	NC
LEMD2	-0.154915	0.620314	NC
LETM1	-1.26504	0.259299	NC
LHFPL2	-0.521147	0.454868	NC
LIMS1	-2.4821	0.392897	NC
LIPA	-3.42699	0.234746	NC
LLPH	-2.12772	0.111159	NC
LPAR1	-1.81673	0.0805953	NC
LPCAT2	-0.0877376	0.9453	NC
LPGAT1	-2.63721	0.201462	NC
LPP	-1.09654	0.260882	NC
LPXN	-1.19206	0.0545225	NC
LRFN1	1.85161	0.293808	NC
LRP12	-0.0156552	0.993497	NC
LRRC28	4.36906e-05	0.999915	NC
LSM11	-1.56626	0.326461	NC
LST1	-0.196052	0.812999	NC
LTBP2	0.971549	0.384353	NC
LUC7L	-0.251875	0.316051	NC
LZTFL1	-0.339274	0.874789	NC
MAGOHB	1.28583	0.297107	NC
MALT1	-1.92115	0.092441	NC
MAN1A1	-0.827311	0.388677	NC
MAN2A2	-1.39937	0.105377	NC
MAN2C1	0.788874	0.377764	NC
MANF	0.254288	0.706078	NC
MAP3K1	0.944162	0.304031	NC
MAP3K20	0.093715	0.731052	NC
MAPK9	-0.402337	0.543883	NC
MAPKAPK5	-0.603912	0.596089	NC
2001-03-01	-0.509319	0.299694	NC
2002-03-01	-0.356746	0.700076	NC
2009-03-01	-0.487695	0.336172	NC
MARK3	-0.336535	0.170494	NC
MATR3	-1.33011	0.289378	NC
MAU2	-2.77522	0.123798	NC
MBD2	-0.170082	0.39654	NC
MBNL3	-1.27292	0.11171	NC
MBOAT1	-0.411826	0.261212	NC
MCM3AP	-1.05278	0.067235	NC
MCM4	0.70246	0.481014	NC
MCMBP	-3.61132	0.225928	NC
MCTP1	0.712577	0.519115	NC
MDFIC	-0.87003	0.153189	NC
MED13L	-1.19891	0.138157	NC
MED14	-1.40079	0.0780709	NC
MED26	0.618127	0.749698	NC
MED29	-0.616224	0.642688	NC
MEF2C	-2.37361	0.215247	NC
MEMO1	-2.04519	0.138038	NC
METRNL	-1.29499	0.0980057	NC
METTL14	-1.25433	0.0722006	NC
MFF	-0.151955	0.68664	NC
MFHAS1	0.152674	0.861417	NC
MFNG	-0.630698	0.376108	NC
MFSD1	-0.47382	0.711047	NC
MFSD11	-1.42979	0.345598	NC
MFSD13A	-1.61979	0.147118	NC
MFSD14A	-0.428413	0.0783187	NC
MFSD6	0.332201	0.564388	NC
MFSD9	-4.39286	0.152124	NC
MGAT1	-2.28817	0.104278	NC
MGAT2	-0.138825	0.810007	NC
MGLL	0.835028	0.407901	NC
MGST3	0.469019	0.640395	NC
MID1IP1	-0.113738	0.925365	NC
MIDN	-0.464689	0.437644	NC
MIEF2	-2.88412	0.0615296	NC
MIER1	-0.184491	0.750546	NC
MINOS1	0.375206	0.820379	NC
MIS18BP1	-1.37598	0.188068	NC
MITF	0.583156	0.426071	NC
MKLN1	-3.25142	0.316368	NC
MKRN1	-3.408	0.188288	NC
MKRN2	-0.178886	0.78927	NC
MLEC	-2.94119	0.052642	NC
MLLT6	-0.324453	0.608907	NC
MMADHC	-0.336757	0.27206	NC
MMP19	0.198332	0.786636	NC
MNT	0.578271	0.780988	NC
MOB3C	0.590753	0.626271	NC
MORC2	-0.0799815	0.945057	NC
MOSPD1	0.816882	0.501598	NC
MPEG1	0.170439	0.676071	NC
MPI	-1.78767	0.235517	NC
MPP5	-1.64828	0.192484	NC
MR1	-0.164478	0.821198	NC
MRGBP	-0.811933	0.257632	NC
MRPL14	-0.233675	0.780599	NC
MRPL3	0.192857	0.720933	NC
MRPL32	-1.01706	0.484728	NC
MRPL33	0.527205	0.705846	NC
MRPL47	-0.362761	0.617506	NC
MRPL51	1.1288	0.358698	NC
MRPL52	-0.719413	0.0978267	NC
MRPS11	-1.32022	0.152503	NC
MRPS21	-0.312171	0.597986	NC
MRPS23	0.135697	0.695238	NC
MRPS30	-2.15045	0.0587521	NC
MRPS36	0.558397	0.514986	NC
MRPS6	1.27411	0.510663	NC
MRS2	0.038299	0.946163	NC
MSANTD3	-0.174708	0.733188	NC
MSL2	-0.58589	0.443265	NC
MSRB1	-1.01453	0.211522	NC
MTA2	-0.228585	0.795005	NC
MTAP	-0.143151	0.822217	NC
MTG2	-1.04721	0.577471	NC
MTHFSD	1.2399	0.54687	NC
MTIF2	0.442848	0.540928	NC
MTMR1	-3.68999	0.0656614	NC
MTMR12	-0.440319	0.742299	NC
MTMR2	0.658876	0.313467	NC
MTMR3	-0.177396	0.743543	NC
MTMR9	-1.96316	0.151263	NC
MTURN	-0.920533	0.160958	NC
MTX2	-2.55689	0.143888	NC
MYL5	-2.00414	0.0796388	NC
MYO1E	-1.60862	0.370689	NC
MYOM1	-1.22702	0.192377	NC
N4BP2L1	-0.12985	0.851006	NC
NAGA	-0.0792092	0.866895	NC
NAGK	-0.0110412	0.984072	NC
NAP1L1	-1.63095	0.0905327	NC
NARS	0.654812	0.538316	NC
NAXE	0.542997	0.0817867	NC
NBN	-0.879776	0.4983	NC
NCBP2	-0.0233633	0.973841	NC
NCKAP1L	-0.00817524	0.994143	NC
NCOA1	-0.664699	0.413997	NC
NCOA3	-0.58274	0.462001	NC
NCOR2	-0.899566	0.287282	NC
NDFIP1	0.106257	0.799638	NC
NDOR1	-0.79508	0.0660113	NC
NDRG3	0.232528	0.782664	NC
NDUFA2	-0.10092	0.812835	NC
NDUFA9	-0.589027	0.226669	NC
NDUFAB1	-0.615894	0.767468	NC
NDUFB3	1.29465	0.127925	NC
NDUFB5	-1.19741	0.37168	NC
NDUFC2	-0.422024	0.348982	NC
NDUFS1	1.27215	0.162995	NC
NDUFS2	1.13662	0.494427	NC
NDUFV3	-0.586789	0.134429	NC
NECAP2	-2.53205	0.209181	NC
NEDD4L	-0.593873	0.707784	NC
NEK9	0.452851	0.637039	NC
NEMF	-0.516312	0.0931326	NC
NEPRO	-2.07978	0.0608498	NC
NFAM1	0.471288	0.500267	NC
NFATC2IP	0.106044	0.898321	NC
NFIC	0.916808	0.417405	NC
NFKBIE	-0.549575	0.188065	NC
NFKBIZ	0.070142	0.889685	NC
NFS1	-1.79761	0.199477	NC
NFX1	0.0591271	0.930323	NC
NFXL1	-1.48042	0.208524	NC
NFYA	-3.03354	0.179547	NC
NFYC	-0.180749	0.404699	NC
NIF3L1	-1.98647	0.24612	NC
NIFK	0.219847	0.747072	NC
NIPA1	-1.69182	0.0692586	NC
NIPA2	0.41671	0.512884	NC
NIPAL2	-1.41843	0.359518	NC
NIPSNAP3A	-0.539262	0.446088	NC
NKAP	-3.82404	0.123305	NC
NLK	-1.27232	0.306863	NC
NOA1	-2.18425	0.165274	NC
NOB1	-0.86104	0.272886	NC
NOCT	2.02016	0.161075	NC
NPEPL1	-1.03026	0.173197	NC
NR1H2	-1.63746	0.186164	NC
NR2C1	-1.72616	0.350652	NC
NSMCE4A	-1.32546	0.284127	NC
NSUN2	-0.112593	0.86952	NC
NUCB1	-0.691045	0.304074	NC
NUDC	-0.377195	0.127028	NC
NUDCD2	-0.24932	0.614075	NC
NUDT18	-0.514966	0.547575	NC
NUDT21	-1.2765	0.0876307	NC
NUMBL	-1.35855	0.383729	NC
NUP214	1.25569	0.186351	NC
NUP54	0.00305697	0.997207	NC
NXF1	-0.0972333	0.88931	NC
NXPE3	-1.06675	0.201403	NC
OAZ1	-0.960484	0.187393	NC
OAZ2	-0.337511	0.759082	NC
OGFOD2	-1.03065	0.175003	NC
OGFRL1	-1.17617	0.0623355	NC
OLFML2B	-1.93057	0.134115	NC
ORAI1	0.110409	0.819358	NC
ORAI2	-0.462198	0.34502	NC
ORAI3	-0.301106	0.513353	NC
ORMDL2	-0.0670526	0.859627	NC
OS9	0.247054	0.80392	NC
OSBPL2	1.14494	0.115743	NC
OSBPL5	-0.98086	0.284778	NC
OSER1	0.534214	0.146124	NC
OSTC	2.27959	0.182427	NC
OSTF1	0.574313	0.358912	NC
OTULIN	0.428677	0.37265	NC
OXA1L	0.45077	0.26609	NC
P2RX7	0.234165	0.714152	NC
PADI2	0.540839	0.574584	NC
PAFAH2	-1.37384	0.414507	NC
PAGR1	-0.735536	0.142005	NC
PAIP1	0.896895	0.618799	NC
PAK1	-1.49965	0.0569141	NC
PAK2	-0.944259	0.257099	NC
PAN2	0.264294	0.754263	NC
PANK2	-1.54058	0.0940357	NC
PANX1	-0.503478	0.554489	NC
PAPSS1	-0.746259	0.1372	NC
PAPSS2	0.237935	0.927426	NC
PAQR8	-1.3228	0.0605335	NC
PARP11	-1.64168	0.0744274	NC
PARVB	-0.474025	0.325294	NC
PARVG	-1.62737	0.0580385	NC
PATL1	-0.724501	0.119326	NC
PBLD	-0.790511	0.408194	NC
PBRM1	-0.172197	0.801739	NC
PBX3	1.28695	0.150554	NC
PCYOX1	1.04865	0.609571	NC
PDCD11	-1.06983	0.392669	NC
PDCD4	-0.539958	0.209744	NC
PDCL	-2.52769	0.232958	NC
PDE6B	2.81916	0.108047	NC
PDHA1	-1.40062	0.0764107	NC
PDHB	0.00570668	0.989054	NC
PDLIM5	0.56414	0.606393	NC
PDPK1	-0.204782	0.733351	NC
PDS5A	-1.22901	0.118557	NC
PDXK	0.198521	0.713667	NC
PECAM1	-0.619955	0.430049	NC
PELI2	-0.769254	0.619518	NC
PEX11A	-0.201002	0.362775	NC
PEX13	-1.25414	0.231108	NC
PFDN4	0.448889	0.529178	NC
PGAM1	0.719096	0.307959	NC
PGK1	-0.630024	0.229915	NC
PGP	-0.289092	0.681721	NC
PGS1	0.717717	0.651952	NC
PHACTR2	0.430338	0.839362	NC
PHB	-0.661823	0.0887409	NC
PHF23	-0.901738	0.0712678	NC
PHLDA3	-2.82229	0.0523802	NC
PHLDB3	-0.819482	0.705535	NC
PHYH	-1.04284	0.302383	NC
PHYKPL	-0.337679	0.714623	NC
PI4K2A	1.23588	0.134641	NC
PID1	-1.17806	0.161903	NC
PIGH	-1.25497	0.280972	NC
PIGN	-0.220447	0.690013	NC
PIK3AP1	-0.437926	0.239637	NC
PIK3C3	0.0672634	0.931039	NC
PIK3CB	0.25434	0.490332	NC
PIK3IP1	-0.314403	0.742592	NC
PINK1	0.577977	0.231555	NC
PINX1	-0.53425	0.419933	NC
PIP4P2	-2.01323	0.397342	NC
PIP5K1C	-1.48961	0.327262	NC
PITPNC1	-0.516884	0.554941	NC
PLA2G12A	1.47467	0.369328	NC
PLAGL1	0.625487	0.47939	NC
PLCB2	-0.0172268	0.990463	NC
PLCB3	-0.364705	0.544947	NC
PLCG2	-1.23818	0.133724	NC
PLCL2	-2.55879	0.165071	NC
PLEKHG2	-0.829682	0.10257	NC
PLEKHO1	-1.20143	0.0538504	NC
PLGRKT	-0.0891734	0.922965	NC
PLIN2	-0.51093	0.250562	NC
PLPP3	0.472683	0.615756	NC
PLXNA1	-0.557542	0.495	NC
PML	-0.372592	0.750405	NC
PMPCB	-1.16863	0.295942	NC
PNN	0.117789	0.927357	NC
POC1A	-0.336001	0.719671	NC
POGK	-2.45677	0.0511523	NC
POGZ	-0.73317	0.509942	NC
POLA2	0.725459	0.474863	NC
POLDIP3	-0.140814	0.830397	NC
POLR1D	-1.16432	0.13934	NC
POLR2G	-1.29589	0.304664	NC
POLR2J	-0.532698	0.289669	NC
POLR2L	-0.314281	0.340035	NC
POLR3D	-2.50042	0.113741	NC
POLR3K	1.37701	0.469487	NC
POMP	0.0697324	0.907448	NC
POP4	-0.961796	0.121726	NC
PPA2	-2.26321	0.135285	NC
PPARGC1B	-1.11977	0.379969	NC
PPHLN1	-2.05148	0.0787134	NC
PPIC	-1.28685	0.0554361	NC
PPM1N	0.629821	0.35763	NC
PPP1CC	-0.0499687	0.835212	NC
PPP1R21	-0.132778	0.940169	NC
PPP1R8	-0.458775	0.590122	NC
PPP2R2A	-0.229493	0.532064	NC
PPP2R2D	-0.411355	0.275212	NC
PPP2R3A	-0.532286	0.826119	NC
PPP2R5C	1.13745	0.106454	NC
PPP4R3A	0.522556	0.345699	NC
PPP6R2	-0.796444	0.348044	NC
PPRC1	-1.22845	0.234835	NC
PQLC1	0.388925	0.277328	NC
PRDM2	-1.30662	0.132744	NC
PRDM4	0.928536	0.434533	NC
PRDX6	-1.42411	0.083823	NC
PRELID1	0.169497	0.48687	NC
PREPL	-1.3428	0.376136	NC
PRKACB	-0.530725	0.73983	NC
PRKAR2A	-2.78788	0.0739109	NC
PRKD3	-0.649882	0.301621	NC
PRMT2	-0.460958	0.321726	NC
PRMT9	-0.27515	0.934435	NC
PROSER3	-1.90516	0.0517249	NC
PRPF38B	-1.74086	0.330614	NC
PRPF40A	-0.949468	0.210436	NC
PRPS1	-0.407517	0.469035	NC
PRPSAP1	0.260226	0.729441	NC
PRR13	-0.998365	0.187255	NC
PRR5L	-0.731557	0.406032	NC
PRRC2B	-1.57916	0.0802823	NC
PSAP	-0.966346	0.0945381	NC
PSD4	0.430885	0.643863	NC
PSEN2	-0.00346683	0.994889	NC
PSMA4	-0.576899	0.514961	NC
PSMA5	-2.05407	0.122566	NC
PSMA7	0.0146597	0.965518	NC
PSMC6	0.549085	0.484474	NC
PSMD11	-0.5753	0.506833	NC
PSMD7	-1.16766	0.118975	NC
PSMD8	0.104374	0.776102	NC
PSMF1	-0.567094	0.209815	NC
PSMG1	-0.0448026	0.974963	NC
PSMG4	-0.849297	0.246794	NC
PTBP3	-1.20156	0.282812	NC
PTDSS1	-1.89832	0.237225	NC
PTDSS2	1.17277	0.3626	NC
PTEN	-1.5482	0.264023	NC
PTGES3	-0.825443	0.580907	NC
PTGS1	-0.480882	0.491888	NC
PTMA	-0.941263	0.276306	NC
PTP4A1	-1.04546	0.142707	NC
PTPN9	-0.0425554	0.983096	NC
PTPRC	-0.855694	0.0808905	NC
PTPRM	1.21334	0.548754	NC
PUM1	0.538574	0.292854	NC
PUM2	-1.38938	0.220419	NC
PYCARD	0.233765	0.811032	NC
PYROXD1	-1.45358	0.395908	NC
QPRT	-0.378114	0.785969	NC
QSER1	-0.42435	0.572086	NC
R3HCC1	-0.368635	0.697812	NC
RAB10	-0.538026	0.51308	NC
RAB2A	-0.242239	0.36914	NC
RAB35	-0.933649	0.111923	NC
RAB3GAP1	-0.623973	0.0909773	NC
RAB42	-0.884988	0.172402	NC
RAB4A	-0.545314	0.483319	NC
RAB7A	-0.437847	0.721721	NC
RABEP1	-1.45732	0.0988294	NC
RABGAP1L	-2.48069	0.0788561	NC
RABGEF1	-1.71967	0.0821996	NC
RABIF	-0.223584	0.636016	NC
RAC1	0.498806	0.367798	NC
RAD1	-0.563231	0.101831	NC
RAE1	-2.39883	0.119165	NC
RALY	0.260413	0.756698	NC
RAP1B	-0.367155	0.182298	NC
RARS	-0.45124	0.546812	NC
RASAL1	-0.59401	0.657759	NC
RASSF4	-0.981456	0.366014	NC
RBM18	-0.092276	0.9367	NC
RBM41	0.465547	0.489896	NC
RBM4B	0.724892	0.505848	NC
RBM8A	-0.930615	0.0547304	NC
RBMX	1.1697	0.536585	NC
RBPJ	0.729896	0.345577	NC
RCL1	0.406986	0.712677	NC
RCSD1	-0.897949	0.142903	NC
REEP4	0.15852	0.863551	NC
REEP5	-0.27713	0.748038	NC
RELT	0.711733	0.523764	NC
REPIN1	-0.880149	0.573084	NC
REPS1	0.0246302	0.94328	NC
REPS2	-1.60302	0.260455	NC
RETREG2	0.625769	0.376646	NC
RFC1	-1.41492	0.443161	NC
RFFL	0.000813144	0.998899	NC
RFWD3	0.309179	0.744456	NC
RGP1	-1.75197	0.0804272	NC
RHBDF2	-0.235413	0.795481	NC
RHOF	0.315228	0.601973	NC
RHOT1	-0.309301	0.617282	NC
RHOU	-0.710942	0.371886	NC
RILPL2	-1.68072	0.105888	NC
RIPK2	-0.507556	0.257795	NC
RLF	0.761572	0.528631	NC
RMDN1	0.867489	0.629901	NC
RMND5B	-1.84612	0.175179	NC
RNASEH2B	-1.45213	0.0565411	NC
RNASEH2C	-0.478712	0.691514	NC
RNASET2	-0.437565	0.210654	NC
RNF121	-1.47177	0.258087	NC
RNF126	-0.269497	0.52893	NC
RNF135	-0.373754	0.0738172	NC
RNF14	-1.25103	0.166647	NC
RNF141	-0.242594	0.484142	NC
RNF146	0.304262	0.861239	NC
RNF213	0.826855	0.541738	NC
RNF24	0.71814	0.441236	NC
RNF7	-0.791984	0.145647	NC
ROCK1	-1.91748	0.17864	NC
RPAIN	-0.435646	0.630134	NC
RPL13A	-0.126248	0.821929	NC
RPL14	0.26116	0.352103	NC
RPL22L1	-1.60994	0.560848	NC
RPL23	-0.306687	0.470715	NC
RPL27A	-0.512339	0.250995	NC
RPL36	0.616191	0.244932	NC
RPL38	-0.19913	0.839979	NC
RPL41	-0.632467	0.412144	NC
RPL8	0.174657	0.887253	NC
RPP14	0.520406	0.583352	NC
RPP25	1.02242	0.245086	NC
RPRD2	-0.754155	0.0892625	NC
RPS15	-1.33363	0.238197	NC
RPS16	0.401066	0.437475	NC
RPS19	-0.850649	0.0659885	NC
RPS23	-1.80468	0.262705	NC
RPS27	-1.12308	0.0780687	NC
RPS6KA1	-0.53316	0.417512	NC
RPS6KA2	-0.06924	0.799905	NC
RPSA	-0.611442	0.48118	NC
RPUSD2	-1.0354	0.308434	NC
RRAGC	0.030996	0.951495	NC
RSBN1L	-0.169912	0.756571	NC
RTFDC1	-0.210898	0.824427	NC
RTL10	-0.338845	0.784604	NC
RUBCN	-0.636592	0.44088	NC
RUFY3	-0.187993	0.762121	NC
RUNDC1	-0.841216	0.577746	NC
RUNX1	-1.70626	0.0929395	NC
RUSC1	-1.11883	0.450384	NC
RWDD4	-0.14559	0.939172	NC
S100PBP	-0.346539	0.647185	NC
SAP18	0.0827343	0.888166	NC
SAP30BP	-0.428929	0.280734	NC
SAR1A	-1.17243	0.135383	NC
SBF1	-0.364296	0.575404	NC
SCAF4	-1.78273	0.435199	NC
SCAMP2	-0.402689	0.415512	NC
SCFD2	-1.26586	0.22837	NC
SCYL2	-0.647102	0.448445	NC
SDAD1	-0.486823	0.675236	NC
SDC2	-0.442409	0.466867	NC
SDCCAG3	-0.778288	0.497263	NC
SDF4	0.768183	0.427949	NC
SEC22A	-0.37417	0.830076	NC
SEC24A	-2.71915	0.0703759	NC
SEC31A	-0.963552	0.17102	NC
SEC62	-0.544218	0.228064	NC
SEC63	-0.862468	0.156448	NC
SEL1L3	0.793653	0.27094	NC
SELENOP	-0.227532	0.776222	NC
SELPLG	1.70475	0.265729	NC
SEPHS1	-1.73277	0.0837993	NC
SERBP1	0.228343	0.733845	NC
SERF2	0.858398	0.260465	NC
SERP1	0.0014944	0.996939	NC
SESTD1	0.609387	0.54393	NC
SETD3	0.365173	0.563898	NC
SETDB2	2.42058	0.293459	NC
SFT2D3	-0.882019	0.273098	NC
SGPP2	-0.659503	0.619086	NC
SH3BGRL	-0.257254	0.678396	NC
SH3BP2	-1.02205	0.0612089	NC
SH3GLB1	-1.19152	0.109254	NC
SIDT2	1.22313	0.484088	NC
SIGLEC15	0.0173282	0.98157	NC
SIK3	-1.62587	0.198944	NC
SIL1	-0.0123431	0.983701	NC
SIN3A	-1.09244	0.264292	NC
SIPA1L1	-1.76652	0.15048	NC
SKIL	-2.15283	0.146031	NC
SLA	-1.9914	0.294321	NC
SLAIN2	-0.484446	0.46269	NC
SLC12A6	-0.830099	0.448449	NC
SLC15A3	0.336189	0.777872	NC
SLC1A4	-0.00247125	0.994592	NC
SLC20A2	-1.4893	0.27301	NC
SLC22A23	-0.583714	0.493627	NC
SLC23A2	-1.26269	0.154991	NC
SLC25A33	-0.453981	0.285358	NC
SLC25A37	0.294311	0.202142	NC
SLC25A45	0.51739	0.834641	NC
SLC27A4	-1.126	0.286347	NC
SLC29A3	-0.857497	0.412114	NC
SLC2A5	-0.479331	0.818469	NC
SLC30A9	-0.609821	0.602629	NC
SLC31A1	-0.834623	0.0964109	NC
SLC35A1	-0.0825928	0.970945	NC
SLC35A5	-2.23735	0.279645	NC
SLC35B4	-2.61174	0.153476	NC
SLC35C2	-0.22546	0.356496	NC
SLC35E1	-1.00163	0.577513	NC
SLC35E3	-0.240229	0.661565	NC
SLC39A11	0.0710468	0.810788	NC
SLC39A13	0.496184	0.643654	NC
SLC41A2	-0.217999	0.804661	NC
SLC43A2	-1.32692	0.221918	NC
SLC44A2	-0.923441	0.336637	NC
SLC45A4	-2.40624	0.091512	NC
SLC4A11	-0.683584	0.766963	NC
SLC5A3	0.171622	0.705859	NC
SLC6A8	-0.209243	0.727697	NC
SLC7A11	-1.81348	0.123403	NC
SLC7A6OS	-0.897066	0.364264	NC
SLC8A1	-0.654087	0.455303	NC
SLCO2B1	-0.142168	0.895056	NC
SLFN5	-1.24931	0.214824	NC
SLU7	-1.21959	0.192952	NC
SMAD2	-0.823365	0.216228	NC
SMAP1	-1.30143	0.419759	NC
SMAP2	-1.48932	0.121006	NC
SMARCA4	-0.445354	0.0689205	NC
SMARCA5	-1.39413	0.109854	NC
SMARCAD1	0.810734	0.477758	NC
SMARCE1	-0.873435	0.0550373	NC
SMCHD1	-0.759084	0.332522	NC
SMCO4	1.26775	0.397643	NC
SMG9	-0.600074	0.629275	NC
SMUG1	-0.965533	0.288887	NC
SMURF2	-0.279358	0.744558	NC
SMYD4	-1.22071	0.116583	NC
SNAP23	-0.116811	0.922663	NC
SNAP29	-1.26126	0.155027	NC
SNRPG	-0.843556	0.124519	NC
SNTB1	0.0802087	0.709836	NC
SNTB2	-0.702198	0.525458	NC
SNX10	-0.855144	0.500347	NC
SNX13	-0.515961	0.321725	NC
SNX14	-1.66689	0.113941	NC
SNX19	-0.31534	0.76969	NC
SNX2	0.14286	0.84901	NC
SNX24	-0.653485	0.430423	NC
SNX27	-0.286608	0.533802	NC
SNX33	-1.12949	0.0949953	NC
SNX5	-0.741793	0.390727	NC
SNX8	-0.734197	0.107941	NC
SNX9	-1.75503	0.249301	NC
SOAT1	-0.918523	0.129362	NC
SOCS6	0.194054	0.876255	NC
SOD1	-0.451844	0.487441	NC
SORL1	-0.987073	0.43301	NC
SORT1	0.330646	0.494661	NC
SPATA13	-0.24311	0.809214	NC
SPATA2	-0.393447	0.625633	NC
SPATA33	-1.16854	0.182088	NC
SPCS1	-0.132194	0.804559	NC
SPCS2	0.552304	0.5916	NC
SPCS3	-0.717982	0.244294	NC
SPINT2	-2.63143	0.358593	NC
SPPL3	-0.848521	0.123315	NC
SPRYD3	-0.355176	0.758129	NC
SPSB1	0.411662	0.649988	NC
SPTLC1	-0.671857	0.708482	NC
SRBD1	0.426261	0.827793	NC
SREBF2	0.191927	0.809739	NC
SREK1IP1	-0.260828	0.857201	NC
SRF	-1.21145	0.333329	NC
SRGN	0.0777653	0.880597	NC
SRP54	-0.63077	0.0524611	NC
SRP68	-1.33577	0.105152	NC
SRP72	-0.657043	0.569884	NC
SRPK2	-0.187326	0.705961	NC
SRRD	-0.576721	0.650279	NC
SRSF3	-1.18606	0.313262	NC
SRSF4	-0.435864	0.63726	NC
SRSF6	-0.833695	0.127019	NC
SRSF7	-0.432688	0.773861	NC
SSBP2	-0.120235	0.82622	NC
SSH2	-2.75815	0.0833524	NC
ST13	-0.970765	0.521717	NC
ST3GAL1	-5.08906	0.0698627	NC
ST7	-2.13487	0.285074	NC
STARD3	-0.0827816	0.849722	NC
STARD3NL	0.511509	0.482916	NC
STK11	-0.337901	0.721652	NC
STK24	-1.92017	0.319201	NC
STK38L	-0.953179	0.191955	NC
STK40	-1.90811	0.0875538	NC
STN1	-0.20708	0.789437	NC
STRN3	-0.0920672	0.896882	NC
STT3A	-0.8187	0.365537	NC
STX17	-0.150162	0.786142	NC
STX18	-0.677604	0.362986	NC
STX3	-0.501924	0.534028	NC
STX7	-0.817254	0.0513572	NC
STXBP5	-0.539206	0.708888	NC
SUB1	-0.390743	0.396138	NC
SUGP2	0.823898	0.174957	NC
SUGT1	-0.700126	0.320766	NC
SUMO1	0.532594	0.599178	NC
SUMO2	-1.51792	0.162104	NC
SUN2	-0.292832	0.885696	NC
SUPT6H	-1.34768	0.095329	NC
SWAP70	-0.645627	0.257489	NC
SYAP1	-1.79179	0.242482	NC
SYF2	0.455852	0.137177	NC
SYNCRIP	-1.04206	0.330028	NC
SYP	-1.17992	0.514399	NC
SYT17	-1.02718	0.381939	NC
SZT2	-1.08511	0.371657	NC
TAB2	-0.00993295	0.975229	NC
TADA2B	-0.392017	0.636436	NC
TAF3	-0.553814	0.568739	NC
TAF8	-2.46974	0.0775186	NC
TANGO2	-0.406957	0.411137	NC
TANGO6	-1.51819	0.293351	NC
TARS	-0.105242	0.760293	NC
TATDN2	-1.80447	0.334497	NC
TAX1BP1	-0.123106	0.628733	NC
TAX1BP3	-1.99036	0.151723	NC
TBC1D1	-1.60079	0.0722218	NC
TBC1D15	-1.49739	0.226991	NC
TBC1D24	-0.427219	0.408251	NC
TBC1D30	-1.16116	0.481516	NC
TBC1D8	0.236746	0.617898	NC
TBC1D9	-0.176347	0.793022	NC
TBC1D9B	0.402143	0.183685	NC
TBCC	-1.49803	0.0741784	NC
TBCD	0.121199	0.926842	NC
TBRG1	-1.36117	0.108769	NC
TCEA1	0.198153	0.892971	NC
TCERG1	1.31534	0.525953	NC
TCF4	0.027781	0.953032	NC
TCF7L2	0.50046	0.339389	NC
TCHP	-1.53234	0.202805	NC
TECPR1	-0.329262	0.683578	NC
TEP1	-0.999354	0.514163	NC
TEX261	-0.345029	0.290107	NC
TFCP2	-1.82643	0.0593166	NC
TFDP2	-2.54506	0.0507249	NC
TGFB1	-0.178521	0.779353	NC
TGIF1	-0.486581	0.687527	NC
TGOLN2	1.66678	0.131403	NC
THEM4	-1.03337	0.289094	NC
THG1L	-2.06765	0.0894857	NC
THOC5	0.555929	0.295402	NC
THOC7	-0.258773	0.833213	NC
TIGD5	-1.96198	0.250433	NC
TIMM10	-0.735129	0.631235	NC
TIMM13	-0.804288	0.0967066	NC
TIMM17A	-0.159047	0.792767	NC
TIMM8A	-0.32586	0.632489	NC
TIMM9	0.464169	0.600163	NC
TINF2	0.198639	0.862005	NC
TLE3	-0.604597	0.195731	NC
TLE4	0.052813	0.893938	NC
TLR1	-1.22223	0.0568982	NC
TLR2	0.667297	0.543711	NC
TLR7	0.298236	0.671964	NC
TM2D1	-1.18398	0.283364	NC
TM2D2	-0.876806	0.137516	NC
TM6SF1	-1.76539	0.127138	NC
TM7SF3	-1.04879	0.273024	NC
TM9SF2	-1.01895	0.258239	NC
TM9SF4	-0.28291	0.7853	NC
TMBIM4	-1.19997	0.164417	NC
TMCO6	1.13065	0.648483	NC
TMED5	-0.997645	0.225791	NC
TMEM104	2.32132	0.199008	NC
TMEM106A	0.861984	0.375805	NC
TMEM120A	-0.0463771	0.949088	NC
TMEM131L	-0.754531	0.402699	NC
TMEM138	-0.202335	0.656105	NC
TMEM164	-0.173312	0.87688	NC
TMEM165	-0.228233	0.590864	NC
TMEM170A	-1.46749	0.0953812	NC
TMEM170B	-0.225709	0.418145	NC
TMEM179B	-0.88308	0.15133	NC
TMEM18	-1.3455	0.102121	NC
TMEM185B	-0.2269	0.806924	NC
TMEM242	-1.16246	0.245651	NC
TMEM265	0.0350692	0.988958	NC
TMEM267	1.46072	0.230416	NC
TMEM33	-0.825672	0.635427	NC
TMEM38B	0.123443	0.756143	NC
TMEM41B	-0.716954	0.288403	NC
TMEM43	-0.346552	0.797527	NC
TMEM50B	1.99981	0.358667	NC
TMEM53	0.907306	0.15678	NC
TMEM59	0.00148412	0.996913	NC
TMEM87B	-0.32984	0.323446	NC
TMEM8A	-0.323987	0.570782	NC
TMEM94	-0.544721	0.131091	NC
TMX4	-2.07721	0.0849304	NC
TNFRSF11A	0.304257	0.675723	NC
TNFRSF1B	0.193551	0.0741691	NC
TNFSF13B	0.452288	0.484389	NC
TNIK	-0.13857	0.778904	NC
TNPO1	-3.32759	0.1688	NC
TPCN1	-0.241648	0.352535	NC
TPM4	-0.27166	0.62251	NC
TPMT	-1.06962	0.226535	NC
TPR	-0.427952	0.725231	NC
TRA2B	0.0395535	0.940314	NC
TRAF3	-2.41129	0.337138	NC
TRAF7	-1.02925	0.437329	NC
TRAM1	-1.12783	0.170055	NC
TRAPPC2L	0.0200504	0.985351	NC
TRIM14	-0.986882	0.233214	NC
TRIM33	1.04663	0.289672	NC
TRIO	-0.341696	0.455621	NC
TRIP11	-1.06492	0.147599	NC
TRMT10B	-0.614777	0.587938	NC
TRMT2A	0.775919	0.27281	NC
TRMT5	1.65826	0.243157	NC
TRNAU1AP	-0.887183	0.147811	NC
TRNT1	-1.59161	0.125823	NC
TRPV2	-0.352273	0.546109	NC
TSEN15	-0.0635451	0.93923	NC
TSN	-1.60806	0.311464	NC
TSPAN15	-0.797184	0.740018	NC
TSPAN31	0.139211	0.816613	NC
TTC28	-0.0720312	0.886763	NC
TTC37	0.499169	0.853844	NC
TTC39B	-1.18922	0.268357	NC
TTC7A	-0.220907	0.836913	NC
TTC9C	-1.3565	0.605981	NC
TUBA4A	0.460808	0.76593	NC
TULP3	-0.519353	0.699012	NC
TXNDC12	0.326345	0.59589	NC
TXNL1	-0.0926972	0.668596	NC
TXNRD1	-0.972139	0.393076	NC
UBA5	0.638386	0.770771	NC
UBAC1	0.184935	0.810622	NC
UBAP1	-0.646735	0.224182	NC
UBASH3B	-0.676937	0.263526	NC
UBE2D2	-0.329383	0.707082	NC
UBE2F	0.478224	0.158586	NC
UBE2I	-1.60097	0.0737962	NC
UBE2J1	1.20142	0.13042	NC
UBE2J2	0.883254	0.707921	NC
UBE2N	0.0489707	0.927913	NC
UBE3A	0.355981	0.585954	NC
UBE3B	-0.135144	0.934666	NC
UBE3C	0.397471	0.750766	NC
UBN2	-1.35873	0.0826347	NC
UBOX5	-1.80982	0.0504023	NC
UBR1	-0.712909	0.591549	NC
UBR2	-0.52157	0.311532	NC
UBR3	0.0847337	0.908321	NC
UBR5	1.3888	0.187055	NC
UBR7	-0.476134	0.748679	NC
UBXN6	0.708741	0.208006	NC
UGDH	-1.44209	0.406307	NC
UGGT1	-0.0562419	0.88666	NC
UHRF1BP1	-1.35203	0.110472	NC
UHRF1BP1L	-2.22901	0.0835661	NC
UNC13D	-0.186114	0.815554	NC
UNKL	-2.64091	0.0999085	NC
UQCC1	-0.0251653	0.983465	NC
UQCC2	-1.63826	0.468927	NC
UQCRH	-0.391329	0.752198	NC
URM1	-1.56313	0.493231	NC
USP14	-0.223629	0.756694	NC
USP19	-1.79915	0.0659511	NC
USP22	-1.06785	0.0739775	NC
USP3	0.435376	0.785036	NC
USP30	-0.88676	0.149807	NC
USP32	-1.55229	0.36675	NC
USP36	0.278006	0.765643	NC
USP4	-0.790633	0.0741589	NC
USP40	-1.0122	0.466459	NC
USP46	-1.73468	0.22232	NC
USP47	-0.15936	0.574252	NC
USP7	-0.878709	0.107965	NC
UVRAG	-1.12493	0.40523	NC
VDAC2	0.0294117	0.913913	NC
VEZF1	-0.682464	0.0974489	NC
VMA21	0.0490077	0.938945	NC
VOPP1	-0.877237	0.135815	NC
VPS29	-1.22595	0.104942	NC
VPS35	2.5218	0.391334	NC
VPS37A	1.0841	0.679674	NC
VPS53	0.698152	0.538096	NC
VPS54	-0.0281463	0.946579	NC
VTA1	-0.801189	0.233751	NC
VWA5A	-0.859333	0.15215	NC
WDFY1	-2.3146	0.149928	NC
WDR1	-0.545575	0.471953	NC
WDR13	-0.801154	0.264084	NC
WDR41	-0.662226	0.32958	NC
WDR43	-2.89966	0.15589	NC
WDR45	-1.67045	0.0729952	NC
WDR91	0.25625	0.549831	NC
WFS1	-0.625827	0.550556	NC
WIPF1	-0.936065	0.224688	NC
WIPI2	-0.789558	0.100223	NC
WIZ	0.00252937	0.99699	NC
WSB1	0.176944	0.882264	NC
XBP1	2.19086	0.301474	NC
XPO4	0.157453	0.871148	NC
XPO7	0.853289	0.274027	NC
XRCC5	-0.816387	0.0520248	NC
YAF2	0.967236	0.344917	NC
YARS	-0.899334	0.420864	NC
YIPF4	-0.270885	0.806421	NC
YRDC	0.558823	0.221705	NC
YTHDC2	-1.0247	0.555809	NC
YTHDF1	-1.10293	0.0903212	NC
YTHDF2	0.492767	0.220722	NC
YWHAB	-0.638699	0.503681	NC
YWHAQ	-0.359672	0.560603	NC
YWHAZ	-0.955039	0.416314	NC
ZADH2	-0.442937	0.384774	NC
ZBED4	-2.13072	0.102954	NC
ZBTB20	0.991844	0.47104	NC
ZBTB3	-0.261073	0.517462	NC
ZBTB40	-2.34614	0.0820346	NC
ZBTB41	-0.0592494	0.969513	NC
ZBTB44	-1.16855	0.103891	NC
ZBTB7A	-0.130568	0.683128	NC
ZC2HC1A	-0.668585	0.590636	NC
ZC3H10	-3.44843	0.269536	NC
ZC3H12D	-0.177937	0.862733	NC
ZC3H13	-0.0823406	0.863087	NC
ZC3H18	0.642459	0.543182	NC
ZC3H6	0.575756	0.32395	NC
ZC3H7B	-0.900059	0.120663	NC
ZC3H8	-1.87245	0.121493	NC
ZC3HAV1	-1.65753	0.0686265	NC
ZDHHC17	-2.3708	0.367723	NC
ZDHHC2	-0.630807	0.548419	NC
ZDHHC4	-0.196406	0.521119	NC
ZDHHC7	-0.315829	0.66547	NC
ZFAND3	-1.51811	0.180278	NC
ZFAND5	-0.471454	0.280368	NC
ZFP36L1	-0.0242205	0.980842	NC
ZFPM1	-0.844836	0.484479	NC
ZFX	-0.84814	0.516951	NC
ZFYVE1	-2.10545	0.259584	NC
ZFYVE26	-0.454945	0.210886	NC
ZHX3	-1.33582	0.429077	NC
ZKSCAN4	-2.04663	0.292281	NC
ZMAT1	-1.13673	0.382489	NC
ZMYM4	-0.692833	0.193873	NC
ZMYND8	0.250913	0.853848	NC
ZNF142	-0.698838	0.133922	NC
ZNF146	0.291495	0.78604	NC
ZNF148	-1.21718	0.157439	NC
ZNF2	-2.02397	0.22208	NC
ZNF236	-0.850313	0.357391	NC
ZNF276	0.00233296	0.997671	NC
ZNF281	0.702498	0.628478	NC
ZNF292	-0.84321	0.459715	NC
ZNF318	-2.06163	0.20309	NC
ZNF354A	-1.21402	0.272334	NC
ZNF410	-0.957139	0.0522142	NC
ZNF438	-0.614041	0.676033	NC
ZNF445	-2.3373	0.0646239	NC
ZNF462	-0.500833	0.693321	NC
ZNF467	0.888971	0.24484	NC
ZNF48	-0.805609	0.232281	NC
ZNF592	0.59738	0.26395	NC
ZNF597	0.563675	0.601249	NC
ZNF598	-0.215426	0.746531	NC
ZNF623	-0.647348	0.317956	NC
ZNF706	1.27095	0.162723	NC
ZNF777	0.719573	0.340345	NC
ZNF839	-1.70443	0.106146	NC
ZPR1	-0.796581	0.0886773	NC
ZRANB2	0.480563	0.68642	NC
ZSCAN26	0.709963	0.469305	NC
ZSWIM6	-1.91389	0.159728	NC
ZSWIM7	0.329527	0.729306	NC
ZZEF1	-0.872267	0.0515689	NC

## Sheet: M1 vs M0 IPA
gene_symbol	PASid	RED	pvalue	APAreg	APA
ACOX3	chr4:8430943:-	3.47841	0.00345339	UP	IPA
AGO4	chr1:36321035:+	1.25851	0.0375482	UP	IPA
AHRR	chr5:315029:+	0.726481	0.020159	UP	IPA
AHRR	chr5:315089:+	0.672656	0.0407456	UP	IPA
AHRR	chr5:432441:+	8.2507	0.021062	UP	IPA
ANKH	chr5:14820488:-	5.4704	0.0290656	UP	IPA
ANKRD54	chr22:38244137:-	2.39143	0.0475311	UP	IPA
ANKRD54	chr22:38244186:-	2.42907	0.0428273	UP	IPA
APP	chr21:27317837:-	1.99752	0.0496658	UP	IPA
ASAH1	chr8:17924272:-	1.55753	0.0343714	UP	IPA
ATF5	chr19:50434384:+	2.32212	0.000497288	UP	IPA
ATF5	chr19:50435084:+	1.8713	0.00180969	UP	IPA
ATF6	chr1:161861978:+	1.91919	0.0247211	UP	IPA
ATF6	chr1:161863920:+	2.02469	0.0247858	UP	IPA
ATOX1	chr5:151123619:-	1.90931	0.000990718	UP	IPA
ATP11B	chr3:182632390:+	0.933	0.049987	UP	IPA
ATP11B	chr3:182632448:+	0.979966	0.0461666	UP	IPA
ATP11B	chr3:182632538:+	1.10977	0.0418	UP	IPA
ATP11B	chr3:182633037:+	1.29566	0.0406291	UP	IPA
ATP5J2-PTCD1	chr7:99055781:-	1.25121	0.017649	UP	IPA
ATP5J2-PTCD1	chr7:99055818:-	1.24359	0.017467	UP	IPA
BET1	chr7:93623385:-	2.74366	0.0395114	UP	IPA
BET1	chr7:93623463:-	2.64485	0.0436727	UP	IPA
BET1	chr7:93623533:-	2.7582	0.0286226	UP	IPA
BUB3	chr10:124923682:+	0.541211	0.0489575	UP	IPA
C20orf194	chr20:3340823:-	1.54905	0.00211868	UP	IPA
CDV3	chr3:133306177:+	1.69704	0.0454679	UP	IPA
CELF2	chr10:11371765:+	3.42646	0.0170094	UP	IPA
CERK	chr22:47119183:-	2.06918	0.0336645	UP	IPA
CFLAR	chr2:202006321:+	2.52231	0.0421561	UP	IPA
CHD1L	chr1:146651775:+	1.66972	0.00585369	UP	IPA
CHD1L	chr1:146713204:+	1.29617	0.0341561	UP	IPA
CHURC1-FNTB	chr14:65398996:+	3.16117	6.73604e-06	UP	IPA
CHURC1-FNTB	chr14:65399038:+	3.15932	7.5841e-06	UP	IPA
CHURC1-FNTB	chr14:65399275:+	3.16955	2.2672e-05	UP	IPA
CHURC1-FNTB	chr14:65399380:+	3.17625	3.02548e-05	UP	IPA
CHURC1-FNTB	chr14:65399480:+	3.17566	3.10148e-05	UP	IPA
CHURC1-FNTB	chr14:65399508:+	3.1761	3.10678e-05	UP	IPA
CHURC1-FNTB	chr14:65401600:+	3.07779	3.56366e-05	UP	IPA
CHURC1-FNTB	chr14:65401631:+	3.07561	3.50219e-05	UP	IPA
CHURC1-FNTB	chr14:65401710:+	3.0766	3.50093e-05	UP	IPA
CHURC1-FNTB	chr14:65402086:+	2.52861	0.00153444	UP	IPA
CHURC1-FNTB	chr14:65403063:+	2.5226	0.0016775	UP	IPA
CHURC1-FNTB	chr14:65403655:+	2.52305	0.00167058	UP	IPA
CHURC1-FNTB	chr14:65407425:+	2.52538	0.0016785	UP	IPA
CHURC1-FNTB	chr14:65409028:+	2.53048	0.00164435	UP	IPA
CHURC1-FNTB	chr14:65410594:+	2.50373	0.00163459	UP	IPA
CHURC1-FNTB	chr14:65410640:+	2.49919	0.00162628	UP	IPA
CHURC1-FNTB	chr14:65410758:+	2.49941	0.00162587	UP	IPA
CHURC1-FNTB	chr14:65415990:+	2.4936	0.00154471	UP	IPA
CHURC1-FNTB	chr14:65420770:+	2.48694	0.0016966	UP	IPA
CHURC1-FNTB	chr14:65424039:+	2.48628	0.0017333	UP	IPA
CHURC1-FNTB	chr14:65426199:+	2.48576	0.001734	UP	IPA
CHURC1-FNTB	chr14:65437545:+	2.48752	0.00167271	UP	IPA
CLIP4	chr2:29397513:+	2.32784	0.0329092	UP	IPA
CLIP4	chr2:29397579:+	2.34156	0.0317879	UP	IPA
CNOT7	chr8:17088846:-	2.1749	0.0153013	UP	IPA
COTL1	chr16:84649609:-	2.83046	0.00559064	UP	IPA
CPNE1	chr20:34243037:-	2.98061	0.0271183	UP	IPA
CSNK1E	chr22:38693608:-	1.00128	0.0190516	UP	IPA
CTTN	chr11:70253854:+	2.25768	0.0387257	UP	IPA
CTTN	chr11:70253960:+	2.27737	0.00931734	UP	IPA
CXorf38	chrX:40489189:-	1.92817	0.0318786	UP	IPA
DENND1A	chr9:126150420:-	1.5705	0.0188065	UP	IPA
DENND1A	chr9:126150669:-	1.60474	0.0184042	UP	IPA
DENND1A	chr9:126162378:-	1.66566	0.0172998	UP	IPA
DENND1A	chr9:126162534:-	1.67658	0.0163802	UP	IPA
DENND1A	chr9:126163669:-	1.71719	0.0141857	UP	IPA
DENND1A	chr9:126163775:-	1.71655	0.0142006	UP	IPA
DENND1A	chr9:126163826:-	1.72055	0.0134741	UP	IPA
DENND1A	chr9:126163868:-	1.72012	0.0137597	UP	IPA
DHFR	chr5:79946592:-	3.94561	0.00735306	UP	IPA
DISP1	chr1:223010726:+	1.19614	0.0122625	UP	IPA
ELOVL5	chr6:53157051:-	3.20467	0.00589715	UP	IPA
ELOVL5	chr6:53158886:-	3.22069	0.00467638	UP	IPA
ELOVL5	chr6:53158916:-	3.20348	0.00593679	UP	IPA
FKBP1A	chr20:1352298:-	1.60248	0.0171342	UP	IPA
FKBP1A	chr20:1352379:-	1.57527	0.0214157	UP	IPA
FKBP1A	chr20:1352422:-	1.4961	0.0190019	UP	IPA
FNDC3B	chr3:171939490:+	1.51077	0.0492853	UP	IPA
GANC	chr15:42576498:+	2.00413	0.00468103	UP	IPA
GLS	chr2:191800015:+	1.19407	0.0430282	UP	IPA
GLS	chr2:191800296:+	1.20538	0.0410607	UP	IPA
GLS	chr2:191801754:+	1.23346	0.0342954	UP	IPA
GLS	chr2:191805149:+	1.25081	0.0171469	UP	IPA
GTDC1	chr2:144935455:-	2.58081	0.0301573	UP	IPA
H2AFV	chr7:44871577:-	2.24598	0.0211101	UP	IPA
H2AFV	chr7:44871825:-	2.24994	0.0204505	UP	IPA
H2AFV	chr7:44872054:-	2.24928	0.020553	UP	IPA
H2AFV	chr7:44872165:-	2.24836	0.0206119	UP	IPA
H2AFV	chr7:44873532:-	2.25529	0.0214984	UP	IPA
H2AFV	chr7:44873594:-	2.25509	0.0214982	UP	IPA
H2AFV	chr7:44873769:-	2.25473	0.0214545	UP	IPA
H2AFV	chr7:44873827:-	2.25508	0.0212198	UP	IPA
H2AFV	chr7:44873865:-	2.26119	0.0211252	UP	IPA
H2AFV	chr7:44873906:-	2.62004	0.0424704	UP	IPA
IL17RA	chr22:17578396:+	2.85986	0.0477224	UP	IPA
INF2	chr14:105181663:+	1.49892	0.0359729	UP	IPA
IQGAP1	chr15:90934190:+	2.6573	0.0270544	UP	IPA
KLC1	chr14:104152233:+	1.20034	0.0358976	UP	IPA
LAMP2	chrX:119572413:-	5.01558	0.03249	UP	IPA
LCOR	chr10:98724193:+	1.19732	0.0232255	UP	IPA
LEPROTL1	chr8:29963580:+	2.16603	0.0234984	UP	IPA
LEPROTL1	chr8:29963703:+	2.17145	0.0235909	UP	IPA
LEPROTL1	chr8:29963786:+	2.17412	0.0236302	UP	IPA
LEPROTL1	chr8:29964331:+	2.19681	0.0248166	UP	IPA
LEPROTL1	chr8:29964414:+	2.20782	0.0256382	UP	IPA
LEPROTL1	chr8:29964689:+	2.21699	0.0259781	UP	IPA
LEPROTL1	chr8:29964947:+	2.21921	0.0242542	UP	IPA
LEPROTL1	chr8:29965040:+	2.22766	0.0242535	UP	IPA
LEPROTL1	chr8:29965582:+	1.74226	0.0207318	UP	IPA
LEPROTL1	chr8:29967000:+	1.71292	0.0190341	UP	IPA
LEPROTL1	chr8:29967047:+	1.71037	0.0199846	UP	IPA
LEPROTL1	chr8:29967087:+	1.71001	0.020141	UP	IPA
LEPROTL1	chr8:29967158:+	1.71016	0.020142	UP	IPA
LEPROTL1	chr8:29967842:+	1.69312	0.0197734	UP	IPA
LEPROTL1	chr8:29968512:+	1.69582	0.0197061	UP	IPA
LONP2	chr16:48386909:+	3.17379	0.000538589	UP	IPA
LONP2	chr16:48386974:+	3.33116	0.00834714	UP	IPA
LONP2	chr16:48387021:+	2.8708	0.00121332	UP	IPA
LONP2	chr16:48387047:+	2.9522	0.0030372	UP	IPA
LONP2	chr16:48387098:+	2.88324	0.00109946	UP	IPA
LONP2	chr16:48387580:+	2.39653	0.00435095	UP	IPA
LONP2	chr16:48387888:+	1.90522	0.00195276	UP	IPA
LY75-CD302	chr2:160652628:-	8.03204	5.10989e-05	UP	IPA
LY75-CD302	chr2:160659872:-	8.85512	0.000191511	UP	IPA
MAP3K8	chr10:30728396:+	1.47619	0.00635681	UP	IPA
MAP3K8	chr10:30728864:+	1.42466	0.0121345	UP	IPA
MBD1	chr18:47797119:-	1.55361	0.0180246	UP	IPA
MBD1	chr18:47797353:-	1.54104	0.016731	UP	IPA
MBD1	chr18:47797412:-	1.5289	0.01699	UP	IPA
MICAL1	chr6:109777921:-	1.16345	0.00596965	UP	IPA
MICAL1	chr6:109780328:-	1.18413	0.0149147	UP	IPA
MICAL1	chr6:109781812:-	1.15124	0.00908117	UP	IPA
MICAL1	chr6:109781890:-	1.15016	0.00889454	UP	IPA
MICAL1	chr6:109783580:-	1.1849	0.00924844	UP	IPA
MICAL1	chr6:109783718:-	1.1799	0.00916055	UP	IPA
MICAL1	chr6:109783797:-	1.11387	0.0110954	UP	IPA
MRPS25	chr3:15090039:-	1.23558	0.0469383	UP	IPA
NAF1	chr4:164049793:-	3.34922	0.0334439	UP	IPA
NAF1	chr4:164049821:-	3.6562	0.0427096	UP	IPA
NAP1L1	chr12:76443210:-	1.35867	0.00165936	UP	IPA
NAP1L1	chr12:76443346:-	2.05691	0.0409523	UP	IPA
NIN	chr14:51192474:-	1.67262	0.0422818	UP	IPA
NIN	chr14:51192546:-	1.68522	0.0403163	UP	IPA
NISCH	chr3:52515926:+	2.16341	0.0116131	UP	IPA
NMNAT1	chr1:10041824:+	1.02597	0.0327772	UP	IPA
NMNAT1	chr1:10041912:+	1.17573	0.0367467	UP	IPA
NUP98	chr11:3733445:-	1.88292	0.0260694	UP	IPA
ODF2	chr9:131257115:+	0.78336	0.0333339	UP	IPA
PAPOLA	chr14:96999033:+	0.819247	0.00375949	UP	IPA
PAPOLA	chr14:96999247:+	0.817787	0.00378895	UP	IPA
PAPOLA	chr14:96999481:+	0.817787	0.00378895	UP	IPA
PCYOX1	chr2:70488591:+	1.59839	0.0165832	UP	IPA
PHKA2	chrX:18912200:-	2.91808	0.0139877	UP	IPA
PHKA2	chrX:18912226:-	3.1905	0.0373319	UP	IPA
PML	chr15:74328735:+	0.81266	0.0275027	UP	IPA
PPAN-P2RY11	chr19:10221901:+	1.94645	0.0299451	UP	IPA
PPAN-P2RY11	chr19:10221938:+	1.96415	0.0353342	UP	IPA
PPAN-P2RY11	chr19:10221970:+	1.97874	0.0350599	UP	IPA
PPAN-P2RY11	chr19:10222645:+	1.98651	0.0363167	UP	IPA
PPAN-P2RY11	chr19:10222688:+	2.00143	0.038364	UP	IPA
PPAN-P2RY11	chr19:10223472:+	1.93031	0.0210185	UP	IPA
PPHLN1	chr12:42836335:+	1.46772	0.0490931	UP	IPA
PRRC1	chr5:126887998:+	2.15666	0.0256364	UP	IPA
PTP4A2	chr1:32375639:-	2.3809	0.0183732	UP	IPA
PTPN2	chr18:12793252:-	1.29228	0.0476319	UP	IPA
PTPRJ	chr11:48091432:+	1.8984	0.0248521	UP	IPA
RABGAP1L	chr1:174927313:+	1.56558	0.0165922	UP	IPA
RBBP6	chr16:24561978:+	1.85111	0.0255089	UP	IPA
RNMT	chr18:13760298:+	1.80347	0.017416	UP	IPA
RNMT	chr18:13760518:+	1.78583	0.0215301	UP	IPA
RPUSD2	chr15:40862266:+	0.167136	0.00456162	UP	IPA
RSF1	chr11:77524322:-	0.625219	0.00529031	UP	IPA
RUBCN	chr3:197403088:-	3.41328	0.030743	UP	IPA
RUNX1	chr21:36266068:-	2.83969	0.0372893	UP	IPA
SDCCAG8	chr1:243639606:+	1.45508	0.0215484	UP	IPA
SDCCAG8	chr1:243639663:+	1.48921	0.0387957	UP	IPA
SH3RF3	chr2:109950833:+	6.9586	0.016856	UP	IPA
SLC35A2	chrX:48760890:-	1.32076	0.0190875	UP	IPA
SLC38A6	chr14:61501017:+	3.0296	0.0441659	UP	IPA
SNF8	chr17:47013479:-	0.783261	0.00882865	UP	IPA
SNX6	chr14:35037841:-	2.80585	0.00414621	UP	IPA
SOD2	chr6:160103120:-	1.84679	0.0257623	UP	IPA
SOD2	chr6:160103310:-	1.74528	0.0243729	UP	IPA
SOD2	chr6:160103341:-	1.72856	0.0212921	UP	IPA
SOD2	chr6:160103378:-	1.79495	0.0357317	UP	IPA
SOD2	chr6:160103429:-	2.06287	0.0076244	UP	IPA
SOD2	chr6:160103503:-	1.85214	0.0100396	UP	IPA
STAT1	chr2:191840266:-	0.799612	0.00725045	UP	IPA
SYCE1L	chr16:77233549:+	4.29061	0.0413038	UP	IPA
SYCE1L	chr16:77233610:+	4.30142	0.0412318	UP	IPA
SYCE1L	chr16:77233669:+	4.31275	0.0411053	UP	IPA
SYCE1L	chr16:77234085:+	4.40136	0.0406644	UP	IPA
SYCE1L	chr16:77236263:+	3.98609	0.0451082	UP	IPA
TBC1D20	chr20:419127:-	0.976012	0.00168708	UP	IPA
TBC1D5	chr3:17783940:-	7.54252	0.0035385	UP	IPA
TCF3	chr19:1610964:-	0.598308	0.00217301	UP	IPA
TM2D3	chr15:102182520:-	2.57656	0.0382507	UP	IPA
TMEM189-UBE2V1	chr20:48740469:-	1.33531	0.0448769	UP	IPA
TMEM189-UBE2V1	chr20:48740705:-	1.40857	0.0487491	UP	IPA
TMEM91	chr19:41882283:+	3.66201	0.0266042	UP	IPA
TMIGD3	chr1:112084708:-	3.99817	0.0377501	UP	IPA
TXNL4B	chr16:72120224:-	0.848409	0.0309385	UP	IPA
UBIAD1	chr1:11347998:+	1.27817	0.0490638	UP	IPA
USB1	chr16:58047959:+	5.19414	0.0483089	UP	IPA
WNK1	chr12:864010:+	1.83429	0.0079019	UP	IPA
WNK1	chr12:869785:+	1.91118	0.0168203	UP	IPA
XRCC3	chr14:104171329:-	2.19553	0.0144319	UP	IPA
ZC3HAV1	chr7:138745086:-	2.51599	0.0139216	UP	IPA
ZFHX3	chr16:73048202:-	3.07276	0.0205304	UP	IPA
ZNF33A	chr10:38348983:+	2.54512	0.0103538	UP	IPA
ZNF33A	chr10:38349130:+	1.95949	0.0380814	UP	IPA
ZNF765-ZNF761	chr19:53915262:+	1.47671	0.0134603	UP	IPA
ZNF765-ZNF761	chr19:53916801:+	1.47922	0.01942	UP	IPA
ZNF765-ZNF761	chr19:53917114:+	1.5135	0.0181106	UP	IPA
ZNF765-ZNF761	chr19:53919085:+	1.46241	0.0371265	UP	IPA
ABR	chr17:1051356:-	-3.32102	0.0042692	DN	IPA
ABTB2	chr11:34356316:-	-7.55484	0.00216823	DN	IPA
ABTB2	chr11:34356569:-	-6.53614	0.00458975	DN	IPA
AHNAK	chr11:62266388:-	-2.44991	0.000982555	DN	IPA
AHNAK	chr11:62283374:-	-2.45272	0.000983051	DN	IPA
ALG9	chr11:111656949:-	-0.379437	0.0294413	DN	IPA
AMFR	chr16:56418698:-	-1.40284	0.0292783	DN	IPA
BCL6	chr3:187462340:-	-1.11445	0.0381148	DN	IPA
BICD1	chr12:32491691:+	-2.57516	0.0389708	DN	IPA
BID	chr22:18246477:-	-3.2269	0.0468387	DN	IPA
CFLAR	chr2:201983901:+	-0.889707	0.0411782	DN	IPA
CIRBP	chr19:1273122:+	-0.211815	0.00652424	DN	IPA
CIRBP	chr19:1273171:+	-0.206889	0.00914412	DN	IPA
CNOT4	chr7:135059266:-	-1.37422	0.0429126	DN	IPA
CUX1	chr7:101893137:+	-4.29838	0.00580238	DN	IPA
CUX1	chr7:101893998:+	-6.20986	0.00766205	DN	IPA
FAM20C	chr7:219880:+	-2.57191	0.00384282	DN	IPA
FAM20C	chr7:227815:+	-2.76445	0.00240847	DN	IPA
FAM20C	chr7:227946:+	-2.76576	0.00243229	DN	IPA
FAM20C	chr7:230828:+	-2.76576	0.00243229	DN	IPA
FAN1	chr15:31203978:+	-1.52766	0.0445823	DN	IPA
FSD1L	chr9:108289998:+	-3.21146	0.00430515	DN	IPA
FXYD6-FXYD2	chr11:117703742:-	-2.72621	0.0106583	DN	IPA
FXYD6-FXYD2	chr11:117707693:-	-2.70833	0.0104246	DN	IPA
FXYD6-FXYD2	chr11:117707721:-	-2.73114	0.0104221	DN	IPA
GART	chr21:34896316:-	-1.44385	0.0321205	DN	IPA
GRAMD1A	chr19:35501539:+	-3.54539	0.001772	DN	IPA
GRAMD1A	chr19:35501573:+	-3.57465	0.00216984	DN	IPA
GRK6	chr5:176863686:+	-2.05776	0.0257326	DN	IPA
HNRNPDL	chr4:83346661:-	-1.51056	0.0176898	DN	IPA
HS3ST3B1	chr17:14211672:+	-4.84073	0.0165254	DN	IPA
HS3ST3B1	chr17:14211776:+	-4.35352	0.00235059	DN	IPA
HS3ST3B1	chr17:14212035:+	-4.36551	0.00243692	DN	IPA
HSPE1-MOB4	chr2:198368065:+	-1.44842	0.0319577	DN	IPA
HSPE1-MOB4	chr2:198368102:+	-1.49875	0.0442485	DN	IPA
HSPE1-MOB4	chr2:198368162:+	-1.54147	0.0346953	DN	IPA
HSPE1-MOB4	chr2:198371481:+	-1.55012	0.0349255	DN	IPA
HSPE1-MOB4	chr2:198375536:+	-1.55074	0.0348721	DN	IPA
HSPE1-MOB4	chr2:198375624:+	-1.54928	0.0349977	DN	IPA
HSPE1-MOB4	chr2:198378125:+	-1.54816	0.0350942	DN	IPA
IL4I1	chr19:50410082:-	-1.43125	0.00696987	DN	IPA
ING3	chr7:120597032:+	-2.48012	0.0442446	DN	IPA
KHDRBS1	chr1:32509424:+	-2.1203	0.049928	DN	IPA
KHDRBS1	chr1:32509478:+	-2.27524	0.0297357	DN	IPA
KHDRBS1	chr1:32509558:+	-2.23013	0.0341975	DN	IPA
KLC1	chr14:104163489:+	-1.14818	0.0339156	DN	IPA
KLHL22	chr22:20827791:-	-2.36676	0.0422246	DN	IPA
LYST	chr1:235921184:-	-3.87598	0.0230323	DN	IPA
LYST	chr1:235989618:-	-0.662009	0.0490203	DN	IPA
MAP3K20	chr2:174091874:+	-0.410418	0.0316991	DN	IPA
MED14	chrX:40512317:-	-2.11199	0.0409644	DN	IPA
MED14	chrX:40512348:-	-2.11199	0.0409644	DN	IPA
MED14	chrX:40512428:-	-2.08453	0.0449174	DN	IPA
MRPS11	chr15:89015851:+	-1.72099	0.0270718	DN	IPA
MVP	chr16:29833807:+	-2.50329	0.00976917	DN	IPA
N4BP2L2	chr13:33070468:-	-2.62968	0.0215204	DN	IPA
N4BP2L2	chr13:33078416:-	-2.5979	0.0223363	DN	IPA
N4BP2L2	chr13:33080199:-	-2.64838	0.0253681	DN	IPA
N4BP2L2	chr13:33084234:-	-2.51358	0.0296009	DN	IPA
N4BP2L2	chr13:33084429:-	-2.51462	0.0295204	DN	IPA
N4BP2L2	chr13:33087585:-	-2.47243	0.0305604	DN	IPA
N4BP2L2	chr13:33087708:-	-2.46519	0.0303633	DN	IPA
N4BP2L2	chr13:33087789:-	-2.4778	0.0308783	DN	IPA
N4BP2L2	chr13:33087920:-	-2.47929	0.0308821	DN	IPA
N4BP2L2	chr13:33090341:-	-2.50705	0.0307552	DN	IPA
N4BP2L2	chr13:33090496:-	-2.5073	0.0307136	DN	IPA
N4BP2L2	chr13:33091030:-	-2.50554	0.0299276	DN	IPA
N4BP2L2	chr13:33091758:-	-2.34921	0.034998	DN	IPA
N4BP2L2	chr13:33091826:-	-2.43862	0.0303857	DN	IPA
NBR1	chr17:41352783:+	-0.830859	0.0364692	DN	IPA
NBR1	chr17:41352808:+	-0.837171	0.03775	DN	IPA
NEDD8-MDP1	chr14:24686012:-	-1.32663	0.032738	DN	IPA
NEDD8-MDP1	chr14:24686047:-	-1.32676	0.0328285	DN	IPA
NEDD8-MDP1	chr14:24686072:-	-1.32962	0.0318506	DN	IPA
NEDD8-MDP1	chr14:24686135:-	-1.33171	0.0339309	DN	IPA
NLRC5	chr16:57095915:+	-1.56724	0.00701146	DN	IPA
NME1-NME2	chr17:49239349:+	-2.17453	0.00617274	DN	IPA
NME1-NME2	chr17:49239396:+	-2.16571	0.00796036	DN	IPA
NME1-NME2	chr17:49239422:+	-2.11453	0.00600071	DN	IPA
NME1-NME2	chr17:49239503:+	-2.10982	0.00579509	DN	IPA
NME1-NME2	chr17:49240099:+	-2.08748	0.00559682	DN	IPA
NPM1	chr5:170833731:+	-1.43045	0.0224302	DN	IPA
NPM1	chr5:170833767:+	-1.46578	0.0162171	DN	IPA
NPM1	chr5:170834261:+	-1.46578	0.0162171	DN	IPA
NPM1	chr5:170834617:+	-1.46346	0.0162614	DN	IPA
NT5C2	chr10:104901805:-	-1.37657	0.0458969	DN	IPA
OXR1	chr8:107285002:+	-1.60934	0.03212	DN	IPA
PDCD2	chr6:170890177:-	-1.74555	0.0192511	DN	IPA
PHYKPL	chr5:177653466:-	-3.01857	0.0113084	DN	IPA
PNKD	chr2:219137670:+	-1.37355	0.0342646	DN	IPA
PPP1R7	chr2:242106589:+	-0.698702	0.00746607	DN	IPA
PPP2R5C	chr14:102233021:+	-0.390015	0.0376985	DN	IPA
PPP2R5C	chr14:102233233:+	-0.397265	0.0358475	DN	IPA
PTBP3	chr9:115074757:-	-1.13833	0.0376279	DN	IPA
RABGEF1	chr7:66189068:+	-0.989494	0.0452706	DN	IPA
RNF135	chr17:29301343:+	-2.29359	0.0020855	DN	IPA
RNF135	chr17:29303733:+	-2.27611	0.00198729	DN	IPA
RPUSD3	chr3:9882828:-	-2.73723	0.0121067	DN	IPA
RPUSD3	chr3:9882941:-	-2.59747	0.00660928	DN	IPA
SDCCAG8	chr1:243469852:+	-1.07425	0.02147	DN	IPA
SEC14L1	chr17:75085576:+	-1.95432	0.0156117	DN	IPA
SERF2	chr15:44086241:+	-0.0145221	0.0282932	DN	IPA
SETDB2-PHF11	chr13:50065986:+	-1.77795	0.0175245	DN	IPA
SETDB2-PHF11	chr13:50066071:+	-1.72589	0.00489603	DN	IPA
SETDB2-PHF11	chr13:50066306:+	-1.70367	0.00515767	DN	IPA
SETDB2-PHF11	chr13:50069134:+	-2.36472	0.00341618	DN	IPA
SLC2A11	chr22:24225139:+	-0.851495	0.0422139	DN	IPA
SLC44A1	chr9:108159627:+	-1.28443	0.0455159	DN	IPA
SMARCA2	chr9:2043566:+	-7.75771	0.00170188	DN	IPA
SMG5	chr1:156258729:-	-2.19619	0.00492165	DN	IPA
SMG5	chr1:156259880:-	-2.06463	0.0162557	DN	IPA
STOM	chr9:124102352:-	-2.28594	0.0293803	DN	IPA
SUN1	chr7:878817:+	-2.63088	0.0261142	DN	IPA
SVIP	chr11:22842182:-	-0.982772	0.0155184	DN	IPA
SVIP	chr11:22842220:-	-0.800795	0.0256109	DN	IPA
SVIP	chr11:22842303:-	-0.678834	0.0391957	DN	IPA
SVIP	chr11:22842333:-	-0.611255	0.0498632	DN	IPA
TAX1BP1	chr7:27867804:+	-1.78521	0.034739	DN	IPA
TCEA2	chr20:62695476:+	-1.18642	0.0238358	DN	IPA
TCTEX1D2	chr3:196042052:-	-3.13255	0.0280842	DN	IPA
TMEM104	chr17:72834621:+	-0.917768	0.0370455	DN	IPA
TMEM62	chr15:43457253:+	-3.43167	0.0121421	DN	IPA
TNFAIP8L2-SCNM1	chr1:151138679:+	-0.843168	0.0369289	DN	IPA
TROVE2	chr1:193059678:+	-4.70473	0.00132419	DN	IPA
UHRF2	chr9:6488307:+	-2.19911	0.0362945	DN	IPA
UQCRB	chr8:97243872:-	-6.39198	0.0079197	DN	IPA
VAC14	chr16:70741089:-	-1.39619	0.0292955	DN	IPA
VAC14	chr16:70746318:-	-1.48278	0.0247157	DN	IPA
VAC14	chr16:70753880:-	-1.73092	0.0332271	DN	IPA
VAC14	chr16:70753982:-	-1.7221	0.0333625	DN	IPA
VAC14	chr16:70758866:-	-1.80815	0.0425499	DN	IPA
VAC14	chr16:70765181:-	-2.57431	0.0252377	DN	IPA
VAC14	chr16:70765240:-	-2.57113	0.0309996	DN	IPA
VAMP4	chr1:171696718:-	-2.38359	0.0391386	DN	IPA
VAMP4	chr1:171696788:-	-3.42393	0.0234147	DN	IPA
VTI1A	chr10:114512367:+	-2.56706	0.0487946	DN	IPA
VTI1A	chr10:114520134:+	-2.33377	0.00445647	DN	IPA
ZNF197	chr3:44686395:+	-1.41027	0.0408557	DN	IPA
ZNF451	chr6:56976913:+	-1.83217	0.0430783	DN	IPA
ZNF451	chr6:56980241:+	-1.96237	0.0283005	DN	IPA
ZNF621	chr3:40577198:+	-0.66852	0.0459378	DN	IPA
ZNF660-ZNF197	chr3:44686395:+	-1.41027	0.0408557	DN	IPA
ZSCAN5A	chr19:56773170:-	-1.29599	0.0491733	DN	IPA
AAK1	chr2:69869958:-	0.22463	0.769491	NC	IPA
ABCA1	chr9:107623719:-	-0.196787	0.808873	NC	IPA
ABCA7	chr19:1050457:+	-2.22272	0.0534364	NC	IPA
ABCB8	chr7:150734646:+	-0.625414	0.594716	NC	IPA
ABCB8	chr7:150734675:+	-0.649545	0.580655	NC	IPA
ABCC3	chr17:48728670:+	-1.32151	0.66913	NC	IPA
ABCC3	chr17:48754210:+	-0.370803	0.766679	NC	IPA
ABCC3	chr17:48762825:+	0.636132	0.197599	NC	IPA
ABCC5	chr3:183701541:-	-0.244555	0.671027	NC	IPA
ABCG1	chr21:43715487:+	-1.33411	0.230463	NC	IPA
ABHD12	chr20:25280850:-	0.171971	0.718329	NC	IPA
ABHD12	chr20:25280918:-	0.275372	0.557794	NC	IPA
ABHD12	chr20:25348699:-	-0.759832	0.394358	NC	IPA
ABHD12	chr20:25367688:-	-0.679708	0.429015	NC	IPA
ABHD14A-ACY1	chr3:52015167:+	-0.425884	0.754645	NC	IPA
ABHD14A-ACY1	chr3:52015212:+	-0.552237	0.529094	NC	IPA
ABHD18	chr4:128952931:+	0.837578	0.502782	NC	IPA
ABR	chr17:948233:-	-2.01088	0.0757684	NC	IPA
ABR	chr17:958485:-	-1.23241	0.150896	NC	IPA
ACAD10	chr12:112183919:+	0.772524	0.539503	NC	IPA
ACAD10	chr12:112189058:+	-0.143308	0.808615	NC	IPA
ACBD4	chr17:43220330:+	0.0692903	0.939549	NC	IPA
ACO2	chr22:41912127:+	0.121071	0.881239	NC	IPA
ACO2	chr22:41917591:+	0.880677	0.631053	NC	IPA
ACOT8	chr20:44482059:-	0.333101	0.547412	NC	IPA
ACOT9	chrX:23725948:-	1.86863	0.339394	NC	IPA
ACSF3	chr16:89217756:+	-1.82967	0.556038	NC	IPA
ACSF3	chr16:89219161:+	-1.34101	0.652274	NC	IPA
ACTN1	chr14:69377797:-	-1.38497	0.43942	NC	IPA
ACYP2	chr2:54200977:+	1.75323	0.0596986	NC	IPA
ACYP2	chr2:54280981:+	-0.665606	0.529686	NC	IPA
ACYP2	chr2:54281749:+	-0.665606	0.529686	NC	IPA
ACYP2	chr2:54312206:+	-1.32973	0.202875	NC	IPA
ACYP2	chr2:54312562:+	-1.30605	0.210344	NC	IPA
ACYP2	chr2:54329811:+	-1.34106	0.235307	NC	IPA
ACYP2	chr2:54336128:+	-1.17757	0.236739	NC	IPA
ADA2	chr22:17663814:-	4.6087	0.0918211	NC	IPA
ADAM10	chr15:58947445:-	-1.08121	0.486484	NC	IPA
ADAP2	chr17:29283595:+	1.60797	0.165002	NC	IPA
ADAP2	chr17:29283649:+	1.68836	0.133288	NC	IPA
ADARB1	chr21:46567255:+	0.290774	0.89215	NC	IPA
ADARB1	chr21:46569819:+	0.21331	0.920131	NC	IPA
ADARB1	chr21:46642472:+	0.304552	0.720486	NC	IPA
ADARB1	chr21:46642497:+	0.274893	0.760006	NC	IPA
ADARB1	chr21:46642525:+	0.299522	0.731067	NC	IPA
ADARB1	chr21:46643201:+	-0.765907	0.710524	NC	IPA
ADARB1	chr21:46644127:+	0.46763	0.232297	NC	IPA
ADARB1	chr21:46644161:+	0.24818	0.439263	NC	IPA
ADARB1	chr21:46645351:+	0.312196	0.404966	NC	IPA
ADCY7	chr16:50344440:+	0.36714	0.832144	NC	IPA
ADD1	chr4:2908484:+	4.72986	0.153845	NC	IPA
ADK	chr10:75929360:+	1.22538	0.161688	NC	IPA
AFF1	chr4:87911931:+	-2.82322	0.249622	NC	IPA
AFF1	chr4:87917898:+	-1.37176	0.551256	NC	IPA
AFF1	chr4:87919989:+	2.57043	0.266363	NC	IPA
AFF1	chr4:87921754:+	-0.379637	0.704227	NC	IPA
AFMID	chr17:76191206:+	0.441395	0.609241	NC	IPA
AGAP3	chr7:150828399:+	-0.204793	0.739866	NC	IPA
AGAP3	chr7:150833654:+	-0.379317	0.84878	NC	IPA
AGBL5	chr2:27282403:+	-0.12028	0.798366	NC	IPA
AGBL5	chr2:27285869:+	-0.121811	0.795569	NC	IPA
AGBL5	chr2:27290143:+	-0.121811	0.795569	NC	IPA
AGO4	chr1:36317353:+	-1.44062	0.340527	NC	IPA
AGO4	chr1:36320529:+	0.712675	0.414529	NC	IPA
AIG1	chr6:143511734:+	1.34372	0.165786	NC	IPA
AIG1	chr6:143520664:+	0.851311	0.30052	NC	IPA
AIG1	chr6:143527133:+	0.835258	0.309845	NC	IPA
AIG1	chr6:143554728:+	0.896609	0.296759	NC	IPA
AK2	chr1:33477757:-	0.616167	0.15758	NC	IPA
AK2	chr1:33478645:-	0.607796	0.16742	NC	IPA
AK6	chr5:68660570:-	-0.672353	0.461743	NC	IPA
AK6	chr5:68660641:-	-0.749932	0.424691	NC	IPA
AK6	chr5:68660697:-	-1.30837	0.430839	NC	IPA
AKAP13	chr15:85959083:+	-1.28172	0.0945091	NC	IPA
AKAP13	chr15:85984112:+	-1.27538	0.0956863	NC	IPA
AKAP13	chr15:86020889:+	-1.27538	0.0956863	NC	IPA
AKAP13	chr15:86080233:+	0.535788	0.330497	NC	IPA
AKAP13	chr15:86228105:+	-0.659213	0.540992	NC	IPA
AKAP9	chr7:91720911:+	-2.5437	0.464788	NC	IPA
AKIRIN2	chr6:88408121:-	1.12491	0.155713	NC	IPA
ALCAM	chr3:105192018:+	0.201208	0.834039	NC	IPA
ALDH3B1	chr11:67792083:+	1.96688	0.301645	NC	IPA
ALDH3B1	chr11:67792858:+	2.00489	0.318738	NC	IPA
ALG10B	chr12:38715259:+	0.60787	0.252785	NC	IPA
ALG10B	chr12:38716391:+	0.420107	0.199523	NC	IPA
ALG13	chrX:110932028:+	0.928334	0.558839	NC	IPA
ALG9	chr11:111657008:-	-0.39764	0.10396	NC	IPA
ALOX5	chr10:45915682:+	-4.56867	0.259814	NC	IPA
ALOX5	chr10:45934607:+	1.9306	0.521487	NC	IPA
ALPK1	chr4:113267644:+	0.8362	0.493849	NC	IPA
AMACR	chr5:33988772:-	0.743034	0.455048	NC	IPA
AMBRA1	chr11:46450143:-	-0.879095	0.254443	NC	IPA
AMBRA1	chr11:46450183:-	-0.884323	0.251669	NC	IPA
AMBRA1	chr11:46450218:-	-0.935315	0.241421	NC	IPA
AMDHD2	chr16:2579732:+	0.49798	0.297943	NC	IPA
AMMECR1	chrX:109552378:-	0.0551011	0.961195	NC	IPA
AMY2B	chr1:104097861:+	1.18205	0.402056	NC	IPA
AMZ2	chr17:66203634:+	0.390621	0.61291	NC	IPA
AMZ2	chr17:66205275:+	0.405216	0.541497	NC	IPA
AMZ2	chr17:66214488:+	0.628087	0.381553	NC	IPA
ANAPC16	chr10:73983912:+	0.804406	0.339244	NC	IPA
ANAPC7	chr12:110813279:-	2.06023	0.102687	NC	IPA
ANGEL2	chr1:213179885:-	-0.25015	0.774193	NC	IPA
ANGEL2	chr1:213180191:-	-0.508823	0.592334	NC	IPA
ANKH	chr5:14796278:-	1.29752	0.354712	NC	IPA
ANKHD1-EIF4EBP3	chr5:139852062:+	0.217333	0.789022	NC	IPA
ANKHD1-EIF4EBP3	chr5:139853706:+	0.219651	0.781347	NC	IPA
ANKHD1-EIF4EBP3	chr5:139919434:+	0.144798	0.776079	NC	IPA
ANKHD1-EIF4EBP3	chr5:139920753:+	0.125919	0.799062	NC	IPA
ANKHD1-EIF4EBP3	chr5:139921717:+	0.131317	0.791253	NC	IPA
ANKHD1	chr5:139852062:+	0.0867978	0.851095	NC	IPA
ANKHD1	chr5:139853706:+	0.0866842	0.851029	NC	IPA
ANKLE2	chr12:133330871:-	0.49965	0.664047	NC	IPA
ANKMY1	chr2:241461355:-	1.25801	0.43361	NC	IPA
ANKRD10	chr13:111534057:-	0.708893	0.388658	NC	IPA
ANKRD10	chr13:111542502:-	0.702471	0.121884	NC	IPA
ANKRD10	chr13:111544946:-	0.695193	0.124916	NC	IPA
ANKRD10	chr13:111545045:-	0.699706	0.123637	NC	IPA
ANKRD11	chr16:89353069:-	-0.592105	0.226596	NC	IPA
ANKRD11	chr16:89365283:-	0.176241	0.742345	NC	IPA
ANKRD13A	chr12:110457267:+	-0.594787	0.541617	NC	IPA
ANKRD13A	chr12:110458201:+	-0.567405	0.577444	NC	IPA
ANKRD28	chr3:15710048:-	0.298453	0.428817	NC	IPA
ANKRD28	chr3:15710115:-	-0.250345	0.42265	NC	IPA
ANKRD42	chr11:82925473:+	-0.404102	0.785499	NC	IPA
ANKRD42	chr11:82925514:+	-0.2679	0.856172	NC	IPA
ANKRD42	chr11:82926242:+	-0.772848	0.52091	NC	IPA
ANKRD44	chr2:198114308:-	0.447605	0.630163	NC	IPA
ANKRD50	chr4:125622595:-	-0.924953	0.218158	NC	IPA
ANKRD50	chr4:125626503:-	-0.724898	0.414441	NC	IPA
ANKRD54	chr22:38243577:-	3.31232	0.133354	NC	IPA
ANKS6	chr9:101545852:-	-0.883442	0.213095	NC	IPA
ANO10	chr3:43526401:-	0.730297	0.749291	NC	IPA
ANP32B	chr9:100771140:+	0.643957	0.4976	NC	IPA
ANXA11	chr10:81916751:-	-0.161197	0.890898	NC	IPA
ANXA11	chr10:81916781:-	-0.340637	0.791934	NC	IPA
ANXA4	chr2:69891464:+	-5.42356	0.165696	NC	IPA
AP1S2	chrX:15848172:-	-0.859635	0.163552	NC	IPA
AP2B1	chr17:33987139:+	0.118155	0.899223	NC	IPA
AP3S2	chr15:90436310:-	-1.65824	0.142309	NC	IPA
APMAP	chr20:24949494:-	0.286869	0.741283	NC	IPA
APMAP	chr20:24949524:-	0.28537	0.742437	NC	IPA
APOBEC3F	chr22:39440428:+	-0.187327	0.816527	NC	IPA
APOL3	chr22:36555573:-	-0.295309	0.695977	NC	IPA
APOO	chrX:23854760:-	-1.59641	0.1803	NC	IPA
APP	chr21:27366708:-	3.68288	0.147088	NC	IPA
APP	chr21:27369397:-	3.6535	0.148966	NC	IPA
APP	chr21:27369482:-	3.65367	0.148955	NC	IPA
APP	chr21:27369537:-	3.65586	0.149472	NC	IPA
ARHGAP22	chr10:49781107:-	-2.30929	0.268417	NC	IPA
ARHGAP35	chr19:47455516:+	1.01189	0.549411	NC	IPA
ARHGAP35	chr19:47486341:+	1.03707	0.53911	NC	IPA
ARHGEF10L	chr1:17967268:+	0.83129	0.578562	NC	IPA
ARID1B	chr6:157260008:+	-0.369913	0.910964	NC	IPA
ARID1B	chr6:157284874:+	-3.30555	0.219847	NC	IPA
ARID1B	chr6:157306778:+	-4.06898	0.191816	NC	IPA
ARID1B	chr6:157313146:+	-4.00138	0.19742	NC	IPA
ARID1B	chr6:157381619:+	-3.82617	0.262768	NC	IPA
ARID1B	chr6:157393704:+	-3.82481	0.266051	NC	IPA
ARID1B	chr6:157505771:+	-1.36342	0.53438	NC	IPA
ARID4B	chr1:235417185:-	2.71205	0.44131	NC	IPA
ARIH2	chr3:48966053:+	-0.260765	0.763262	NC	IPA
ARIH2	chr3:48966104:+	-0.208171	0.817007	NC	IPA
ARIH2	chr3:48971423:+	4.8476	0.183555	NC	IPA
ARIH2	chr3:48971791:+	4.45397	0.18588	NC	IPA
ARIH2	chr3:48972192:+	4.6013	0.187307	NC	IPA
ARIH2	chr3:48972509:+	4.78752	0.188027	NC	IPA
ARIH2	chr3:48972815:+	5.00744	0.189168	NC	IPA
ARIH2	chr3:48973134:+	0.655957	0.25167	NC	IPA
ARIH2	chr3:48973164:+	0.673661	0.270386	NC	IPA
ARIH2	chr3:48975098:+	0.047898	0.836486	NC	IPA
ARL16	chr17:79649272:-	-0.242414	0.861051	NC	IPA
ARMC7	chr17:73110925:+	-0.371744	0.682864	NC	IPA
ARMC7	chr17:73110957:+	-0.370512	0.68384	NC	IPA
ARMC7	chr17:73116976:+	-0.44515	0.608449	NC	IPA
ARMC8	chr3:137964525:+	1.25316	0.281808	NC	IPA
ARMC8	chr3:137965562:+	1.13532	0.289419	NC	IPA
ARMC8	chr3:137965726:+	1.20977	0.247365	NC	IPA
ARMC8	chr3:137965923:+	1.25593	0.229959	NC	IPA
ARMC8	chr3:137965974:+	1.26217	0.228059	NC	IPA
ARMC8	chr3:137966790:+	1.27548	0.225604	NC	IPA
ARMC8	chr3:137967953:+	1.29544	0.221343	NC	IPA
ARMC9	chr2:232121170:+	2.08114	0.0679588	NC	IPA
ARMC9	chr2:232209911:+	0.457458	0.68077	NC	IPA
ARPC4-TTLL3	chr3:9848782:+	-0.965397	0.21927	NC	IPA
ARPC4-TTLL3	chr3:9849526:+	-0.910761	0.229396	NC	IPA
ARPIN	chr15:90446098:-	1.24037	0.330572	NC	IPA
ARSB	chr5:78111540:-	0.471185	0.63172	NC	IPA
ARSD	chrX:2830684:-	3.13966	0.124284	NC	IPA
ARSD	chrX:2831020:-	-0.718213	0.839076	NC	IPA
ARSD	chrX:2831510:-	-0.795696	0.814581	NC	IPA
ARSD	chrX:2831697:-	-0.637628	0.848518	NC	IPA
ASCC2	chr22:30218106:-	-0.614909	0.581081	NC	IPA
ASCC3	chr6:100994339:-	-1.26975	0.222075	NC	IPA
ASCC3	chr6:101302465:-	1.3376	0.182192	NC	IPA
ASCC3	chr6:101304179:-	1.31347	0.187071	NC	IPA
ASPH	chr8:62531503:-	-0.925981	0.18582	NC	IPA
ASPH	chr8:62536272:-	-0.909235	0.200416	NC	IPA
ASPH	chr8:62536684:-	-0.886407	0.230592	NC	IPA
ASPH	chr8:62537022:-	-0.88825	0.227934	NC	IPA
ASPH	chr8:62537096:-	-0.887295	0.229998	NC	IPA
ASRGL1	chr11:62124676:+	2.26855	0.0853559	NC	IPA
ASRGL1	chr11:62138529:+	3.49375	0.169493	NC	IPA
ASXL1	chr20:30960356:+	1.29908	0.297619	NC	IPA
ASXL1	chr20:31009069:+	1.25543	0.295114	NC	IPA
ATE1	chr10:123587323:-	-0.277997	0.763153	NC	IPA
ATE1	chr10:123590397:-	-2.12895	0.279209	NC	IPA
ATE1	chr10:123591261:-	-2.10629	0.235281	NC	IPA
ATF6	chr1:161858350:+	-3.92454	0.277785	NC	IPA
ATF7IP2	chr16:10481592:+	-2.3319	0.0949175	NC	IPA
ATG10	chr5:81322397:+	-3.49882	0.265868	NC	IPA
ATG7	chr3:11488410:+	-0.748617	0.53149	NC	IPA
ATG7	chr3:11509392:+	-0.415324	0.730837	NC	IPA
ATG7	chr3:11510335:+	-0.531114	0.681216	NC	IPA
ATG7	chr3:11513049:+	-0.970339	0.294463	NC	IPA
ATG7	chr3:11580201:+	0.553335	0.833391	NC	IPA
ATG7	chr3:11596510:+	0.467699	0.63699	NC	IPA
ATG7	chr3:11596557:+	0.461942	0.638804	NC	IPA
ATG7	chr3:11598188:+	0.483474	0.623678	NC	IPA
ATG7	chr3:11598741:+	0.393043	0.691776	NC	IPA
ATG7	chr3:11599139:+	0.364215	0.71629	NC	IPA
ATP11B	chr3:182631893:+	2.20054	0.27693	NC	IPA
ATP11B	chr3:182632329:+	0.735929	0.112559	NC	IPA
ATP11B	chr3:182633692:+	1.46665	0.082179	NC	IPA
ATP11B	chr3:182634150:+	1.85465	0.139244	NC	IPA
ATP11B	chr3:182634378:+	2.39368	0.213025	NC	IPA
ATP13A3	chr3:194129272:-	-2.84569	0.202762	NC	IPA
ATP2A2	chr12:110785128:+	0.849447	0.0884521	NC	IPA
ATP2C1	chr3:130720473:+	0.172824	0.925641	NC	IPA
ATP2C1	chr3:130720621:+	1.61244	0.317303	NC	IPA
ATP2C1	chr3:130720837:+	0.542876	0.388298	NC	IPA
ATP2C1	chr3:130721041:+	0.495023	0.422181	NC	IPA
ATP2C1	chr3:130721101:+	0.491618	0.42481	NC	IPA
ATP2C1	chr3:130721206:+	0.501673	0.416355	NC	IPA
ATP2C1	chr3:130721902:+	0.527263	0.377641	NC	IPA
ATP2C1	chr3:130721952:+	0.514458	0.385509	NC	IPA
ATP2C1	chr3:130721994:+	0.514822	0.384005	NC	IPA
ATP2C1	chr3:130722178:+	0.514841	0.384808	NC	IPA
ATP2C1	chr3:130730638:+	0.518993	0.398615	NC	IPA
ATP2C1	chr3:130733946:+	0.514106	0.383501	NC	IPA
ATP5J2-PTCD1	chr7:99055882:-	1.38459	0.0786572	NC	IPA
ATP5J2-PTCD1	chr7:99057665:-	0.221728	0.918402	NC	IPA
ATP5J2	chr7:99056789:-	-0.667453	0.449679	NC	IPA
ATP5J2	chr7:99057665:-	-0.6454	0.438817	NC	IPA
ATP6V1B2	chr8:20068926:+	0.476302	0.597649	NC	IPA
ATP6V1H	chr8:54663335:-	-0.234549	0.875509	NC	IPA
ATRX	chrX:76929451:-	0.85748	0.247221	NC	IPA
ATXN1	chr6:16719084:-	0.457583	0.170572	NC	IPA
ATXN1	chr6:16731671:-	0.639493	0.144435	NC	IPA
ATXN1	chr6:16737082:-	1.23345	0.12987	NC	IPA
ATXN1	chr6:16738039:-	1.21442	0.127194	NC	IPA
ATXN1	chr6:16738202:-	1.1233	0.0652855	NC	IPA
ATXN1	chr6:16738706:-	1.14834	0.0530406	NC	IPA
ATXN7	chr3:63889873:+	-3.72416	0.202206	NC	IPA
ATXN7	chr3:63890770:+	-2.96409	0.329602	NC	IPA
ATXN7	chr3:63891556:+	-0.532994	0.604465	NC	IPA
AUH	chr9:94002261:-	-1.42833	0.422698	NC	IPA
AUH	chr9:94030427:-	-1.28769	0.499348	NC	IPA
AUH	chr9:94031847:-	-3.64581	0.124829	NC	IPA
AUH	chr9:94042395:-	-0.612878	0.801435	NC	IPA
AUH	chr9:94049492:-	-0.906797	0.681101	NC	IPA
AUH	chr9:94050629:-	-0.937948	0.667678	NC	IPA
AUH	chr9:94050834:-	-0.942453	0.665646	NC	IPA
AUH	chr9:94051176:-	-0.928331	0.663059	NC	IPA
AUH	chr9:94053229:-	-0.912286	0.65272	NC	IPA
AUH	chr9:94053725:-	-0.578339	0.718799	NC	IPA
AUH	chr9:94053803:-	-0.573379	0.690297	NC	IPA
AUH	chr9:94053846:-	-1.2474	0.563643	NC	IPA
AUH	chr9:94054059:-	-1.51381	0.478056	NC	IPA
AUH	chr9:94054318:-	-1.53354	0.466745	NC	IPA
AZI2	chr3:28373181:-	-0.00582687	0.986898	NC	IPA
B3GNTL1	chr17:80901667:-	1.60344	0.320034	NC	IPA
B9D2	chr19:41866916:-	-0.200789	0.827997	NC	IPA
BACH1	chr21:30718310:+	1.8393	0.26241	NC	IPA
BACH1	chr21:30718353:+	1.72494	0.297558	NC	IPA
BACH1	chr21:30718469:+	0.151726	0.794666	NC	IPA
BAIAP2	chr17:79083195:+	-0.199086	0.597127	NC	IPA
BAIAP2	chr17:79084313:+	-0.318831	0.66925	NC	IPA
BANP	chr16:87986354:+	-1.85603	0.138615	NC	IPA
BANP	chr16:87994846:+	-1.66178	0.293702	NC	IPA
BANP	chr16:87996533:+	-1.46005	0.344865	NC	IPA
BAZ1A	chr14:35248858:-	0.130471	0.906768	NC	IPA
BAZ1A	chr14:35249322:-	0.261632	0.821146	NC	IPA
BAZ2B	chr2:160255339:-	0.248198	0.845887	NC	IPA
BAZ2B	chr2:160377911:-	0.234741	0.743677	NC	IPA
BAZ2B	chr2:160393210:-	1.61039	0.553323	NC	IPA
BAZ2B	chr2:160393337:-	1.34826	0.565233	NC	IPA
BAZ2B	chr2:160393386:-	1.26541	0.550707	NC	IPA
BCAP29	chr7:107242334:+	-0.834452	0.662648	NC	IPA
BCAP29	chr7:107245203:+	-0.201004	0.651211	NC	IPA
BCAP29	chr7:107245408:+	-0.547942	0.32359	NC	IPA
BCAS3	chr17:59147782:+	-0.809235	0.773234	NC	IPA
BCAS3	chr17:59445860:+	0.887249	0.514938	NC	IPA
BCAT1	chr12:24989386:-	-0.139901	0.908097	NC	IPA
BCCIP	chr10:127525062:+	-1.16733	0.266481	NC	IPA
BCCIP	chr10:127525120:+	-1.2144	0.229899	NC	IPA
BCCIP	chr10:127525608:+	-1.19172	0.230694	NC	IPA
BCL2L13	chr22:18185194:+	-0.597734	0.165889	NC	IPA
BCL2L13	chr22:18186090:+	-0.555786	0.198988	NC	IPA
BCL2L13	chr22:18186531:+	-0.419212	0.294565	NC	IPA
BCL2L13	chr22:18187889:+	-0.619631	0.169769	NC	IPA
BCL2L2-PABPN1	chr14:23779190:+	-1.08031	0.817962	NC	IPA
BCL2L2-PABPN1	chr14:23779385:+	-1.24991	0.793774	NC	IPA
BCL2L2-PABPN1	chr14:23780896:+	-0.0174314	0.987121	NC	IPA
BCL2L2-PABPN1	chr14:23780960:+	0.0531682	0.960133	NC	IPA
BCL2L2-PABPN1	chr14:23781985:+	-0.059126	0.940382	NC	IPA
BCL2L2-PABPN1	chr14:23784047:+	0.00102672	0.998945	NC	IPA
BCL2L2-PABPN1	chr14:23788195:+	-0.0714887	0.929815	NC	IPA
BCL2L2-PABPN1	chr14:23788274:+	-0.0846237	0.917566	NC	IPA
BCL7C	chr16:30862302:-	0.201994	0.876428	NC	IPA
BCL7C	chr16:30890767:-	-1.27996	0.198058	NC	IPA
BCL7C	chr16:30890822:-	-1.28149	0.198125	NC	IPA
BCL7C	chr16:30899116:-	-1.32993	0.191463	NC	IPA
BCOR	chrX:39959421:-	-2.79639	0.0880801	NC	IPA
BCOR	chrX:39961118:-	-2.79639	0.0880801	NC	IPA
BCOR	chrX:39966365:-	-2.56954	0.102859	NC	IPA
BCOR	chrX:39969915:-	-2.3637	0.138155	NC	IPA
BCR	chr22:23607183:+	2.58581	0.28103	NC	IPA
BET1	chr7:93619286:-	-0.61231	0.596862	NC	IPA
BET1	chr7:93620878:-	-0.602231	0.607303	NC	IPA
BET1	chr7:93621109:-	-0.31002	0.81568	NC	IPA
BET1	chr7:93622000:-	-0.334699	0.798859	NC	IPA
BET1	chr7:93622557:-	-0.360082	0.783525	NC	IPA
BET1	chr7:93622633:-	-0.522301	0.699775	NC	IPA
BET1L	chr11:206806:-	-0.504171	0.44079	NC	IPA
BFAR	chr16:14744446:+	0.317902	0.607431	NC	IPA
BFAR	chr16:14744700:+	0.279922	0.645394	NC	IPA
BICD1	chr12:32491474:+	-2.94702	0.31059	NC	IPA
BICRAL	chr6:42759059:+	0.515231	0.641385	NC	IPA
BIVM-ERCC5	chr13:103493883:+	-0.676324	0.154595	NC	IPA
BIVM-ERCC5	chr13:103494096:+	-0.665158	0.188971	NC	IPA
BIVM-ERCC5	chr13:103500557:+	-0.663736	0.188662	NC	IPA
BLOC1S6	chr15:45893654:+	0.0967767	0.929203	NC	IPA
BLZF1	chr1:169357474:+	0.397346	0.702521	NC	IPA
BLZF1	chr1:169357543:+	0.452076	0.657116	NC	IPA
BLZF1	chr1:169363525:+	0.314679	0.758767	NC	IPA
BLZF1	chr1:169364051:+	0.280635	0.782349	NC	IPA
BLZF1	chr1:169364729:+	0.435507	0.685809	NC	IPA
BMP1	chr8:22058995:+	-1.18392	0.28628	NC	IPA
BMP2K	chr4:79790838:+	1.36793	0.0503775	NC	IPA
BMP2K	chr4:79800371:+	-0.16577	0.96427	NC	IPA
BMP2K	chr4:79800589:+	1.58197	0.0554167	NC	IPA
BMP2K	chr4:79801123:+	1.5675	0.0549991	NC	IPA
BMP2K	chr4:79809383:+	1.34285	0.325261	NC	IPA
BMP2K	chr4:79809452:+	1.36243	0.320147	NC	IPA
BORCS5	chr12:12614840:+	-1.52014	0.205981	NC	IPA
BORCS7	chr10:104623265:+	0.470512	0.42265	NC	IPA
BORCS8-MEF2B	chr19:19286171:-	1.20035	0.0580068	NC	IPA
BORCS8-MEF2B	chr19:19287715:-	1.23592	0.0515752	NC	IPA
BORCS8-MEF2B	chr19:19287741:-	1.24394	0.0509722	NC	IPA
BORCS8-MEF2B	chr19:19287774:-	1.2452	0.050446	NC	IPA
BORCS8-MEF2B	chr19:19292685:-	-0.746905	0.574804	NC	IPA
BORCS8	chr19:19292685:-	-1.89067	0.12504	NC	IPA
BPGM	chr7:134347860:+	0.556028	0.764438	NC	IPA
BPGM	chr7:134349883:+	-0.889592	0.364814	NC	IPA
BPGM	chr7:134351579:+	-1.06811	0.284265	NC	IPA
BPTF	chr17:65823225:+	0.815288	0.158242	NC	IPA
BPTF	chr17:65823702:+	0.81762	0.15669	NC	IPA
BRAF	chr7:140433812:-	0.00244794	0.99172	NC	IPA
BRAF	chr7:140434287:-	0.0861157	0.805023	NC	IPA
BRAF	chr7:140434321:-	0.0664352	0.851526	NC	IPA
BRAP	chr12:112104728:-	1.47517	0.42265	NC	IPA
BRD3	chr9:136911954:-	0.822058	0.261775	NC	IPA
BRD4	chr19:15357787:-	0.671657	0.49367	NC	IPA
BRD4	chr19:15357858:-	0.932376	0.40777	NC	IPA
BRF1	chr14:105722523:-	0.89165	0.468552	NC	IPA
BRI3	chr7:97920769:+	-0.418858	0.727728	NC	IPA
BRI3	chr7:97920795:+	-0.38024	0.75289	NC	IPA
BRI3	chr7:97920836:+	-0.365455	0.761396	NC	IPA
BRWD1	chr21:40560673:-	0.249966	0.756894	NC	IPA
BRWD1	chr21:40561608:-	0.299263	0.704736	NC	IPA
BRWD1	chr21:40564170:-	0.55704	0.592563	NC	IPA
BRWD1	chr21:40564345:-	0.145139	0.880493	NC	IPA
BRWD1	chr21:40567020:-	-0.525209	0.249582	NC	IPA
BRWD1	chr21:40567306:-	-0.525209	0.249582	NC	IPA
BRWD1	chr21:40567506:-	-0.369185	0.335024	NC	IPA
BRWD1	chr21:40568046:-	-0.0454689	0.814012	NC	IPA
BRWD1	chr21:40668363:-	0.71746	0.494517	NC	IPA
BRWD1	chr21:40670003:-	0.242248	0.828964	NC	IPA
BSDC1	chr1:32841116:-	0.327955	0.742662	NC	IPA
BTBD7	chr14:93746623:-	1.28691	0.305716	NC	IPA
BTBD7	chr14:93746652:-	1.32863	0.29045	NC	IPA
BTBD7	chr14:93747956:-	1.34576	0.289785	NC	IPA
BTBD7	chr14:93748235:-	1.34471	0.290041	NC	IPA
BTBD7	chr14:93751674:-	1.33206	0.293162	NC	IPA
BTBD7	chr14:93753974:-	1.26473	0.320284	NC	IPA
BTD	chr3:15683751:+	0.400844	0.74209	NC	IPA
BTD	chr3:15683820:+	0.412564	0.73412	NC	IPA
BTN3A2	chr6:26376085:+	0.124285	0.907487	NC	IPA
BUB3	chr10:124923448:+	1.90372	0.339267	NC	IPA
BUB3	chr10:124923533:+	0.37074	0.47231	NC	IPA
BUB3	chr10:124923582:+	0.292569	0.637819	NC	IPA
BUB3	chr10:124923710:+	0.497675	0.0973595	NC	IPA
BUB3	chr10:124924265:+	0.497675	0.0973595	NC	IPA
C10orf76	chr10:103789205:-	0.858446	0.186097	NC	IPA
C12orf66	chr12:64582497:-	0.217416	0.879291	NC	IPA
C12orf66	chr12:64583974:-	0.217416	0.879291	NC	IPA
C12orf66	chr12:64584623:-	-0.140457	0.929823	NC	IPA
C12orf66	chr12:64584864:-	-0.137407	0.931227	NC	IPA
C12orf66	chr12:64586419:-	0.269064	0.860713	NC	IPA
C15orf38-AP3S2	chr15:90389125:-	-4.86038	0.268671	NC	IPA
C15orf38-AP3S2	chr15:90436310:-	-0.801376	0.310655	NC	IPA
C15orf38-AP3S2	chr15:90438238:-	-0.819612	0.336013	NC	IPA
C15orf38-AP3S2	chr15:90438355:-	-0.754511	0.400933	NC	IPA
C15orf38-AP3S2	chr15:90439458:-	-0.780911	0.3624	NC	IPA
C15orf38-AP3S2	chr15:90439619:-	-0.788805	0.353765	NC	IPA
C15orf38-AP3S2	chr15:90439764:-	-0.777832	0.34699	NC	IPA
C15orf38-AP3S2	chr15:90439831:-	0.285032	0.698203	NC	IPA
C15orf38-AP3S2	chr15:90439870:-	1.0187	0.269908	NC	IPA
C15orf38-AP3S2	chr15:90441773:-	-3.29874	0.282667	NC	IPA
C15orf38-AP3S2	chr15:90443800:-	0.211281	0.873877	NC	IPA
C15orf38-AP3S2	chr15:90443825:-	0.193646	0.882341	NC	IPA
C15orf38-AP3S2	chr15:90443935:-	0.129614	0.915207	NC	IPA
C15orf38-AP3S2	chr15:90444105:-	0.0546521	0.960746	NC	IPA
C15orf38-AP3S2	chr15:90444749:-	0.167993	0.91406	NC	IPA
C15orf38-AP3S2	chr15:90444861:-	-0.700956	0.726301	NC	IPA
C15orf38-AP3S2	chr15:90446098:-	0.336751	0.697553	NC	IPA
C15orf39	chr15:75501870:+	0.0993787	0.932465	NC	IPA
C15orf40	chr15:83661775:-	2.10149	0.26943	NC	IPA
C15orf40	chr15:83662895:-	2.10149	0.26943	NC	IPA
C15orf40	chr15:83663086:-	2.06792	0.275245	NC	IPA
C15orf40	chr15:83663561:-	2.06771	0.275282	NC	IPA
C15orf40	chr15:83663675:-	0.576279	0.750435	NC	IPA
C15orf40	chr15:83670103:-	1.87426	0.303105	NC	IPA
C15orf40	chr15:83673145:-	1.94779	0.276765	NC	IPA
C15orf40	chr15:83673224:-	1.94844	0.276627	NC	IPA
C15orf40	chr15:83673400:-	1.97128	0.265522	NC	IPA
C15orf40	chr15:83674016:-	1.55075	0.29682	NC	IPA
C15orf41	chr15:36912104:+	0.548787	0.805071	NC	IPA
C16orf45	chr16:15658923:+	2.5202	0.127129	NC	IPA
C16orf52	chr16:22090351:+	0.47742	0.58071	NC	IPA
C16orf72	chr16:9200621:+	0.0998033	0.775619	NC	IPA
C16orf72	chr16:9205958:+	0.4744	0.701496	NC	IPA
C16orf72	chr16:9206000:+	0.583821	0.628597	NC	IPA
C16orf72	chr16:9206757:+	-0.0830316	0.953096	NC	IPA
C16orf72	chr16:9207038:+	-0.691539	0.158384	NC	IPA
C18orf25	chr18:43802640:+	-2.75036	0.27094	NC	IPA
C18orf25	chr18:43804859:+	-0.228563	0.938973	NC	IPA
C1orf43	chr1:154182935:-	1.01733	0.295799	NC	IPA
C1orf43	chr1:154184215:-	1.00512	0.302947	NC	IPA
C1orf43	chr1:154184282:-	1.1294	0.253555	NC	IPA
C1orf43	chr1:154184338:-	3.08377	0.317008	NC	IPA
C1orf43	chr1:154184687:-	2.5746	0.16363	NC	IPA
C20orf194	chr20:3341140:-	-0.058461	0.984139	NC	IPA
C20orf194	chr20:3342325:-	2.39277	0.42265	NC	IPA
C20orf96	chr20:270069:-	0.762872	0.0670555	NC	IPA
C22orf39	chr22:19429298:-	0.706368	0.117341	NC	IPA
C22orf39	chr22:19429613:-	0.305126	0.621139	NC	IPA
C22orf39	chr22:19430673:-	0.494433	0.223823	NC	IPA
C22orf39	chr22:19430841:-	-1.23508	0.42265	NC	IPA
C2CD2	chr21:43369003:-	0.572318	0.416077	NC	IPA
C2CD2	chr21:43369789:-	0.733838	0.304597	NC	IPA
C2orf68	chr2:85838366:-	0.695825	0.371572	NC	IPA
C5orf24	chr5:134191408:+	-0.810977	0.520455	NC	IPA
C5orf24	chr5:134191487:+	2.86033	0.359622	NC	IPA
C5orf24	chr5:134191551:+	0.668572	0.466611	NC	IPA
C5orf24	chr5:134191599:+	0.60506	0.514951	NC	IPA
C5orf24	chr5:134191798:+	0.944282	0.46814	NC	IPA
C6orf203	chr6:107363187:+	0.95282	0.426768	NC	IPA
C7orf55-LUC7L2	chr7:139030541:+	0.565604	0.459684	NC	IPA
C7orf55-LUC7L2	chr7:139031075:+	0.550297	0.469967	NC	IPA
C7orf55-LUC7L2	chr7:139031777:+	0.550377	0.469984	NC	IPA
C7orf55-LUC7L2	chr7:139104577:+	-0.0530869	0.882583	NC	IPA
C7orf55-LUC7L2	chr7:139104750:+	0.04883	0.890925	NC	IPA
C7orf55-LUC7L2	chr7:139106109:+	0.301989	0.376719	NC	IPA
C7orf55-LUC7L2	chr7:139106251:+	0.35843	0.0857209	NC	IPA
C7orf55-LUC7L2	chr7:139106640:+	0.0995251	0.739509	NC	IPA
C8orf44-SGK3	chr8:67590530:+	6.5617	0.183951	NC	IPA
C8orf44-SGK3	chr8:67597795:+	-1.79524	0.581683	NC	IPA
C8orf44-SGK3	chr8:67602935:+	0.103643	0.876128	NC	IPA
C8orf44-SGK3	chr8:67646678:+	-0.620466	0.519666	NC	IPA
C8orf76	chr8:124235268:-	-0.699829	0.305425	NC	IPA
C8orf76	chr8:124238431:-	-0.700582	0.301916	NC	IPA
C9orf72	chr9:27560529:-	0.338483	0.873166	NC	IPA
CABIN1	chr22:24487973:+	0.320966	0.399486	NC	IPA
CABIN1	chr22:24488033:+	0.320966	0.399486	NC	IPA
CACNA2D4	chr12:1904275:-	-1.20025	0.188906	NC	IPA
CAMK1D	chr10:12823221:+	-0.194541	0.967378	NC	IPA
CAMK1D	chr10:12868463:+	1.54641	0.0980403	NC	IPA
CAPG	chr2:85622287:-	0.466927	0.466616	NC	IPA
CAPRIN1	chr11:34120607:+	0.921743	0.218098	NC	IPA
CAPS2	chr12:75727577:-	0.105916	0.970493	NC	IPA
CAPS2	chr12:75729932:-	2.49732	0.424211	NC	IPA
CAPS2	chr12:75730406:-	0.824886	0.745883	NC	IPA
CAPZB	chr1:19700669:-	1.32209	0.0592121	NC	IPA
CARD8	chr19:48710743:-	0.280191	0.647931	NC	IPA
CARD8	chr19:48711351:-	0.685298	0.409834	NC	IPA
CARD8	chr19:48712911:-	-2.44721	0.0536239	NC	IPA
CARD8	chr19:48713737:-	1.07575	0.567861	NC	IPA
CARD8	chr19:48714044:-	0.424185	0.512975	NC	IPA
CARD8	chr19:48740384:-	-0.694394	0.377504	NC	IPA
CARD8	chr19:48740624:-	-0.853622	0.364129	NC	IPA
CARD8	chr19:48741518:-	-0.819486	0.360631	NC	IPA
CARD8	chr19:48741592:-	-0.777624	0.345739	NC	IPA
CASK	chrX:41533083:-	0.17979	0.669993	NC	IPA
CASK	chrX:41649373:-	0.231642	0.794569	NC	IPA
CASP4	chr11:104822311:-	-0.109543	0.897857	NC	IPA
CAST	chr5:96066564:+	-0.630521	0.517711	NC	IPA
CAST	chr5:96108642:+	0.241238	0.745793	NC	IPA
CAST	chr5:96108758:+	-0.716082	0.42265	NC	IPA
CAST	chr5:96108915:+	0.438519	0.389981	NC	IPA
CAST	chr5:96108940:+	0.476454	0.361046	NC	IPA
CATSPER3	chr5:134305372:+	-1.74308	0.171871	NC	IPA
CBFA2T2	chr20:32114361:+	-1.23687	0.301581	NC	IPA
CBL	chr11:119145447:+	0.53437	0.738376	NC	IPA
CBR4	chr4:169921291:-	-0.427331	0.823547	NC	IPA
CBX5	chr12:54665638:-	-0.0903606	0.905754	NC	IPA
CBX5	chr12:54665713:-	-0.477635	0.551958	NC	IPA
CBX5	chr12:54667335:-	-0.619089	0.458769	NC	IPA
CBX5	chr12:54667743:-	-0.0812348	0.877493	NC	IPA
CBX7	chr22:39543092:-	-1.35106	0.156243	NC	IPA
CCAR1	chr10:70538400:+	-1.46125	0.134775	NC	IPA
CCAR1	chr10:70545976:+	-1.30626	0.216437	NC	IPA
CCDC125	chr5:68608655:-	-1.79515	0.250819	NC	IPA
CCDC125	chr5:68608783:-	-1.67016	0.241759	NC	IPA
CCDC126	chr7:23641839:+	0.511012	0.723584	NC	IPA
CCDC32	chr15:40840695:-	0.691469	0.546076	NC	IPA
CCDC32	chr15:40845298:-	0.691135	0.545455	NC	IPA
CCDC66	chr3:56605014:+	-0.0315729	0.969321	NC	IPA
CCDC88A	chr2:55520702:-	0.168619	0.904723	NC	IPA
CCDC88C	chr14:91850076:-	0.0775808	0.942989	NC	IPA
CCDC88C	chr14:91850618:-	0.38651	0.726451	NC	IPA
CCNL1	chr3:156865342:-	1.38022	0.107935	NC	IPA
CCNL1	chr3:156865382:-	1.38302	0.105627	NC	IPA
CCNL1	chr3:156865444:-	1.38851	0.102404	NC	IPA
CCNL1	chr3:156865528:-	1.39255	0.10021	NC	IPA
CCNL1	chr3:156865585:-	1.54671	0.093761	NC	IPA
CCNL2	chr1:1326993:-	0.865249	0.626776	NC	IPA
CCNL2	chr1:1327038:-	0.798149	0.662201	NC	IPA
CCNL2	chr1:1327237:-	0.798149	0.662201	NC	IPA
CCNL2	chr1:1327673:-	0.635785	0.709645	NC	IPA
CCPG1	chr15:55651037:-	0.857969	0.0687506	NC	IPA
CCSER2	chr10:86153474:+	-1.87884	0.468348	NC	IPA
CCT4	chr2:62115011:-	3.23489	0.180887	NC	IPA
CCT4	chr2:62115073:-	3.29578	0.183847	NC	IPA
CD164	chr6:109689754:-	-1.27564	0.194053	NC	IPA
CD36	chr7:80303725:+	0.78609	0.592593	NC	IPA
CD44	chr11:35211648:+	-0.351834	0.758639	NC	IPA
CD44	chr11:35211789:+	-0.268603	0.674419	NC	IPA
CD44	chr11:35212351:+	-0.262379	0.614718	NC	IPA
CD44	chr11:35214583:+	-0.297926	0.571793	NC	IPA
CD44	chr11:35227594:+	1.14576	0.343113	NC	IPA
CD44	chr11:35244866:+	0.400991	0.616016	NC	IPA
CD55	chr1:207514111:+	-1.23969	0.338318	NC	IPA
CD58	chr1:117074064:-	-3.13304	0.241917	NC	IPA
CDC34	chr19:538106:+	1.43964	0.42265	NC	IPA
CDC34	chr19:538163:+	-0.0891412	0.968766	NC	IPA
CDC34	chr19:538631:+	-1.18746	0.739991	NC	IPA
CDC42	chr1:22416623:+	-2.53375	0.360484	NC	IPA
CDC42	chr1:22417300:+	0.325991	0.757551	NC	IPA
CDK11B	chr1:1592914:-	-0.671805	0.706166	NC	IPA
CDK11B	chr1:1594232:-	0.0218244	0.981304	NC	IPA
CDK11B	chr1:1594375:-	-0.0513908	0.958271	NC	IPA
CDK11B	chr1:1595727:-	-0.375543	0.76809	NC	IPA
CDK11B	chr1:1596408:-	-0.419491	0.748207	NC	IPA
CDK13	chr7:40106481:+	0.702528	0.406232	NC	IPA
CDKAL1	chr6:20600489:+	1.90971	0.257317	NC	IPA
CDKAL1	chr6:20600848:+	2.4593	0.175754	NC	IPA
CDKAL1	chr6:20620710:+	2.72475	0.196951	NC	IPA
CDV3	chr3:133306114:+	1.6731	0.0570689	NC	IPA
CEBPZOS	chr2:37429847:+	0.0080748	0.995896	NC	IPA
CEBPZOS	chr2:37429921:+	1.00548	0.22147	NC	IPA
CEBPZOS	chr2:37431872:+	1.48566	0.216036	NC	IPA
CELF1	chr11:47491918:-	-0.182688	0.342981	NC	IPA
CELF1	chr11:47491957:-	1.24078	0.116641	NC	IPA
CELSR1	chr22:46892833:-	2.15376	0.172017	NC	IPA
CENPP	chr9:95193777:+	-1.1259	0.673311	NC	IPA
CENPP	chr9:95198159:+	-1.05311	0.6453	NC	IPA
CENPP	chr9:95265427:+	0.424033	0.854467	NC	IPA
CEP250	chr20:34057957:+	-1.308	0.254789	NC	IPA
CEP295	chr11:93455032:+	0.62647	0.726779	NC	IPA
CEP57	chr11:95556374:+	0.945626	0.275932	NC	IPA
CEP68	chr2:65301624:+	0.610443	0.431653	NC	IPA
CEP68	chr2:65301697:+	0.593989	0.437625	NC	IPA
CEP68	chr2:65302643:+	0.125775	0.831241	NC	IPA
CEP68	chr2:65304959:+	0.0306731	0.95783	NC	IPA
CEP89	chr19:33459815:-	-1.94027	0.289207	NC	IPA
CERCAM	chr9:131194290:+	-0.707983	0.82733	NC	IPA
CERK	chr22:47128408:-	2.11617	0.0551065	NC	IPA
CFAP36	chr2:55757480:+	-0.4867	0.577207	NC	IPA
CFDP1	chr16:75425454:-	0.493813	0.838376	NC	IPA
CFDP1	chr16:75448475:-	1.64248	0.073253	NC	IPA
CFLAR	chr2:202001313:+	0.878131	0.59059	NC	IPA
CFLAR	chr2:202004601:+	-1.14503	0.700336	NC	IPA
CFLAR	chr2:202029033:+	0.0243692	0.2842	NC	IPA
CFLAR	chr2:202029824:+	0.0231504	0.360489	NC	IPA
CFLAR	chr2:202030680:+	0.0206634	0.546424	NC	IPA
CHAMP1	chr13:115087863:+	-0.27461	0.679469	NC	IPA
CHAMP1	chr13:115087916:+	-0.379206	0.553349	NC	IPA
CHCHD3	chr7:132716891:-	-0.949412	0.44973	NC	IPA
CHCHD3	chr7:132718834:-	-0.949676	0.449523	NC	IPA
CHCHD3	chr7:132718901:-	-0.949674	0.449525	NC	IPA
CHCHD3	chr7:132719269:-	-0.949986	0.449476	NC	IPA
CHCHD3	chr7:132752107:-	0.0524361	0.971058	NC	IPA
CHD1L	chr1:146654080:+	1.52645	0.0571182	NC	IPA
CHD1L	chr1:146678977:+	-0.911999	0.766896	NC	IPA
CHD1L	chr1:146681509:+	-0.872236	0.781594	NC	IPA
CHD1L	chr1:146693042:+	1.80554	0.140081	NC	IPA
CHD2	chr15:93445524:+	0.480614	0.550008	NC	IPA
CHD2	chr15:93445632:+	0.699161	0.300952	NC	IPA
CHD2	chr15:93446018:+	0.715597	0.303578	NC	IPA
CHD2	chr15:93447062:+	0.983709	0.196898	NC	IPA
CHD9	chr16:53156079:+	-0.948241	0.437943	NC	IPA
CHD9	chr16:53156373:+	-0.850722	0.484521	NC	IPA
CHID1	chr11:880819:-	0.219392	0.717534	NC	IPA
CHID1	chr11:880874:-	0.252617	0.672263	NC	IPA
CHMP3	chr2:86754171:-	2.37366	0.344824	NC	IPA
CHP1	chr15:41564573:+	1.2887	0.0624267	NC	IPA
CHPT1	chr12:102120790:+	-1.75614	0.305318	NC	IPA
CHPT1	chr12:102120817:+	-1.63417	0.316374	NC	IPA
CHST15	chr10:125779169:-	0.0664949	0.936323	NC	IPA
CHST15	chr10:125779713:-	-0.562098	0.672635	NC	IPA
CHST15	chr10:125780316:-	-0.154922	0.874112	NC	IPA
CIR1	chr2:175215387:-	0.132171	0.52151	NC	IPA
CIR1	chr2:175222174:-	2.66637	0.150451	NC	IPA
CIRBP	chr19:1272547:+	1.4857	0.0562499	NC	IPA
CIRBP	chr19:1272784:+	1.49947	0.0549088	NC	IPA
CLASRP	chr19:45551064:+	-1.10988	0.318442	NC	IPA
CLCN3	chr4:170566217:+	-1.21392	0.250992	NC	IPA
CLCN3	chr4:170579055:+	-0.819697	0.391665	NC	IPA
CLCN3	chr4:170640943:+	-1.265	0.150601	NC	IPA
CLEC16A	chr16:11220201:+	-1.52017	0.203115	NC	IPA
CLEC16A	chr16:11220644:+	-1.47384	0.212227	NC	IPA
CLEC16A	chr16:11221140:+	-1.53327	0.196269	NC	IPA
CLEC16A	chr16:11221203:+	-1.53638	0.195546	NC	IPA
CLEC16A	chr16:11230304:+	-1.53387	0.198017	NC	IPA
CLEC16A	chr16:11231030:+	-1.42618	0.222238	NC	IPA
CLEC7A	chr12:10279922:-	-0.567286	0.575979	NC	IPA
CLN3	chr16:28486672:-	0.295084	0.489412	NC	IPA
CLN3	chr16:28488600:-	0.312842	0.448443	NC	IPA
CNDP2	chr18:72176567:+	0.802842	0.634295	NC	IPA
CNIH3	chr1:224648399:+	2.94644	0.172886	NC	IPA
CNIH3	chr1:224708923:+	3.75801	0.118285	NC	IPA
CNIH4	chr1:224563691:+	1.33983	0.0800622	NC	IPA
CNIH4	chr1:224563859:+	1.30986	0.0816367	NC	IPA
CNIH4	chr1:224564586:+	1.24069	0.0821602	NC	IPA
CNNM2	chr10:104687375:+	-1.42232	0.213359	NC	IPA
CNNM2	chr10:104687929:+	-1.26572	0.259903	NC	IPA
CNNM2	chr10:104696640:+	-1.19371	0.270941	NC	IPA
CNNM2	chr10:104698208:+	-1.18756	0.27147	NC	IPA
CNNM2	chr10:104702391:+	-1.17753	0.271191	NC	IPA
CNNM2	chr10:104720184:+	-1.41802	0.271986	NC	IPA
CNOT3	chr19:54658242:+	0.274037	0.849162	NC	IPA
CNOT3	chr19:54658623:+	0.216291	0.880262	NC	IPA
CNOT4	chr7:135054721:-	-1.25372	0.225733	NC	IPA
CNOT4	chr7:135055703:-	-0.522411	0.397334	NC	IPA
CNOT4	chr7:135061434:-	-1.17363	0.183135	NC	IPA
CNOT4	chr7:135067261:-	-1.18615	0.202482	NC	IPA
CNOT4	chr7:135067415:-	-1.17023	0.207618	NC	IPA
CNOT4	chr7:135072762:-	0.575377	0.519679	NC	IPA
CNOT4	chr7:135073078:-	0.496451	0.538712	NC	IPA
CNOT7	chr8:17087938:-	0.21303	0.602901	NC	IPA
CNOT7	chr8:17088036:-	0.00689874	0.991504	NC	IPA
CNOT7	chr8:17088593:-	1.44022	0.106309	NC	IPA
CNOT7	chr8:17089021:-	0.728898	0.580783	NC	IPA
CNOT7	chr8:17092102:-	2.03536	0.122631	NC	IPA
CNOT9	chr2:219458570:+	-1.08034	0.590248	NC	IPA
CNPY2	chr12:56708258:-	-0.0245822	0.966346	NC	IPA
CNPY2	chr12:56708285:-	-0.0528226	0.923304	NC	IPA
CNPY3-GNMT	chr6:42907001:+	-2.54878	0.193644	NC	IPA
CNPY3-GNMT	chr6:42907032:+	-2.54486	0.194059	NC	IPA
CNPY3-GNMT	chr6:42907321:+	-2.54284	0.194395	NC	IPA
CNPY3-GNMT	chr6:42907647:+	-2.54049	0.194788	NC	IPA
CNPY3-GNMT	chr6:42911167:+	-2.65899	0.17257	NC	IPA
CNPY3-GNMT	chr6:42911988:+	-2.65104	0.173348	NC	IPA
CNPY3-GNMT	chr6:42915495:+	-2.66693	0.175222	NC	IPA
CNRIP1	chr2:68520142:-	-3.22896	0.203538	NC	IPA
CNRIP1	chr2:68537870:-	0.00748365	0.997024	NC	IPA
CNRIP1	chr2:68539900:-	1.33378	0.364527	NC	IPA
CNRIP1	chr2:68540508:-	1.19899	0.425073	NC	IPA
CNRIP1	chr2:68545461:-	-1.43277	0.686385	NC	IPA
CNTLN	chr9:17168569:+	-0.0850776	0.943361	NC	IPA
COA1	chr7:43652498:-	1.12623	0.364276	NC	IPA
COA1	chr7:43670753:-	0.844419	0.633331	NC	IPA
COA1	chr7:43677591:-	1.68407	0.257416	NC	IPA
COA1	chr7:43678856:-	1.68064	0.258299	NC	IPA
COG3	chr13:46039949:+	1.20264	0.377579	NC	IPA
COG3	chr13:46040764:+	-0.122619	0.879031	NC	IPA
COG8	chr16:69366501:-	0.28689	0.581281	NC	IPA
COG8	chr16:69366541:-	0.257889	0.624319	NC	IPA
COG8	chr16:69366939:-	-0.00786073	0.991759	NC	IPA
COG8	chr16:69368325:-	-1.55385	0.269588	NC	IPA
COMMD10	chr5:115594229:+	5.37342	0.186185	NC	IPA
COMMD10	chr5:115599659:+	-1.8104	0.619861	NC	IPA
COMMD10	chr5:115612766:+	-1.83369	0.524933	NC	IPA
COMMD3-BMI1	chr10:22609235:+	0.0361405	0.957083	NC	IPA
COMMD3-BMI1	chr10:22609357:+	0.0201977	0.976009	NC	IPA
COPA	chr1:160303218:-	0.529501	0.569821	NC	IPA
COPZ1	chr12:54730656:+	0.993147	0.299975	NC	IPA
COQ4	chr9:131085863:+	2.16749	0.356727	NC	IPA
CORO7-PAM16	chr16:4395291:-	-0.51963	0.244958	NC	IPA
CORO7-PAM16	chr16:4404545:-	-0.524718	0.242121	NC	IPA
COX11	chr17:53034118:-	0.972418	0.448906	NC	IPA
COX11	chr17:53038931:-	-0.747821	0.179985	NC	IPA
COX11	chr17:53038984:-	-0.772399	0.176798	NC	IPA
COX11	chr17:53039107:-	-0.831557	0.165684	NC	IPA
COX11	chr17:53039303:-	-0.4218	0.511908	NC	IPA
CPM	chr12:69260586:-	-0.0491823	0.984191	NC	IPA
CPM	chr12:69260619:-	-0.0526975	0.983112	NC	IPA
CPNE1	chr20:34226604:-	0.731622	0.175998	NC	IPA
CPNE1	chr20:34236164:-	0.741714	0.168145	NC	IPA
CPNE1	chr20:34236852:-	0.745169	0.165942	NC	IPA
CPNE1	chr20:34236877:-	0.744614	0.16633	NC	IPA
CPNE1	chr20:34237474:-	0.725764	0.169571	NC	IPA
CPNE1	chr20:34237714:-	0.726118	0.169409	NC	IPA
CPNE1	chr20:34237777:-	0.726209	0.169367	NC	IPA
CPNE1	chr20:34238063:-	0.747907	0.155562	NC	IPA
CPNE1	chr20:34238144:-	0.85072	0.116211	NC	IPA
CPNE1	chr20:34238248:-	0.793265	0.16885	NC	IPA
CPNE1	chr20:34239380:-	0.785417	0.16438	NC	IPA
CPNE1	chr20:34239695:-	0.77585	0.169095	NC	IPA
CPNE1	chr20:34239778:-	0.709016	0.149078	NC	IPA
CPNE1	chr20:34239945:-	0.723648	0.134534	NC	IPA
CPNE1	chr20:34242292:-	2.0246	0.175868	NC	IPA
CPPED1	chr16:12863163:-	0.153927	0.897926	NC	IPA
CPPED1	chr16:12865630:-	0.19067	0.877399	NC	IPA
CPQ	chr8:97981308:+	0.769465	0.53124	NC	IPA
CPSF6	chr12:69661527:+	0.91431	0.562775	NC	IPA
CPSF6	chr12:69662844:+	1.02603	0.521868	NC	IPA
CRAT	chr9:131869613:-	-0.272733	0.733404	NC	IPA
CRAT	chr9:131869670:-	-0.312274	0.700263	NC	IPA
CREB1	chr2:208395546:+	-0.10999	0.876896	NC	IPA
CREB3L2	chr7:137597570:-	0.831734	0.14068	NC	IPA
CREB3L2	chr7:137598410:-	0.492001	0.763927	NC	IPA
CREB3L2	chr7:137612782:-	2.98869	0.197883	NC	IPA
CREBBP	chr16:3823644:-	-1.08088	0.0730641	NC	IPA
CREBBP	chr16:3823698:-	-1.08633	0.073691	NC	IPA
CREBL2	chr12:12766283:+	-0.3733	0.612195	NC	IPA
CREBL2	chr12:12779816:+	-0.407244	0.586203	NC	IPA
CREBZF	chr11:85371906:-	0.288223	0.634504	NC	IPA
CREBZF	chr11:85372017:-	0.827514	0.350736	NC	IPA
CREBZF	chr11:85372110:-	0.461169	0.564394	NC	IPA
CREBZF	chr11:85372154:-	-1.18172	0.548551	NC	IPA
CREM	chr10:35499677:+	0.224192	0.920555	NC	IPA
CREM	chr10:35499797:+	-1.08578	0.580484	NC	IPA
CRYL1	chr13:20991773:-	2.20763	0.279916	NC	IPA
CRYL1	chr13:20993040:-	1.91094	0.34203	NC	IPA
CRYL1	chr13:21000815:-	0.985233	0.667865	NC	IPA
CRYZL1	chr21:34966818:-	-0.585219	0.558344	NC	IPA
CRYZL1	chr21:34988590:-	-0.609539	0.602009	NC	IPA
CSF1	chr1:110469366:+	1.44826	0.460768	NC	IPA
CSF1	chr1:110469560:+	0.70233	0.64724	NC	IPA
CSF1	chr1:110469607:+	0.489157	0.739359	NC	IPA
CSF1	chr1:110469638:+	0.489157	0.739359	NC	IPA
CSNK1A1	chr5:148876783:-	0.6971	0.749017	NC	IPA
CSNK1A1	chr5:148876841:-	-0.399414	0.860571	NC	IPA
CSNK1A1	chr5:148876998:-	0.239511	0.937925	NC	IPA
CSNK1A1	chr5:148926386:-	-2.87646	0.30954	NC	IPA
CSNK1E	chr22:38692212:-	0.59442	0.299368	NC	IPA
CSNK1G1	chr15:64462079:-	1.24833	0.282479	NC	IPA
CSNK1G1	chr15:64463334:-	1.30712	0.265965	NC	IPA
CSNK1G1	chr15:64463395:-	1.31093	0.271818	NC	IPA
CSNK2A2	chr16:58193445:-	-0.748602	0.237395	NC	IPA
CSNK2A2	chr16:58193485:-	-0.510564	0.34972	NC	IPA
CSNK2A2	chr16:58193777:-	-2.61127	0.386878	NC	IPA
CSPP1	chr8:68100839:+	2.24428	0.193395	NC	IPA
CSTF3	chr11:33158835:-	1.08702	0.282133	NC	IPA
CSTF3	chr11:33159079:-	1.09284	0.279977	NC	IPA
CSTF3	chr11:33159254:-	0.999533	0.320652	NC	IPA
CSTF3	chr11:33159664:-	1.01877	0.310438	NC	IPA
CSTF3	chr11:33160893:-	1.04145	0.298802	NC	IPA
CSTF3	chr11:33162456:-	1.06299	0.290341	NC	IPA
CSTF3	chr11:33162977:-	1.06565	0.289003	NC	IPA
CSTF3	chr11:33163048:-	0.99426	0.336178	NC	IPA
CTDSP1	chr2:219268875:+	-0.232149	0.959179	NC	IPA
CTR9	chr11:10789216:+	0.243016	0.94672	NC	IPA
CTSB	chr8:11703573:-	-1.41127	0.510261	NC	IPA
CTSC	chr11:88048421:-	1.36163	0.285595	NC	IPA
CTSC	chr11:88053981:-	1.37629	0.270884	NC	IPA
CTSC	chr11:88059137:-	1.39529	0.273212	NC	IPA
CTSC	chr11:88059190:-	1.39521	0.273251	NC	IPA
CTSC	chr11:88059230:-	1.39503	0.273301	NC	IPA
CTSC	chr11:88059256:-	1.39343	0.273677	NC	IPA
CTSZ	chr20:57571642:-	0.484297	0.205445	NC	IPA
CTTN	chr11:70255446:+	1.65823	0.14733	NC	IPA
CTTN	chr11:70281510:+	0.765994	0.0848852	NC	IPA
CUEDC1	chr17:56001213:-	-0.258594	0.841882	NC	IPA
CUL1	chr7:148432047:+	1.49703	0.300242	NC	IPA
CUL1	chr7:148438051:+	1.51026	0.29473	NC	IPA
CUL4A	chr13:113884533:+	-0.973046	0.448773	NC	IPA
CUL4A	chr13:113885484:+	-0.96903	0.459569	NC	IPA
CUX1	chr7:101894420:+	-4.21914	0.196862	NC	IPA
CUX1	chr7:101894474:+	-4.3365	0.198029	NC	IPA
CUX1	chr7:101894641:+	-4.80725	0.206789	NC	IPA
CUX1	chr7:101895359:+	-2.45743	0.42265	NC	IPA
CUX1	chr7:101901513:+	0.160939	0.599101	NC	IPA
CWF19L1	chr10:101996804:-	-4.02752	0.0701234	NC	IPA
CYB561A3	chr11:61127985:-	-0.330566	0.792792	NC	IPA
CYB5R3	chr22:43035868:-	-0.34602	0.949555	NC	IPA
CYB5R4	chr6:84651399:+	-0.736946	0.631513	NC	IPA
CYFIP1	chr15:23000258:+	0.50448	0.55263	NC	IPA
CYFIP1	chr15:23000291:+	0.528224	0.537437	NC	IPA
CYFIP1	chr15:23000431:+	-0.139085	0.8333	NC	IPA
CYHR1	chr8:145676508:-	1.31963	0.42265	NC	IPA
CYHR1	chr8:145689208:-	-1.89906	0.0968629	NC	IPA
CYP4V2	chr4:187113822:+	0.903423	0.373294	NC	IPA
CYP4V2	chr4:187114151:+	-0.170911	0.75237	NC	IPA
CYP4V2	chr4:187114213:+	-0.215312	0.700667	NC	IPA
CYP4V2	chr4:187114499:+	0.0105399	0.983608	NC	IPA
CYSTM1	chr5:139608495:+	4.38555	0.292855	NC	IPA
CYTH1	chr17:76704278:-	0.373401	0.707139	NC	IPA
DAB2	chr5:39385274:-	-0.238477	0.72008	NC	IPA
DAP	chr5:10732885:-	1.04519	0.419444	NC	IPA
DAPK1	chr9:90121696:+	-2.99596	0.375531	NC	IPA
DARS	chr2:136731938:-	-1.02	0.404214	NC	IPA
DAZAP2	chr12:51637538:+	0.698825	0.0882452	NC	IPA
DAZAP2	chr12:51637569:+	0.634538	0.0870892	NC	IPA
DAZAP2	chr12:51637717:+	0.622178	0.107026	NC	IPA
DBF4B	chr17:42827910:+	-0.525051	0.64486	NC	IPA
DCAF1	chr3:51435276:-	0.843021	0.42265	NC	IPA
DCAF10	chr9:37841866:+	1.55234	0.402817	NC	IPA
DCAF6	chr1:167997033:+	0.636209	0.539553	NC	IPA
DCAF6	chr1:167998724:+	0.678986	0.523571	NC	IPA
DCAF7	chr17:61666623:+	0.52544	0.615743	NC	IPA
DCAF7	chr17:61666814:+	1.57223	0.0701037	NC	IPA
DCAF7	chr17:61666981:+	1.57614	0.0731811	NC	IPA
DCAF7	chr17:61667014:+	1.57597	0.0731912	NC	IPA
DCAF7	chr17:61667053:+	1.57576	0.0732039	NC	IPA
DCAF8	chr1:160209012:-	1.2984	0.410015	NC	IPA
DCP2	chr5:112320348:+	-0.408303	0.440873	NC	IPA
DDHD2	chr8:38105133:+	-0.00347815	0.997021	NC	IPA
DDHD2	chr8:38105195:+	0.220084	0.799268	NC	IPA
DDX5	chr17:62498499:-	1.48278	0.42265	NC	IPA
DDX60L	chr4:169391482:-	1.34029	0.178248	NC	IPA
DEF8	chr16:90025774:+	0.823033	0.180942	NC	IPA
DENND1A	chr9:126329535:-	-0.294113	0.725834	NC	IPA
DENND3	chr8:142201184:+	-1.50038	0.129144	NC	IPA
DENND3	chr8:142203781:+	0.155778	0.812048	NC	IPA
DENND5A	chr11:9223833:-	0.81024	0.618431	NC	IPA
DENND5A	chr11:9223902:-	0.673855	0.691178	NC	IPA
DEPTOR	chr8:120942395:+	1.03721	0.120327	NC	IPA
DEXI	chr16:11028115:-	-0.423904	0.539477	NC	IPA
DEXI	chr16:11030460:-	0.417008	0.934641	NC	IPA
DFFA	chr1:10522474:-	1.28896	0.23478	NC	IPA
DFFA	chr1:10522501:-	1.25684	0.229482	NC	IPA
DFFA	chr1:10522527:-	1.56595	0.27225	NC	IPA
DHDDS	chr1:26775056:+	-1.35282	0.271352	NC	IPA
DHDDS	chr1:26775145:+	-0.997935	0.393172	NC	IPA
DHDDS	chr1:26779870:+	1.98133	0.426967	NC	IPA
DHDDS	chr1:26794018:+	-0.575637	0.549441	NC	IPA
DHFR	chr5:79945840:-	0.282107	0.723063	NC	IPA
DHFR	chr5:79946134:-	0.282107	0.723063	NC	IPA
DHFR	chr5:79946468:-	-0.136774	0.892168	NC	IPA
DHRS12	chr13:52344291:-	0.751611	0.580923	NC	IPA
DHRS12	chr13:52344915:-	0.296932	0.826512	NC	IPA
DHRS12	chr13:52365253:-	1.43256	0.262956	NC	IPA
DHRS7	chr14:60619442:-	-0.338827	0.722753	NC	IPA
DHX15	chr4:24539643:-	1.82073	0.328108	NC	IPA
DHX15	chr4:24539684:-	1.82073	0.328108	NC	IPA
DHX30	chr3:47858427:+	0.475134	0.714248	NC	IPA
DIAPH2	chrX:96724835:+	0.960858	0.417509	NC	IPA
DIAPH2	chrX:96724976:+	0.961695	0.417217	NC	IPA
DIDO1	chr20:61518566:-	1.05689	0.187524	NC	IPA
DIDO1	chr20:61518611:-	1.16924	0.181887	NC	IPA
DIDO1	chr20:61533706:-	0.809146	0.215194	NC	IPA
DIDO1	chr20:61533769:-	0.806859	0.216108	NC	IPA
DIDO1	chr20:61534116:-	1.39833	0.0651498	NC	IPA
DIDO1	chr20:61535698:-	1.20618	0.0835027	NC	IPA
DIDO1	chr20:61536358:-	1.17082	0.0850061	NC	IPA
DIDO1	chr20:61536426:-	0.98729	0.178524	NC	IPA
DIDO1	chr20:61559973:-	0.158147	0.819291	NC	IPA
DIDO1	chr20:61560035:-	0.0401333	0.955607	NC	IPA
DIP2A	chr21:47966219:+	1.25024	0.147107	NC	IPA
DIP2A	chr21:47967120:+	1.61653	0.325642	NC	IPA
DIP2A	chr21:47989621:+	1.15396	0.0587233	NC	IPA
DIP2A	chr21:47989817:+	0.64237	0.384898	NC	IPA
DIP2A	chr21:47989928:+	0.675752	0.38061	NC	IPA
DMXL2	chr15:51755282:-	0.984854	0.335468	NC	IPA
DNAH1	chr3:52409071:+	1.37176	0.251861	NC	IPA
DNAJB6	chr7:157178969:+	0.541093	0.357583	NC	IPA
DNAJB6	chr7:157179018:+	0.547823	0.3588	NC	IPA
DNAJC21	chr5:34945762:+	1.13324	0.347363	NC	IPA
DNAJC4	chr11:64000518:+	0.0553474	0.926797	NC	IPA
DNMT3A	chr2:25504321:-	1.16818	0.388623	NC	IPA
DNMT3A	chr2:25504395:-	1.08353	0.406553	NC	IPA
DOCK7	chr1:63152809:-	0.823184	0.408334	NC	IPA
DOCK7	chr1:63152868:-	0.821227	0.409143	NC	IPA
DOCK7	chr1:63152950:-	1.18356	0.368279	NC	IPA
DOK3	chr5:176930751:-	1.63672	0.0791109	NC	IPA
DOT1L	chr19:2192391:+	-0.299752	0.722032	NC	IPA
DOT1L	chr19:2206804:+	0.614291	0.845202	NC	IPA
DPP9	chr19:4694157:-	-0.165788	0.826546	NC	IPA
DPP9	chr19:4694341:-	0.123185	0.877474	NC	IPA
DPYD	chr1:97658194:-	2.03157	0.218305	NC	IPA
DPYD	chr1:98196741:-	0.177729	0.936588	NC	IPA
DRAM1	chr12:102295333:+	0.790504	0.203451	NC	IPA
DRAM1	chr12:102295891:+	0.780887	0.198697	NC	IPA
DRAM1	chr12:102296536:+	0.777128	0.193685	NC	IPA
DRAM1	chr12:102307703:+	1.7853	0.42265	NC	IPA
DRAM1	chr12:102307924:+	-1.9091	0.60103	NC	IPA
DRAM2	chr1:111668003:-	0.759445	0.348035	NC	IPA
DST	chr6:56758361:-	-3.07423	0.0566569	NC	IPA
DTD1	chr20:18613328:+	0.183155	0.880338	NC	IPA
DTD1	chr20:18618749:+	0.246624	0.838433	NC	IPA
DTNB	chr2:25777245:-	1.67241	0.600038	NC	IPA
DTNB	chr2:25780844:-	1.20176	0.633495	NC	IPA
DTNB	chr2:25781058:-	1.1884	0.634628	NC	IPA
DTNB	chr2:25797220:-	1.275	0.323968	NC	IPA
DTNB	chr2:25797523:-	1.16934	0.36778	NC	IPA
DTNB	chr2:25798193:-	1.19227	0.365205	NC	IPA
DTWD1	chr15:49929088:+	0.566353	0.483871	NC	IPA
DUSP18	chr22:31049807:-	-1.59211	0.214945	NC	IPA
DUSP22	chr6:348951:+	-1.57326	0.140828	NC	IPA
EEFSEC	chr3:128066117:+	-0.0673251	0.961631	NC	IPA
EEFSEC	chr3:128072090:+	-0.00364976	0.997802	NC	IPA
EHBP1	chr2:63017963:+	-0.0885801	0.95581	NC	IPA
EIF2B5	chr3:183854768:+	-0.355281	0.481233	NC	IPA
EIF2D	chr1:206767388:-	0.749789	0.606339	NC	IPA
EIF3A	chr10:120816189:-	0.321009	0.856721	NC	IPA
EIF3E	chr8:109242357:-	0.964547	0.363781	NC	IPA
EIF3E	chr8:109242938:-	1.12278	0.253101	NC	IPA
EIF3E	chr8:109243278:-	0.4673	0.860689	NC	IPA
EIF3E	chr8:109243797:-	-1.03062	0.249844	NC	IPA
EIF3E	chr8:109243947:-	2.15676	0.49615	NC	IPA
EIF3E	chr8:109244033:-	0.816542	0.829401	NC	IPA
EIF3E	chr8:109245623:-	0.434145	0.625056	NC	IPA
EIF3H	chr8:117761879:-	-0.0174737	0.986784	NC	IPA
EIF3J	chr15:44830879:+	2.08564	0.0702211	NC	IPA
EIF4A2	chr3:186506216:+	-2.05645	0.0992487	NC	IPA
EIF4E2	chr2:233433886:+	0.564556	0.155049	NC	IPA
EIF4E2	chr2:233433920:+	0.570055	0.145081	NC	IPA
ELAVL1	chr19:8047397:-	-1.69314	0.689865	NC	IPA
ELF2	chr4:140006310:-	0.487938	0.805424	NC	IPA
ELF2	chr4:140006408:-	-0.909328	0.68786	NC	IPA
ELF2	chr4:140035797:-	-0.467492	0.546143	NC	IPA
ELF2	chr4:140035878:-	-0.506106	0.555661	NC	IPA
ELF2	chr4:140043085:-	-1.15903	0.340985	NC	IPA
ELF2	chr4:140053139:-	1.74128	0.379237	NC	IPA
ELF2	chr4:140053246:-	1.98956	0.281263	NC	IPA
ELMO1	chr7:37096095:-	-0.149178	0.945259	NC	IPA
ELOB	chr16:2821947:-	5.32911e-05	0.997933	NC	IPA
EMC3	chr3:10009216:-	-0.0890783	0.875846	NC	IPA
EMC3	chr3:10011015:-	-0.0614219	0.912458	NC	IPA
EMC3	chr3:10011205:-	-0.0673101	0.904099	NC	IPA
EMC3	chr3:10011231:-	-0.053045	0.924189	NC	IPA
EMC3	chr3:10011261:-	-0.0609112	0.91309	NC	IPA
ENDOV	chr17:78392639:+	-0.952701	0.564351	NC	IPA
ENDOV	chr17:78392687:+	-0.908792	0.589244	NC	IPA
ENOSF1	chr18:673879:-	-0.747698	0.570007	NC	IPA
ENOSF1	chr18:673916:-	-0.741458	0.566412	NC	IPA
ENOSF1	chr18:673972:-	-0.65047	0.630296	NC	IPA
ENOSF1	chr18:674001:-	-0.654794	0.66498	NC	IPA
ENSA	chr1:150595757:-	-0.870716	0.620041	NC	IPA
ENSA	chr1:150596068:-	-0.574781	0.762621	NC	IPA
ENSA	chr1:150596103:-	0.621229	0.42265	NC	IPA
ENSA	chr1:150597492:-	0.197383	0.42265	NC	IPA
ENSA	chr1:150599460:-	-0.189694	0.784204	NC	IPA
ENSA	chr1:150599522:-	-0.182097	0.78056	NC	IPA
ENTPD1	chr10:97626466:+	0.109262	0.838452	NC	IPA
ENTPD1	chr10:97627669:+	0.164519	0.198844	NC	IPA
ENTPD1	chr10:97628300:+	0.150879	0.102929	NC	IPA
EPC2	chr2:149450025:+	-1.41296	0.0516719	NC	IPA
EPC2	chr2:149450403:+	-0.438156	0.669431	NC	IPA
EPC2	chr2:149450465:+	-0.428475	0.678399	NC	IPA
EPS15	chr1:51921648:-	-0.868847	0.158258	NC	IPA
ERCC1	chr19:45913937:-	0.0458699	0.934574	NC	IPA
ERCC1	chr19:45916294:-	-0.00512058	0.992802	NC	IPA
ERCC1	chr19:45916694:-	-0.000808414	0.99886	NC	IPA
ERCC4	chr16:14031235:+	1.86307	0.265335	NC	IPA
ERCC4	chr16:14031303:+	0.499392	0.42265	NC	IPA
ERCC4	chr16:14031446:+	0.538189	0.42265	NC	IPA
ERCC4	chr16:14031603:+	-0.287869	0.756537	NC	IPA
ERCC6	chr10:50721571:-	0.502304	0.425365	NC	IPA
ERCC6	chr10:50723244:-	0.258956	0.621039	NC	IPA
ERCC6	chr10:50726988:-	0.986773	0.246584	NC	IPA
ERGIC1	chr5:172375331:+	0.999039	0.576105	NC	IPA
ERGIC3	chr20:34131673:+	1.36868	0.247646	NC	IPA
ERI1	chr8:8888416:+	2.08567	0.456393	NC	IPA
ERI1	chr8:8888455:+	1.80578	0.455749	NC	IPA
ERI1	chr8:8888503:+	1.83143	0.450679	NC	IPA
ERI1	chr8:8888704:+	1.85681	0.456897	NC	IPA
ERI1	chr8:8889136:+	1.81573	0.474311	NC	IPA
ERI1	chr8:8890001:+	-1.83777	0.358594	NC	IPA
ERI1	chr8:8890848:+	-0.0932185	0.939298	NC	IPA
ERI1	chr8:8896327:+	-0.106259	0.932139	NC	IPA
ERI1	chr8:8897388:+	-0.117822	0.924782	NC	IPA
ERICH1	chr8:582467:-	-0.00520968	0.997933	NC	IPA
ERICH1	chr8:590406:-	1.13399	0.61288	NC	IPA
ERICH1	chr8:596487:-	1.35279	0.507092	NC	IPA
ERICH1	chr8:614203:-	1.3597	0.503649	NC	IPA
ERICH1	chr8:623210:-	0.331263	0.863784	NC	IPA
ERN1	chr17:62203463:-	0.24542	0.703877	NC	IPA
ERN1	chr17:62203995:-	0.795028	0.320068	NC	IPA
ERN1	chr17:62206058:-	0.700392	0.350103	NC	IPA
ERN1	chr17:62206110:-	0.695741	0.353112	NC	IPA
ERN1	chr17:62206164:-	0.637192	0.398666	NC	IPA
ERV3-1-ZNF117	chr7:64450734:-	-0.316156	0.722298	NC	IPA
ERV3-1-ZNF117	chr7:64453497:-	-0.266874	0.813546	NC	IPA
ERV3-1-ZNF117	chr7:64459754:-	0.876673	0.742316	NC	IPA
ERV3-1	chr7:64459754:-	-2.9514	0.340729	NC	IPA
ESYT2	chr7:158529929:-	-1.42503	0.6768	NC	IPA
ETNK1	chr12:22798042:+	-1.82341	0.144961	NC	IPA
ETNK1	chr12:22809754:+	-2.39633	0.42265	NC	IPA
ETV5	chr3:185812832:-	1.28335	0.0860728	NC	IPA
ETV5	chr3:185812870:-	1.28306	0.0861317	NC	IPA
ETV5	chr3:185812909:-	1.2821	0.0859877	NC	IPA
EVL	chr14:100574443:+	-2.3674	0.373589	NC	IPA
EXD3	chr9:140260597:-	0.488286	0.766654	NC	IPA
EXD3	chr9:140279979:-	2.13735	0.288938	NC	IPA
EXD3	chr9:140286254:-	1.96886	0.317944	NC	IPA
EXOSC7	chr3:45052962:+	0.782297	0.59117	NC	IPA
EXT2	chr11:44139298:+	-2.30226	0.199742	NC	IPA
FAAP20	chr1:2120987:-	-0.936108	0.207706	NC	IPA
FAAP20	chr1:2121012:-	-0.931839	0.20783	NC	IPA
FAAP20	chr1:2123340:-	0.224539	0.668376	NC	IPA
FAAP20	chr1:2123383:-	0.293081	0.569477	NC	IPA
FAM104B	chrX:55172331:-	1.82461	0.321591	NC	IPA
FAM120AOS	chr9:96212985:-	-0.577339	0.783349	NC	IPA
FAM120B	chr6:170688884:+	6.54044	0.0772475	NC	IPA
FAM122B	chrX:133905664:-	-0.0504127	0.951357	NC	IPA
FAM13B	chr5:137278504:-	0.215162	0.814903	NC	IPA
FAM149B1	chr10:74995210:+	-0.525841	0.716585	NC	IPA
FAM149B1	chr10:74995241:+	-0.523606	0.716792	NC	IPA
FAM172A	chr5:93018210:-	0.659008	0.525166	NC	IPA
FAM172A	chr5:93170105:-	-0.685324	0.527976	NC	IPA
FAM172A	chr5:93197354:-	-1.35228	0.538014	NC	IPA
FAM177A1	chr14:35519553:+	0.968252	0.499545	NC	IPA
FAM177A1	chr14:35519602:+	0.730093	0.540183	NC	IPA
FAM177A1	chr14:35548231:+	0.702602	0.355654	NC	IPA
FAM193A	chr4:2656989:+	-1.75144	0.294988	NC	IPA
FAM198A	chr3:43080512:+	3.40886	0.168155	NC	IPA
FAM198B	chr4:159091065:-	0.857744	0.526651	NC	IPA
FAM210B	chr20:54935761:+	0.844899	0.505459	NC	IPA
FAM219B	chr15:75193307:-	0.109129	0.658961	NC	IPA
FAM228B	chr2:24324156:+	1.6412	0.151011	NC	IPA
FAM228B	chr2:24338443:+	1.70411	0.119848	NC	IPA
FAM45A	chr10:120864498:+	-0.148505	0.851718	NC	IPA
FAM45A	chr10:120864572:+	-0.211328	0.77694	NC	IPA
FAM53C	chr5:137679213:+	-0.565403	0.679289	NC	IPA
FAN1	chr15:31203838:+	-1.22497	0.166664	NC	IPA
FARP2	chr2:242386556:+	0.753304	0.673554	NC	IPA
FARP2	chr2:242388732:+	2.31642	0.520825	NC	IPA
FARP2	chr2:242394167:+	0.553873	0.646251	NC	IPA
FBRSL1	chr12:133088538:+	-0.394602	0.521734	NC	IPA
FBRSL1	chr12:133088564:+	-0.42557	0.509313	NC	IPA
FBXL17	chr5:107714638:-	1.35782	0.185179	NC	IPA
FBXO3	chr11:33764109:-	0.126487	0.854753	NC	IPA
FBXO3	chr11:33764322:-	0.135419	0.908947	NC	IPA
FBXO3	chr11:33765565:-	0.149935	0.85618	NC	IPA
FBXO3	chr11:33766231:-	0.18876	0.829479	NC	IPA
FBXO3	chr11:33766293:-	0.100833	0.916597	NC	IPA
FBXO3	chr11:33766362:-	0.448111	0.863719	NC	IPA
FBXO32	chr8:124539239:-	-0.126823	0.821365	NC	IPA
FBXO34	chr14:55766221:+	2.13049	0.18752	NC	IPA
FBXW2	chr9:123538554:-	0.110668	0.849189	NC	IPA
FBXW2	chr9:123539609:-	-0.571767	0.826461	NC	IPA
FBXW7	chr4:153450175:-	2.16355	0.305869	NC	IPA
FBXW7	chr4:153451446:-	2.245	0.218889	NC	IPA
FDFT1	chr8:11661344:+	0.485262	0.490833	NC	IPA
FDPS	chr1:155284805:+	-0.417735	0.615619	NC	IPA
FGD6	chr12:95479321:-	-0.394362	0.786081	NC	IPA
FGFR1	chr8:38270248:-	-1.28622	0.42265	NC	IPA
FGFR1OP2	chr12:27113681:+	-0.911911	0.301041	NC	IPA
FGFR1OP2	chr12:27113939:+	-0.881416	0.319907	NC	IPA
FGFR1OP2	chr12:27114263:+	-0.863958	0.335876	NC	IPA
FGFR1OP2	chr12:27115233:+	-0.699664	0.474084	NC	IPA
FGFR1OP2	chr12:27115324:+	-0.817425	0.378261	NC	IPA
FLAD1	chr1:154961488:+	0.120931	0.827521	NC	IPA
FLCN	chr17:17124485:-	-0.754216	0.384025	NC	IPA
FLCN	chr17:17124555:-	-0.463377	0.660122	NC	IPA
FLJ44635	chrX:71365407:+	1.63981	0.532727	NC	IPA
FLJ44635	chrX:71367406:+	-0.216146	0.912206	NC	IPA
FLJ44635	chrX:71368065:+	-3.62842	0.232459	NC	IPA
FLJ44635	chrX:71373136:+	-1.96564	0.126193	NC	IPA
FMN1	chr15:33108977:-	5.1124	0.0784185	NC	IPA
FMNL3	chr12:50093389:-	0.430676	0.76078	NC	IPA
FNBP1	chr9:132654163:-	1.58647	0.127728	NC	IPA
FNBP1	chr9:132654457:-	-0.41796	0.659367	NC	IPA
FNBP1	chr9:132657540:-	1.415	0.0867626	NC	IPA
FNBP1	chr9:132657634:-	1.40891	0.0836187	NC	IPA
FNBP1	chr9:132657789:-	1.48063	0.0893842	NC	IPA
FNDC3B	chr3:171905083:+	1.88373	0.124005	NC	IPA
FNIP1	chr5:130994129:-	-2.55841	0.280096	NC	IPA
FOXK1	chr7:4794689:+	1.64706	0.110406	NC	IPA
FOXK2	chr17:80530561:+	-0.615146	0.654937	NC	IPA
FOXK2	chr17:80532032:+	-0.743446	0.566462	NC	IPA
FOXK2	chr17:80545394:+	1.85669	0.221207	NC	IPA
FOXK2	chr17:80547067:+	2.0933	0.165367	NC	IPA
FOXN3	chr14:89708829:-	2.6707	0.412297	NC	IPA
FOXN3	chr14:89728792:-	0.0134687	0.986298	NC	IPA
FOXN3	chr14:89994721:-	-2.22549	0.67191	NC	IPA
FRMD4A	chr10:13720770:-	-2.00888	0.186726	NC	IPA
FRMD4A	chr10:13726987:-	-2.92976	0.184066	NC	IPA
FRMD4B	chr3:69383307:-	-0.54737	0.358879	NC	IPA
FTH1	chr11:61733928:-	0.805646	0.451113	NC	IPA
FTSJ1	chrX:48341314:+	0.643434	0.467047	NC	IPA
FTSJ1	chrX:48341342:+	0.514577	0.502213	NC	IPA
FUBP1	chr1:78413268:-	0.630868	0.407976	NC	IPA
FUBP1	chr1:78413824:-	0.636448	0.407449	NC	IPA
FUBP1	chr1:78414078:-	0.630839	0.413488	NC	IPA
FUBP1	chr1:78414146:-	0.704028	0.388476	NC	IPA
FUCA2	chr6:143817094:-	1.2253	0.29245	NC	IPA
FXR1	chr3:180689688:+	0.310119	0.432703	NC	IPA
FXR1	chr3:180689757:+	0.303097	0.423013	NC	IPA
FXR1	chr3:180689899:+	0.312829	0.42758	NC	IPA
FXR1	chr3:180691778:+	0.236788	0.513341	NC	IPA
FYB1	chr5:39148484:-	-4.33842	0.226545	NC	IPA
GAA	chr17:78079235:+	0.910259	0.336969	NC	IPA
GAA	chr17:78079322:+	0.90534	0.366055	NC	IPA
GABPB1	chr15:50576898:-	2.75743	0.100737	NC	IPA
GABPB1	chr15:50578081:-	2.70388	0.100693	NC	IPA
GABPB1	chr15:50639589:-	0.419067	0.535534	NC	IPA
GABPB1	chr15:50641133:-	0.398634	0.546305	NC	IPA
GABPB1	chr15:50641591:-	0.39163	0.553061	NC	IPA
GABPB1	chr15:50641798:-	0.391834	0.552481	NC	IPA
GABPB1	chr15:50641965:-	0.389574	0.55483	NC	IPA
GABPB1	chr15:50645739:-	0.401379	0.537384	NC	IPA
GABPB1	chr15:50645966:-	0.415251	0.508066	NC	IPA
GAK	chr4:890369:-	-0.101885	0.931808	NC	IPA
GALK2	chr15:49620722:+	-0.736144	0.667831	NC	IPA
GALK2	chr15:49620760:+	-2.14521	0.216352	NC	IPA
GALNS	chr16:88921536:-	-0.46674	0.438094	NC	IPA
GALNT2	chr1:230400739:+	-0.763096	0.61456	NC	IPA
GANC	chr15:42576619:+	1.80718	0.0524562	NC	IPA
GCDH	chr19:13010512:+	2.24774	0.2508	NC	IPA
GCH1	chr14:55310562:-	2.80345	0.259281	NC	IPA
GCNT2	chr6:10582945:+	-2.78297	0.433537	NC	IPA
GFM2	chr5:74040228:-	0.0796224	0.935482	NC	IPA
GFOD1	chr6:13469500:-	1.77961	0.34301	NC	IPA
GGCX	chr2:85785848:-	2.33101	0.0533748	NC	IPA
GID4	chr17:17944742:+	-0.440296	0.534235	NC	IPA
GID4	chr17:17946823:+	-0.440296	0.534235	NC	IPA
GID4	chr17:17947152:+	-0.440296	0.534235	NC	IPA
GIT2	chr12:110385867:-	1.14045	0.0948471	NC	IPA
GLB1	chr3:33125059:-	-1.92153	0.449687	NC	IPA
GLRX3	chr10:131977838:+	0.162524	0.91201	NC	IPA
GLRX3	chr10:131977872:+	0.682041	0.65714	NC	IPA
GLRX3	chr10:131977932:+	0.546265	0.719234	NC	IPA
GLS	chr2:191761653:+	2.09526	0.525035	NC	IPA
GLS	chr2:191764932:+	0.54347	0.764496	NC	IPA
GNA12	chr7:2793373:-	0.544852	0.572483	NC	IPA
GNAQ	chr9:80581124:-	-0.892152	0.354564	NC	IPA
GNAQ	chr9:80582487:-	2.56678	0.468608	NC	IPA
GNAS	chr20:57475465:+	0.585776	0.428957	NC	IPA
GNB1L	chr22:19811685:-	-0.895869	0.0569312	NC	IPA
GNB1L	chr22:19833669:-	-0.865516	0.0734897	NC	IPA
GNB1L	chr22:19835370:-	-1.74962	0.373048	NC	IPA
GNB1L	chr22:19835452:-	-2.13155	0.302246	NC	IPA
GNB1L	chr22:19835525:-	-2.0896	0.310844	NC	IPA
GNB1L	chr22:19836809:-	-2.08522	0.268666	NC	IPA
GNB1L	chr22:19837189:-	-2.17607	0.240534	NC	IPA
GNB1L	chr22:19837228:-	-2.19827	0.236639	NC	IPA
GNB1L	chr22:19837728:-	-2.67911	0.17294	NC	IPA
GNB1L	chr22:19837763:-	-2.78329	0.167293	NC	IPA
GNB4	chr3:179122144:-	3.41728	0.177698	NC	IPA
GNB4	chr3:179122712:-	2.97337	0.20532	NC	IPA
GOLGA4	chr3:37319585:+	-0.835096	0.452775	NC	IPA
GOLGA4	chr3:37319651:+	-0.711543	0.612458	NC	IPA
GOLM1	chr9:88672334:-	-4.57794	0.42265	NC	IPA
GON4L	chr1:155724006:-	-0.561672	0.13795	NC	IPA
GPATCH2	chr1:217748794:-	-1.56609	0.218921	NC	IPA
GPATCH2	chr1:217753374:-	-1.71162	0.191487	NC	IPA
GPATCH2	chr1:217776245:-	-1.83432	0.163432	NC	IPA
GPATCH2	chr1:217781531:-	-1.65585	0.178528	NC	IPA
GPATCH2	chr1:217782062:-	-1.58895	0.18649	NC	IPA
GPATCH2L	chr14:76641863:+	0.647236	0.250244	NC	IPA
GPATCH2L	chr14:76665873:+	0.97023	0.42265	NC	IPA
GPC4	chrX:132478220:-	1.82403	0.797766	NC	IPA
GPC4	chrX:132510630:-	4.78638	0.296004	NC	IPA
GPCPD1	chr20:5533444:-	1.02232	0.295943	NC	IPA
GPCPD1	chr20:5535199:-	1.29916	0.224057	NC	IPA
GPCPD1	chr20:5538497:-	1.2341	0.238296	NC	IPA
GPN2	chr1:27207545:-	0.442821	0.788405	NC	IPA
GPN2	chr1:27207604:-	-1.03755	0.545535	NC	IPA
GPNMB	chr7:23297663:+	0.601629	0.30171	NC	IPA
GPR107	chr9:132895518:+	-0.716207	0.369471	NC	IPA
GRHPR	chr9:37428772:+	0.42797	0.844557	NC	IPA
GRHPR	chr9:37432812:+	-0.723789	0.532049	NC	IPA
GSK3B	chr3:119728913:-	2.81641	0.170342	NC	IPA
GSTM4	chr1:110204322:+	-0.0227515	0.986189	NC	IPA
GTDC1	chr2:144763320:-	-1.02374	0.335335	NC	IPA
GTF2H1	chr11:18370378:+	-1.53116	0.395299	NC	IPA
GTF2H1	chr11:18371497:+	-1.82299	0.386337	NC	IPA
H2AFJ	chr12:14927958:+	-0.0104009	0.82747	NC	IPA
H2AFV	chr7:44873938:-	5.08641	0.131623	NC	IPA
HAUS4	chr14:23420712:-	-0.1048	0.881887	NC	IPA
HBP1	chr7:106837567:+	0.160847	0.835023	NC	IPA
HBP1	chr7:106839364:+	0.104926	0.879886	NC	IPA
HDAC8	chrX:71693266:-	-0.4766	0.66961	NC	IPA
HDAC8	chrX:71782070:-	1.22678	0.0838721	NC	IPA
HDAC8	chrX:71787438:-	-0.3167	0.787078	NC	IPA
HDLBP	chr2:242168627:-	0.198858	0.082662	NC	IPA
HEATR5A	chr14:31789323:-	0.0857232	0.884989	NC	IPA
HECTD2	chr10:93223420:+	-1.29141	0.383583	NC	IPA
HECTD4	chr12:112731372:-	-3.36646	0.336065	NC	IPA
HELQ	chr4:84371684:-	0.159781	0.845594	NC	IPA
HELQ	chr4:84373019:-	0.0951368	0.914536	NC	IPA
HELQ	chr4:84373433:-	0.236273	0.795931	NC	IPA
HELQ	chr4:84374295:-	0.277018	0.737399	NC	IPA
HELQ	chr4:84374343:-	0.310572	0.722429	NC	IPA
HERC2	chr15:28443477:-	-0.420492	0.657042	NC	IPA
HERC2	chr15:28564937:-	1.09849	0.129009	NC	IPA
HERC2	chr15:28564975:-	1.10605	0.128079	NC	IPA
HERC4	chr10:69827446:-	-2.00037	0.428412	NC	IPA
HEXA	chr15:72637570:-	-0.600435	0.225547	NC	IPA
HEXB	chr5:73998365:+	3.97751	0.33548	NC	IPA
HEXB	chr5:74002039:+	-1.10195	0.179011	NC	IPA
HINFP	chr11:119004670:+	-0.824777	0.618526	NC	IPA
HIPK2	chr7:139266614:-	1.49112	0.110532	NC	IPA
HIPK2	chr7:139266674:-	1.4434	0.124253	NC	IPA
HIPK2	chr7:139267958:-	1.24642	0.208771	NC	IPA
HIVEP3	chr1:42307010:-	1.38816	0.501018	NC	IPA
HKR1	chr19:37820614:+	-0.463202	0.671571	NC	IPA
HMG20A	chr15:77771946:+	2.01391	0.0762304	NC	IPA
HNMT	chr2:138725014:+	1.14131	0.142106	NC	IPA
HNRNPA1	chr12:54678626:+	0.179822	0.755896	NC	IPA
HNRNPA1	chr12:54678665:+	0.14686	0.78429	NC	IPA
HNRNPA1	chr12:54678992:+	-0.17081	0.680976	NC	IPA
HNRNPA1	chr12:54679035:+	-0.251171	0.555211	NC	IPA
HNRNPA1	chr12:54679063:+	-0.256909	0.547091	NC	IPA
HNRNPA1	chr12:54679203:+	-0.256529	0.547119	NC	IPA
HNRNPA1	chr12:54679501:+	-0.256965	0.546454	NC	IPA
HNRNPA1	chr12:54679538:+	-0.256965	0.546454	NC	IPA
HNRNPA1	chr12:54679579:+	-0.256965	0.546454	NC	IPA
HNRNPA1	chr12:54679617:+	-0.256965	0.546454	NC	IPA
HNRNPA3	chr2:178081109:+	2.00764	0.183683	NC	IPA
HNRNPA3	chr2:178081230:+	2.04496	0.214779	NC	IPA
HNRNPA3	chr2:178084615:+	0.409547	0.191214	NC	IPA
HNRNPA3	chr2:178084796:+	0.393667	0.244449	NC	IPA
HNRNPA3	chr2:178084855:+	0.403626	0.240797	NC	IPA
HNRNPA3	chr2:178085121:+	0.421231	0.263718	NC	IPA
HNRNPA3	chr2:178085262:+	0.349605	0.338881	NC	IPA
HNRNPA3	chr2:178085593:+	0.38773	0.354123	NC	IPA
HNRNPA3	chr2:178085725:+	0.39079	0.355659	NC	IPA
HNRNPA3	chr2:178085762:+	0.36593	0.357077	NC	IPA
HNRNPA3	chr2:178085879:+	0.371928	0.399718	NC	IPA
HNRNPA3	chr2:178086105:+	0.317781	0.342799	NC	IPA
HNRNPD	chr4:83275992:-	-1.23222	0.173553	NC	IPA
HNRNPDL	chr4:83346557:-	-1.3155	0.0882653	NC	IPA
HP1BP3	chr1:21080551:-	1.48334	0.150795	NC	IPA
HPF1	chr4:170664561:-	-0.818468	0.318832	NC	IPA
HPF1	chr4:170665971:-	-0.854804	0.303028	NC	IPA
HPS1	chr10:100188901:-	1.34237	0.231712	NC	IPA
HPS1	chr10:100188980:-	1.35237	0.253873	NC	IPA
HPS1	chr10:100189015:-	2.36856	0.203206	NC	IPA
HPS1	chr10:100189066:-	0.768583	0.719751	NC	IPA
HPS1	chr10:100201661:-	0.0264974	0.957347	NC	IPA
HPS1	chr10:100201779:-	0.525789	0.407642	NC	IPA
HPS1	chr10:100202113:-	-0.783059	0.747719	NC	IPA
HPS3	chr3:148871923:+	-0.227352	0.642009	NC	IPA
HS2ST1	chr1:87564109:+	-0.363347	0.394627	NC	IPA
HS3ST1	chr4:11429747:-	1.72247	0.0541718	NC	IPA
HS3ST3B1	chr17:14209107:+	-1.87587	0.184471	NC	IPA
HS3ST3B1	chr17:14211495:+	-4.56286	0.0516899	NC	IPA
HSF1	chr8:145516923:+	1.97021	0.481195	NC	IPA
HSF4	chr16:67198077:+	1.44076	0.131252	NC	IPA
HSP90AA1	chr14:102550125:-	-0.209574	0.809748	NC	IPA
HSPA14	chr10:14886742:+	-0.333352	0.898463	NC	IPA
HSPA14	chr10:14886848:+	0.0173751	0.994797	NC	IPA
HSPA14	chr10:14888998:+	-0.744572	0.247393	NC	IPA
HSPA14	chr10:14889028:+	-0.628727	0.181006	NC	IPA
HSPA14	chr10:14891668:+	0.26508	0.821513	NC	IPA
HSPBAP1	chr3:122471682:-	1.17535	0.690751	NC	IPA
HSPE1-MOB4	chr2:198388544:+	-0.0940209	0.901486	NC	IPA
HSPH1	chr13:31711405:-	-0.758965	0.665544	NC	IPA
HTATIP2	chr11:20389201:+	1.25175	0.517416	NC	IPA
HTT	chr4:3126748:+	-1.01634	0.779912	NC	IPA
HUS1	chr7:48004760:-	-0.178276	0.268642	NC	IPA
HUS1	chr7:48004791:-	-0.182329	0.299469	NC	IPA
HYAL3	chr3:50333833:-	-0.0181477	0.971816	NC	IPA
ICOSLG	chr21:45646721:-	2.68444	0.159133	NC	IPA
IDE	chr10:94326485:-	-0.882254	0.50306	NC	IPA
IDI1	chr10:1096162:-	1.62868	0.484722	NC	IPA
IDS	chrX:148568666:-	0.254415	0.678833	NC	IPA
IFIH1	chr2:163163605:-	-4.52733	0.195341	NC	IPA
IFIH1	chr2:163164172:-	-2.96852	0.298763	NC	IPA
IFIH1	chr2:163164328:-	1.13145	0.42265	NC	IPA
IFNAR1	chr21:34721381:+	2.66405	0.528092	NC	IPA
IGF2R	chr6:160458716:+	-0.460617	0.832304	NC	IPA
IGF2R	chr6:160511376:+	0.92743	0.441963	NC	IPA
IGF2R	chr6:160511785:+	0.906337	0.42156	NC	IPA
IGF2R	chr6:160517259:+	0.713621	0.531586	NC	IPA
IGHMBP2	chr11:68697984:+	0.744524	0.681026	NC	IPA
IKBIP	chr12:99012951:-	-0.201727	0.764036	NC	IPA
IKBIP	chr12:99018027:-	-0.100669	0.867067	NC	IPA
IKBKB	chr8:42158865:+	-1.7949	0.590078	NC	IPA
IKBKB	chr8:42186832:+	0.474228	0.710079	NC	IPA
IKBKB	chr8:42187857:+	-2.34448	0.209721	NC	IPA
IL10RB	chr21:34639145:+	0.139761	0.948074	NC	IPA
IL10RB	chr21:34646109:+	-6.27245	0.223564	NC	IPA
IL10RB	chr21:34658841:+	4.36603	0.42265	NC	IPA
IL16	chr15:81598889:+	-0.314785	0.559438	NC	IPA
IL18	chr11:112022211:-	-2.03599	0.528109	NC	IPA
IL1R1	chr2:102792278:+	0.210873	0.875682	NC	IPA
IL6R	chr1:154410561:+	-0.586162	0.452183	NC	IPA
ILF3	chr19:10796367:+	-2.09841	0.122683	NC	IPA
ILF3	chr19:10796441:+	-1.63325	0.0727315	NC	IPA
ILKAP	chr2:239085937:-	-3.72027	0.382893	NC	IPA
IMMP2L	chr7:110748606:-	1.80896	0.0561185	NC	IPA
IMMP2L	chr7:110748938:-	1.52271	0.0770285	NC	IPA
IMMP2L	chr7:110848324:-	4.14787	0.33094	NC	IPA
IMMP2L	chr7:110873623:-	6.7237	0.252595	NC	IPA
INF2	chr14:105171146:+	0.145776	0.876653	NC	IPA
ING5	chr2:242663453:+	0.0606785	0.956529	NC	IPA
INO80D	chr2:206935982:-	1.41709	0.651888	NC	IPA
INPP4A	chr2:99123717:+	-1.4102	0.208188	NC	IPA
INTS10	chr8:19681579:+	-0.72619	0.613136	NC	IPA
IP6K2	chr3:48730881:-	-2.69852	0.246891	NC	IPA
IP6K2	chr3:48730954:-	1.85378	0.42265	NC	IPA
IQGAP1	chr15:90935164:+	2.21458	0.0504519	NC	IPA
IQSEC2	chrX:53295510:-	-0.0135377	0.947616	NC	IPA
ISY1-RAB43	chr3:128846258:-	-0.131464	0.878638	NC	IPA
ISY1-RAB43	chr3:128848026:-	-0.0791606	0.919895	NC	IPA
ITFG1	chr16:47470906:-	0.397053	0.639291	NC	IPA
ITFG1	chr16:47482005:-	0.410334	0.625347	NC	IPA
ITFG1	chr16:47482165:-	0.319134	0.700817	NC	IPA
ITFG1	chr16:47482231:-	0.303194	0.714216	NC	IPA
ITFG1	chr16:47483775:-	0.245672	0.763228	NC	IPA
ITFG1	chr16:47484227:-	-0.398489	0.822481	NC	IPA
ITFG2	chr12:2934057:+	0.0538259	0.967592	NC	IPA
ITFG2	chr12:2934082:+	-0.0479973	0.968251	NC	IPA
ITFG2	chr12:2934107:+	-0.0475329	0.968405	NC	IPA
ITFG2	chr12:2934156:+	-0.149025	0.894421	NC	IPA
ITFG2	chr12:2934242:+	0.116742	0.929677	NC	IPA
ITFG2	chr12:2937422:+	0.0860577	0.949035	NC	IPA
ITFG2	chr12:2937471:+	0.084928	0.949756	NC	IPA
ITFG2	chr12:2938227:+	0.0700467	0.959113	NC	IPA
ITPR1	chr3:4834763:+	1.35403	0.697117	NC	IPA
ITPR1	chr3:4836593:+	-0.84728	0.43299	NC	IPA
ITSN2	chr2:24461804:-	-0.494393	0.100936	NC	IPA
IVNS1ABP	chr1:185274121:-	-0.411857	0.339782	NC	IPA
JADE1	chr4:129785078:+	0.383975	0.536663	NC	IPA
JADE1	chr4:129785236:+	0.48465	0.399765	NC	IPA
JADE1	chr4:129785289:+	0.504192	0.388424	NC	IPA
JADE1	chr4:129785695:+	0.567782	0.384071	NC	IPA
JADE1	chr4:129785787:+	0.155532	0.605314	NC	IPA
JAK1	chr1:65460102:-	0.544795	0.62548	NC	IPA
JAK1	chr1:65469153:-	0.601442	0.544404	NC	IPA
JAK1	chr1:65498248:-	0.686898	0.429557	NC	IPA
JAK1	chr1:65514019:-	1.01965	0.223721	NC	IPA
JAK1	chr1:65517341:-	0.763968	0.34066	NC	IPA
JAK1	chr1:65517512:-	-0.0495275	0.969194	NC	IPA
JAK1	chr1:65520565:-	-1.02883	0.642178	NC	IPA
JAK1	chr1:65520657:-	2.53256	0.324992	NC	IPA
JARID2	chr6:15509592:+	1.03819	0.28686	NC	IPA
JDP2	chr14:75913549:+	-2.48904	0.0726156	NC	IPA
JMJD6	chr17:74712974:-	1.63601	0.299486	NC	IPA
JMJD6	chr17:74714535:-	1.67305	0.289689	NC	IPA
JMJD7-PLA2G4B	chr15:42129779:+	0.0179358	0.977121	NC	IPA
KAT14	chr20:18123679:+	0.363806	0.464855	NC	IPA
KAT14	chr20:18123813:+	0.297187	0.636252	NC	IPA
KAT7	chr17:47873350:+	0.131436	0.95742	NC	IPA
KAT8	chr16:31135385:+	-0.785332	0.399174	NC	IPA
KCTD13	chr16:29930956:-	-1.11605	0.42265	NC	IPA
KCTD20	chr6:36449801:+	0.110811	0.904656	NC	IPA
KCTD20	chr6:36449871:+	0.106909	0.908357	NC	IPA
KDM2A	chr11:66916886:+	2.72756	0.0898693	NC	IPA
KDM3B	chr5:137696053:+	-0.788448	0.568615	NC	IPA
KDM3B	chr5:137700045:+	-1.6679	0.22098	NC	IPA
KDM4C	chr9:6836168:+	-0.357802	0.708721	NC	IPA
KDM4C	chr9:7077263:+	0.544491	0.643168	NC	IPA
KDM5B	chr1:202736223:-	-3.57697	0.186735	NC	IPA
KIAA0141	chr5:141313738:+	-0.390888	0.587808	NC	IPA
KIAA0141	chr5:141315000:+	0.289705	0.387027	NC	IPA
KIAA0141	chr5:141315048:+	0.249917	0.609478	NC	IPA
KIAA0141	chr5:141315113:+	0.0941637	0.871253	NC	IPA
KIAA0141	chr5:141315650:+	0.101965	0.860743	NC	IPA
KIAA0141	chr5:141318750:+	-1.72897	0.327643	NC	IPA
KIAA0141	chr5:141318818:+	-2.29293	0.351716	NC	IPA
KIAA0319L	chr1:35958682:-	-0.826397	0.692469	NC	IPA
KIAA0586	chr14:58989369:+	-0.348489	0.49008	NC	IPA
KIAA0930	chr22:45607212:-	0.95543	0.234758	NC	IPA
KIAA1958	chr9:115392117:+	1.25033	0.618516	NC	IPA
KIDINS220	chr2:8868988:-	-0.695787	0.386129	NC	IPA
KIDINS220	chr2:8869053:-	-0.697631	0.384928	NC	IPA
KIF13A	chr6:17763926:-	-1.59311	0.390078	NC	IPA
KIF13A	chr6:17942021:-	-0.320754	0.660227	NC	IPA
KIF13A	chr6:17950640:-	-0.278681	0.704307	NC	IPA
KIF1B	chr1:10368521:+	-0.754802	0.459268	NC	IPA
KIF1B	chr1:10368655:+	-0.0999025	0.741556	NC	IPA
KIF2A	chr5:61651158:+	0.25288	0.842451	NC	IPA
KIFC3	chr16:57824687:-	0.411302	0.563993	NC	IPA
KIN	chr10:7797367:-	0.16499	0.423223	NC	IPA
KIN	chr10:7797769:-	0.235411	0.251946	NC	IPA
KLC1	chr14:104151609:+	-0.092389	0.853119	NC	IPA
KLC1	chr14:104152562:+	1.09868	0.0620472	NC	IPA
KLC1	chr14:104153098:+	1.09958	0.0624512	NC	IPA
KLC1	chr14:104160382:+	-1.89741	0.141927	NC	IPA
KLHL24	chr3:183354156:+	0.086885	0.915799	NC	IPA
KLHL28	chr14:45406890:-	0.203318	0.891823	NC	IPA
KLHL5	chr4:39117015:+	0.503658	0.655592	NC	IPA
KMT5B	chr11:67933184:-	-0.133776	0.887303	NC	IPA
KPNA1	chr3:122155601:-	0.893661	0.513843	NC	IPA
KYAT3	chr1:89401462:-	0.540952	0.614089	NC	IPA
KYAT3	chr1:89401535:-	0.500024	0.665986	NC	IPA
KYAT3	chr1:89445139:-	1.12264	0.460024	NC	IPA
KYNU	chr2:143728962:+	0.400879	0.748431	NC	IPA
KYNU	chr2:143750713:+	0.692405	0.479377	NC	IPA
KYNU	chr2:143755427:+	0.545498	0.542429	NC	IPA
KYNU	chr2:143756831:+	1.03816	0.37394	NC	IPA
KYNU	chr2:143756967:+	1.33383	0.336817	NC	IPA
LACTB	chr15:63421946:+	1.91289	0.32754	NC	IPA
LACTB	chr15:63422026:+	2.32683	0.212934	NC	IPA
LACTB	chr15:63423666:+	-0.281196	0.42952	NC	IPA
LACTB	chr15:63424683:+	-0.302068	0.442043	NC	IPA
LACTB	chr15:63429645:+	-0.283676	0.58093	NC	IPA
LACTB	chr15:63430202:+	-0.186022	0.715445	NC	IPA
LAMP1	chr13:113975717:+	1.58561	0.74571	NC	IPA
LAMP2	chrX:119564269:-	0.0979552	0.0896839	NC	IPA
LAMP2	chrX:119564677:-	0.102846	0.0951493	NC	IPA
LAMP2	chrX:119564795:-	0.114567	0.155323	NC	IPA
LAMP2	chrX:119564821:-	0.145768	0.192369	NC	IPA
LAMP2	chrX:119565008:-	0.540814	0.315707	NC	IPA
LAMP2	chrX:119565143:-	-1.02752	0.42265	NC	IPA
LAMP2	chrX:119565360:-	-0.697477	0.42265	NC	IPA
LAMP2	chrX:119570349:-	0.613479	0.172054	NC	IPA
LAMP2	chrX:119570379:-	0.68007	0.147389	NC	IPA
LARP1	chr5:154120276:+	-0.512256	0.750523	NC	IPA
LATS2	chr13:21554172:-	-0.876892	0.27603	NC	IPA
LCOR	chr10:98648994:+	4.68478	0.245126	NC	IPA
LCORL	chr4:17861497:-	-0.609603	0.396183	NC	IPA
LCORL	chr4:17879626:-	-0.658192	0.356638	NC	IPA
LCORL	chr4:17881966:-	-0.662074	0.354398	NC	IPA
LCORL	chr4:17882289:-	-0.667359	0.313344	NC	IPA
LDLRAD4	chr18:13526661:+	-1.12748	0.791292	NC	IPA
LDLRAD4	chr18:13535887:+	3.54239	0.370537	NC	IPA
LFNG	chr7:2568063:+	0.810032	0.417252	NC	IPA
LHFPL2	chr5:77888801:-	-0.929422	0.582261	NC	IPA
LHFPL2	chr5:77914110:-	-1.72377	0.403749	NC	IPA
LHPP	chr10:126187084:+	0.412051	0.656432	NC	IPA
LHPP	chr10:126190338:+	0.390031	0.681892	NC	IPA
LHPP	chr10:126199804:+	0.00835666	0.993877	NC	IPA
LHPP	chr10:126199895:+	0.474477	0.623359	NC	IPA
LIN52	chr14:74650594:+	2.3752	0.531098	NC	IPA
LINS1	chr15:101112407:-	-1.96391	0.182544	NC	IPA
LLGL2	chr17:73556924:+	-1.94426	0.0830866	NC	IPA
LLGL2	chr17:73560804:+	-0.235098	0.792	NC	IPA
LMAN2	chr5:176761053:-	-0.656456	0.397719	NC	IPA
LMNA	chr1:156107620:+	-0.316475	0.332033	NC	IPA
LMNA	chr1:156107657:+	-0.319298	0.32715	NC	IPA
LMNA	chr1:156109033:+	-0.392291	0.491478	NC	IPA
LMNA	chr1:156109130:+	-0.395443	0.496523	NC	IPA
LNPEP	chr5:96278941:+	0.817318	0.627757	NC	IPA
LNPK	chr2:176808293:-	0.387345	0.867041	NC	IPA
LONP2	chr16:48385844:+	3.39593	0.116718	NC	IPA
LONP2	chr16:48385876:+	3.42546	0.128943	NC	IPA
LONP2	chr16:48385913:+	3.458	0.130158	NC	IPA
LONP2	chr16:48388942:+	0.0808365	0.42265	NC	IPA
LONP2	chr16:48389415:+	2.00419	0.271313	NC	IPA
LONP2	chr16:48389880:+	1.97596	0.29059	NC	IPA
LONP2	chr16:48390370:+	2.01649	0.287688	NC	IPA
LPCAT2	chr16:55576035:+	1.15952	0.389521	NC	IPA
LPIN2	chr18:2943204:-	-2.86827	0.418535	NC	IPA
LPP	chr3:188473667:+	-2.0295	0.42265	NC	IPA
LRCH1	chr13:47318757:+	2.13258	0.372358	NC	IPA
LRCH1	chr13:47319033:+	0.288396	0.687752	NC	IPA
LRCH4	chr7:100172283:-	0.800943	0.45751	NC	IPA
LRMDA	chr10:78024215:+	-0.0163205	0.982213	NC	IPA
LRP10	chr14:23347293:+	0.170768	0.139603	NC	IPA
LRR1	chr14:50067948:+	-2.38678	0.42265	NC	IPA
LRR1	chr14:50068236:+	-1.5433	0.104036	NC	IPA
LRRC24	chr8:145751603:-	-0.929119	0.68044	NC	IPA
LRRFIP1	chr2:238674513:+	0.700416	0.362583	NC	IPA
LRRFIP1	chr2:238674558:+	0.807378	0.385087	NC	IPA
LRRFIP1	chr2:238674595:+	0.861984	0.369724	NC	IPA
LRRFIP2	chr3:37202948:-	-1.7303	0.171852	NC	IPA
LRRFIP2	chr3:37209927:-	-1.76815	0.176172	NC	IPA
LRRFIP2	chr3:37213143:-	1.57983	0.148387	NC	IPA
LRRFIP2	chr3:37214282:-	0.972286	0.107973	NC	IPA
LRRFIP2	chr3:37214355:-	0.732058	0.112096	NC	IPA
LUC7L	chr16:239522:-	0.115458	0.93396	NC	IPA
LUC7L2	chr7:139030541:+	0.576488	0.453325	NC	IPA
LUC7L2	chr7:139031075:+	0.556408	0.464305	NC	IPA
LUC7L2	chr7:139031777:+	0.557971	0.46357	NC	IPA
LUC7L2	chr7:139104577:+	-0.0530869	0.882583	NC	IPA
LUC7L2	chr7:139104750:+	0.04883	0.890925	NC	IPA
LUC7L2	chr7:139106109:+	0.301989	0.376719	NC	IPA
LUC7L2	chr7:139106251:+	0.35843	0.0857209	NC	IPA
LUC7L2	chr7:139106640:+	0.0995251	0.739509	NC	IPA
LUC7L3	chr17:48822175:+	-0.22918	0.695085	NC	IPA
LYST	chr1:235991996:-	-0.0109252	0.992681	NC	IPA
LYST	chr1:235992151:-	0.153759	0.882182	NC	IPA
LZIC	chr1:9986365:-	0.161422	0.916842	NC	IPA
LZIC	chr1:9986451:-	0.219164	0.889793	NC	IPA
LZIC	chr1:9986677:-	-1.44833	0.42265	NC	IPA
LZIC	chr1:9986811:-	-1.23416	0.42265	NC	IPA
LZIC	chr1:9986907:-	-4.02941	0.253428	NC	IPA
LZIC	chr1:9988415:-	-0.657273	0.519034	NC	IPA
LZIC	chr1:9988467:-	-0.617764	0.549066	NC	IPA
LZIC	chr1:9988990:-	-0.197697	0.869367	NC	IPA
LZIC	chr1:9989339:-	0.0735887	0.956447	NC	IPA
LZIC	chr1:9989767:-	0.38295	0.776831	NC	IPA
LZIC	chr1:9989837:-	0.488018	0.727157	NC	IPA
LZIC	chr1:9990023:-	2.42555	0.403961	NC	IPA
LZIC	chr1:9990165:-	1.90227	0.399136	NC	IPA
LZIC	chr1:9990292:-	1.90019	0.384895	NC	IPA
LZIC	chr1:9990318:-	1.90298	0.384598	NC	IPA
MAEA	chr4:1297609:+	1.10812	0.322202	NC	IPA
MAF	chr16:79630376:-	0.0183101	0.91696	NC	IPA
MAF	chr16:79630530:-	-0.464044	0.42265	NC	IPA
MAML2	chr11:95840145:-	0.844846	0.821433	NC	IPA
MAML2	chr11:95978380:-	-4.31649	0.299563	NC	IPA
MANBA	chr4:103649679:-	0.298293	0.788933	NC	IPA
MANBA	chr4:103674542:-	0.323491	0.774946	NC	IPA
MANBA	chr4:103674608:-	0.341819	0.75925	NC	IPA
MAP2K4	chr17:12019560:+	4.47284	0.124815	NC	IPA
MAP3K5	chr6:136950220:-	-2.65158	0.431708	NC	IPA
MAP6D1	chr3:183542121:-	0.566032	0.621027	NC	IPA
MAPK1	chr22:22123325:-	1.78664	0.0519779	NC	IPA
MAPKAP1	chr9:128283747:-	-0.795917	0.163719	NC	IPA
2005-03-01	chr10:94100629:+	1.19849	0.123663	NC	IPA
MATR3	chr5:138620589:+	-1.08992	0.298302	NC	IPA
MATR3	chr5:138622727:+	-1.12314	0.299908	NC	IPA
MATR3	chr5:138624045:+	-1.1101	0.297926	NC	IPA
MATR3	chr5:138625233:+	-0.974142	0.360938	NC	IPA
MBD1	chr18:47794166:-	0.427841	0.551254	NC	IPA
MBD1	chr18:47795216:-	0.528689	0.462139	NC	IPA
MBD1	chr18:47795262:-	0.576612	0.490707	NC	IPA
MBNL3	chrX:131542121:-	-2.68145	0.42265	NC	IPA
MBP	chr18:74724749:-	-1.17009	0.109721	NC	IPA
MBTPS1	chr16:84095710:-	-1.14223	0.572606	NC	IPA
MCTP1	chr5:94236814:-	0.257503	0.568581	NC	IPA
MDFIC	chr7:114563711:+	-1.1935	0.392303	NC	IPA
MDH2	chr7:75678365:+	0.410844	0.566197	NC	IPA
MDH2	chr7:75678502:+	0.435294	0.541428	NC	IPA
ME1	chr6:83984356:-	-1.87317	0.687127	NC	IPA
ME1	chr6:83984619:-	-3.25152	0.42265	NC	IPA
MECP2	chrX:153353249:-	-0.0920811	0.880421	NC	IPA
MECR	chr1:29520329:-	0.0506618	0.6971	NC	IPA
MED13	chr17:60075304:-	0.0240956	0.987707	NC	IPA
MED13	chr17:60081332:-	-0.806679	0.822527	NC	IPA
MED13	chr17:60087788:-	0.58184	0.611801	NC	IPA
MED13L	chr12:116568042:-	-0.928575	0.371349	NC	IPA
MED15	chr22:20930474:+	-2.21639	0.221054	NC	IPA
MED23	chr6:131899481:-	0.201654	0.781027	NC	IPA
MED23	chr6:131907861:-	0.199706	0.783033	NC	IPA
MED23	chr6:131907891:-	0.198756	0.783918	NC	IPA
MED31	chr17:6553528:-	-0.91876	0.283619	NC	IPA
MED31	chr17:6553636:-	-0.813753	0.251706	NC	IPA
MED8	chr1:43850395:-	0.492371	0.206406	NC	IPA
MED8	chr1:43850451:-	-0.249886	0.475594	NC	IPA
MEF2A	chr15:100221153:+	1.42642	0.275189	NC	IPA
MESD	chr15:81267928:-	-0.80056	0.221859	NC	IPA
MESD	chr15:81268093:-	-0.799425	0.228158	NC	IPA
MESD	chr15:81270501:-	-0.683374	0.254306	NC	IPA
MESD	chr15:81270533:-	-0.683312	0.2549	NC	IPA
MESD	chr15:81270586:-	-0.672027	0.251488	NC	IPA
MESD	chr15:81270629:-	-0.309502	0.419115	NC	IPA
MESD	chr15:81270678:-	-0.303047	0.331742	NC	IPA
MESD	chr15:81270704:-	-0.308835	0.325375	NC	IPA
MESD	chr15:81270735:-	-0.308988	0.326091	NC	IPA
MESD	chr15:81270948:-	-0.214155	0.528642	NC	IPA
MESD	chr15:81271001:-	-0.229697	0.499793	NC	IPA
MESD	chr15:81271129:-	2.0495	0.209296	NC	IPA
MESD	chr15:81271305:-	0.443456	0.495239	NC	IPA
METTL15	chr11:28167146:+	-2.88163	0.0875438	NC	IPA
METTL21A	chr2:208446077:-	-0.392511	0.195546	NC	IPA
METTL21A	chr2:208446151:-	-1.02085	0.229013	NC	IPA
METTL21A	chr2:208461733:-	0.519459	0.663225	NC	IPA
METTL21A	chr2:208466276:-	0.571181	0.643835	NC	IPA
METTL21A	chr2:208468732:-	0.648582	0.600994	NC	IPA
METTL21A	chr2:208469299:-	0.655584	0.594599	NC	IPA
METTL21A	chr2:208473690:-	0.612786	0.610918	NC	IPA
METTL21A	chr2:208473839:-	0.897217	0.420804	NC	IPA
METTL6	chr3:15455178:-	1.80108	0.145796	NC	IPA
METTL6	chr3:15455648:-	-0.479383	0.739276	NC	IPA
MFSD11	chr17:74734613:+	1.38213	0.242162	NC	IPA
MFSD13A	chr10:104232007:+	0.76643	0.214657	NC	IPA
MGAT1	chr5:180221881:-	0.0465686	0.881161	NC	IPA
MGAT1	chr5:180222228:-	-0.601316	0.401363	NC	IPA
MGAT1	chr5:180222328:-	0.0381046	0.947062	NC	IPA
MGAT1	chr5:180222647:-	0.0737503	0.889009	NC	IPA
MGAT4A	chr2:99240818:-	1.07103	0.132428	NC	IPA
MGAT4A	chr2:99240953:-	0.986919	0.183531	NC	IPA
MGAT4A	chr2:99241223:-	0.938347	0.338418	NC	IPA
MGAT4A	chr2:99241747:-	0.426496	0.631719	NC	IPA
MGAT4A	chr2:99241968:-	0.253092	0.805185	NC	IPA
MGEA5	chr10:103556846:-	-0.712239	0.333521	NC	IPA
MGLL	chr3:127463059:-	4.22981	0.448138	NC	IPA
MIB2	chr1:1552703:+	-0.342827	0.860375	NC	IPA
MINOS1-NBL1	chr1:19935117:+	1.34133	0.0536055	NC	IPA
MINOS1-NBL1	chr1:19953043:+	0.710432	0.0975949	NC	IPA
MINOS1-NBL1	chr1:19953123:+	0.880858	0.0763788	NC	IPA
MINOS1-NBL1	chr1:19956317:+	0.851661	0.0813265	NC	IPA
MINOS1	chr1:19935117:+	0.49231	0.231405	NC	IPA
MKKS	chr20:10393774:-	0.0304703	0.982405	NC	IPA
MKL1	chr22:40825343:-	0.548988	0.588514	NC	IPA
MKL1	chr22:40825373:-	0.530462	0.605863	NC	IPA
MKL1	chr22:40982326:-	-0.453985	0.285558	NC	IPA
MKNK1	chr1:47040497:-	0.0762708	0.917776	NC	IPA
MKNK1	chr1:47046112:-	-0.259363	0.748096	NC	IPA
MKNK1	chr1:47058508:-	0.291844	0.691811	NC	IPA
MKRN1	chr7:140155986:-	1.45164	0.291633	NC	IPA
MKS1	chr17:56284922:-	0.751988	0.369193	NC	IPA
MLH1	chr3:37089231:+	-0.745154	0.430996	NC	IPA
MLLT10	chr10:21846115:+	-1.40869	0.180283	NC	IPA
MMP24-AS1-EDEM2	chr20:33789547:-	0.909811	0.490515	NC	IPA
MMP24-AS1-EDEM2	chr20:33789842:-	1.86331	0.309061	NC	IPA
MMP24-AS1-EDEM2	chr20:33834378:-	0.22429	0.761405	NC	IPA
MMP24-AS1-EDEM2	chr20:33838800:-	0.336944	0.66142	NC	IPA
MMP24-AS1-EDEM2	chr20:33846231:-	0.427033	0.656046	NC	IPA
MMP24-AS1-EDEM2	chr20:33850018:-	0.574374	0.590717	NC	IPA
MMP24-AS1-EDEM2	chr20:33856389:-	0.565004	0.587424	NC	IPA
MMP24-AS1-EDEM2	chr20:33864155:-	-0.34275	0.623303	NC	IPA
MMP24-AS1-EDEM2	chr20:33864737:-	-0.632147	0.278106	NC	IPA
MMP24-AS1-EDEM2	chr20:33864763:-	-0.722045	0.257765	NC	IPA
MOB4	chr2:198388544:+	-0.0940209	0.901486	NC	IPA
MPDU1	chr17:7487571:+	-2.94726	0.0528808	NC	IPA
MPHOSPH8	chr13:20235338:+	-0.753997	0.606706	NC	IPA
MPHOSPH8	chr13:20245258:+	-2.18432	0.126904	NC	IPA
MPI	chr15:75186127:+	0.155394	0.852769	NC	IPA
MPI	chr15:75187197:+	0.104041	0.918443	NC	IPA
MPI	chr15:75187793:+	-0.603028	0.480881	NC	IPA
MPI	chr15:75188187:+	-0.0936419	0.906601	NC	IPA
MPND	chr19:4354574:+	-0.732285	0.273558	NC	IPA
MRAS	chr3:138092253:+	0.447147	0.541444	NC	IPA
MROH1	chr8:145268368:+	-0.359911	0.724422	NC	IPA
MRPL2	chr6:43025630:-	1.36559	0.209575	NC	IPA
MRPL2	chr6:43025678:-	1.37519	0.199799	NC	IPA
MRPL43	chr10:102741133:-	1.55229	0.459879	NC	IPA
MRPL43	chr10:102745995:-	-0.00794328	0.986922	NC	IPA
MRPL43	chr10:102746033:-	-0.00390077	0.9936	NC	IPA
MRPL46	chr15:89008736:-	-1.1878	0.148961	NC	IPA
MRPS25	chr3:15087975:-	1.16188	0.0775024	NC	IPA
MRPS25	chr3:15088657:-	1.03944	0.22258	NC	IPA
MRPS25	chr3:15089939:-	1.52373	0.0654786	NC	IPA
MRPS28	chr8:80851116:-	-1.54677	0.280687	NC	IPA
MRPS28	chr8:80853124:-	-1.60795	0.262797	NC	IPA
MRPS28	chr8:80856937:-	-1.73389	0.224615	NC	IPA
MRPS28	chr8:80857500:-	-1.75063	0.220146	NC	IPA
MRPS28	chr8:80857915:-	-4.28289	0.151074	NC	IPA
MRPS6	chr21:35475753:+	-1.16168	0.270366	NC	IPA
MRPS6	chr21:35478559:+	-0.511754	0.346805	NC	IPA
MSL1	chr17:38286548:+	0.27222	0.676498	NC	IPA
MTA3	chr2:42936351:+	-0.107021	0.918726	NC	IPA
MTA3	chr2:42936378:+	-0.110273	0.916274	NC	IPA
MTA3	chr2:42936443:+	-0.1112	0.915594	NC	IPA
MTA3	chr2:42936684:+	0.0116198	0.990982	NC	IPA
MTA3	chr2:42937307:+	0.00673797	0.994785	NC	IPA
MTA3	chr2:42940972:+	0.0115069	0.991075	NC	IPA
MTERF4	chr2:242023898:-	-0.827879	0.601804	NC	IPA
MTERF4	chr2:242024081:-	-0.835532	0.598731	NC	IPA
MTERF4	chr2:242026511:-	-0.817387	0.607288	NC	IPA
MTERF4	chr2:242026567:-	-0.825772	0.6039	NC	IPA
MTERF4	chr2:242026598:-	-0.67435	0.657696	NC	IPA
MTERF4	chr2:242026637:-	-0.676074	0.660333	NC	IPA
MTERF4	chr2:242034843:-	-1.29466	0.542815	NC	IPA
MTERF4	chr2:242034986:-	-1.21828	0.542283	NC	IPA
MTHFD1	chr14:64908651:+	-0.83098	0.636575	NC	IPA
[truncated: 1,643 more rows]

## Sheet: M1 + RKO vs M1 APA
gene_symbol	RED	pvalue	APAreg
AIMP2	0.999045	0.0286308	UP
ARL4C	0.988098	0.046962	UP
C11orf54	2.93865	0.0110803	UP
CCDC82	0.796796	0.046901	UP
DHDDS	0.967692	0.0312752	UP
DLC1	3.74802	0.0246739	UP
FCRLA	1.50556	0.0257031	UP
FGF11	3.20705	0.0465362	UP
MMADHC	0.697165	0.0466835	UP
NDOR1	0.947149	0.0452359	UP
PAGR1	0.543063	0.0484093	UP
RALGAPB	0.912909	0.040868	UP
RNF14	0.632161	0.0373027	UP
SIAH2	0.325016	0.0201879	UP
SLC1A4	0.321881	0.0352873	UP
SLC22A23	0.348589	0.0346369	UP
SPP1	0.550051	0.0283278	UP
STARD3NL	0.285862	0.0380941	UP
STK4	1.2896	0.019755	UP
TIMM9	0.866523	0.030985	UP
TMEM265	0.924022	0.00835632	UP
TMOD2	1.90937	0.0181074	UP
WDR92	0.767839	0.0108226	UP
XPNPEP3	0.487787	0.0494802	UP
ZBTB26	1.26359	0.0206708	UP
ZNF565	1.11385	0.00977596	UP
AMMECR1	-1.44209	0.0434729	DN
C12orf29	-3.28084	0.0493765	DN
CDCP1	-0.926009	0.00262806	DN
COPS6	-0.50398	0.0415545	DN
COX20	-0.773466	0.00665245	DN
DCTD	-1.02868	0.0394959	DN
DERL1	-0.427249	0.00858072	DN
DRG2	-0.826794	0.0491773	DN
DUSP10	-0.606199	0.0200097	DN
EHHADH	-1.38102	0.0374465	DN
FBXL4	-2.05743	0.0142087	DN
FOXN2	-1.32866	0.0118729	DN
GDPGP1	-1.02643	0.00382263	DN
GGH	-1.05337	0.0493096	DN
GSE1	-0.617441	0.0399256	DN
GTPBP10	-0.713755	0.0252315	DN
IL13RA1	-0.580732	0.0351516	DN
INIP	-0.74085	0.0411823	DN
KDM7A	-1.68958	0.013162	DN
KNTC1	-1.68362	0.0319484	DN
LMAN1	-0.914083	0.0432003	DN
MAFK	-0.952184	0.0214351	DN
MARS	-1.24921	0.0496175	DN
MRPL44	-0.174169	0.0459434	DN
NDUFB3	-1.36021	0.0366235	DN
NNT	-1.38475	0.0279073	DN
NSRP1	-1.16265	0.0398979	DN
PBX3	-1.00373	0.0358006	DN
PREPL	-0.53547	0.0062836	DN
PROSER1	-1.13783	0.0348594	DN
PROSER2	-1.12266	0.000114839	DN
RBMX	-0.977474	0.00500348	DN
SCO1	-0.76919	0.0423925	DN
SKA2	-1.18658	0.0183495	DN
SLC23A2	-0.261284	0.0373177	DN
SNTB1	-0.630758	0.0342394	DN
SNX9	-0.385141	0.00756584	DN
SPCS2	-0.507289	0.0118032	DN
SYNCRIP	-0.543568	0.0360314	DN
UBR5	-0.798757	0.0304433	DN
UBTD2	-2.41464	0.0126551	DN
VPS36	-2.1624	0.0394029	DN
XPO6	-1.85934	0.0349109	DN
ZBTB20	-1.06785	0.00180042	DN
ZNF438	-1.68784	0.0386819	DN
ZSCAN21	-0.9898	0.0346364	DN
AAAS	0.0954105	0.92763	NC
AAED1	-1.4164	0.265869	NC
AARS2	-0.19816	0.747994	NC
AASDHPPT	-0.39752	0.516924	NC
ABCA1	-0.427315	0.528951	NC
ABCB7	0.284852	0.824668	NC
ABCC1	-0.730245	0.116713	NC
ABCC3	-1.63151	0.177684	NC
ABHD10	1.53596	0.130791	NC
ABHD12	-0.00456873	0.993648	NC
ABHD13	-0.656826	0.170891	NC
ABHD17A	1.68171	0.0915239	NC
ABHD17C	0.433503	0.390491	NC
ABHD2	-0.201421	0.638857	NC
ABHD4	0.0656751	0.822334	NC
ABHD6	-0.0691131	0.857403	NC
ABI1	-0.514353	0.276041	NC
ABRACL	-1.01408	0.227225	NC
ABTB1	0.566348	0.519576	NC
ACAA1	0.738744	0.57021	NC
ACAD8	0.302892	0.743891	NC
ACADM	-0.522779	0.502305	NC
ACAP2	-0.0814082	0.827694	NC
ACCS	0.191826	0.837482	NC
ACER2	0.506781	0.657073	NC
ACER3	-1.81801	0.107491	NC
ACLY	-0.0941179	0.785791	NC
ACOT13	0.246718	0.75712	NC
ACOT8	-0.214415	0.699026	NC
ACOT9	0.0702729	0.921055	NC
ACOX1	-2.26724	0.364427	NC
ACOX3	-0.333349	0.616967	NC
ACSL1	-0.171082	0.689821	NC
ACSL4	-0.874713	0.467155	NC
ACSL5	0.141669	0.710632	NC
ACTR2	-0.0490197	0.902012	NC
ACTR3B	-0.209305	0.764161	NC
ACTR8	-0.368323	0.655856	NC
ACVRL1	0.532287	0.209302	NC
ACYP2	0.477233	0.387377	NC
ADAM10	-0.564245	0.167349	NC
ADAM11	0.318582	0.757428	NC
ADAM17	0.189826	0.674019	NC
ADAM19	-0.252371	0.651019	NC
ADAM9	0.683575	0.598703	NC
ADD3	0.741354	0.356402	NC
ADGRE1	-0.0224016	0.981546	NC
ADH5	-0.389457	0.444859	NC
ADIPOR1	0.572987	0.209894	NC
ADIPOR2	0.717913	0.277364	NC
ADK	-0.210227	0.578084	NC
ADM	0.372408	0.453591	NC
ADNP	0.350041	0.555362	NC
ADPGK	-2.10837	0.105921	NC
ADSL	0.311074	0.797075	NC
ADSS	-0.717418	0.313801	NC
AFDN	-0.776968	0.340221	NC
AFG1L	1.10689	0.249619	NC
AFG3L2	-0.324915	0.711134	NC
AFTPH	-0.716824	0.262652	NC
AGA	0.379686	0.582412	NC
AGFG1	0.0588214	0.911584	NC
AGGF1	-0.348915	0.317729	NC
AGK	-0.4839	0.41493	NC
AGO3	0.76215	0.339951	NC
AGPAT3	-0.0854139	0.871512	NC
AGPS	0.052978	0.92958	NC
AGTRAP	0.636028	0.643663	NC
AHCTF1	0.23694	0.773611	NC
AHCYL2	0.449221	0.436577	NC
AHDC1	-1.3001	0.247488	NC
AHI1	-0.381738	0.307291	NC
AHR	-0.189524	0.674052	NC
AHRR	0.870023	0.272091	NC
AKAP11	-0.372844	0.558946	NC
AKAP13	0.0607555	0.950857	NC
AKAP8	0.240981	0.545187	NC
AKIP1	-0.00780123	0.987786	NC
AKIRIN2	0.0544959	0.885963	NC
AKNA	-0.21779	0.748107	NC
AKTIP	0.219393	0.536895	NC
ALAD	0.278185	0.444	NC
ALAS1	0.620547	0.413654	NC
ALDH16A1	-0.0442725	0.877131	NC
ALDH1A1	0.421097	0.545243	NC
ALDH3B1	-0.146123	0.684809	NC
ALDH7A1	0.636654	0.562733	NC
ALDH9A1	0.484496	0.222437	NC
ALG13	-0.213333	0.493829	NC
ALG2	-0.191399	0.495412	NC
ALG3	-0.0323313	0.967345	NC
ALKBH1	1.04906	0.219931	NC
ALKBH7	0.944787	0.0550871	NC
ALMS1	-0.689378	0.622917	NC
ALPK1	-0.151205	0.849135	NC
ALYREF	-0.737735	0.165716	NC
AMPD3	-0.173653	0.699203	NC
AMZ2	-0.163039	0.754598	NC
ANG	0.603701	0.491867	NC
ANKH	-0.253649	0.667546	NC
ANKIB1	-0.356359	0.272843	NC
ANKRD12	-0.63779	0.341843	NC
ANKRD13A	1.20376	0.285544	NC
ANKRD33B	-1.44879	0.493862	NC
ANKRD42	-0.158453	0.849078	NC
ANKRD44	1.20677	0.0827051	NC
ANKS1A	0.138596	0.87199	NC
ANP32A	-0.0409481	0.975335	NC
ANP32E	0.206023	0.310138	NC
ANTXR2	-0.209767	0.578728	NC
ANXA11	0.674439	0.251012	NC
ANXA7	0.180132	0.479898	NC
AP1B1	-0.212527	0.740936	NC
AP1M1	-1.19089	0.248339	NC
AP1S1	-0.860979	0.656594	NC
AP1S2	0.527019	0.601112	NC
AP1S3	0.432218	0.598247	NC
AP2A1	-0.415424	0.650701	NC
AP2A2	0.297218	0.501437	NC
AP3M2	0.85247	0.260992	NC
AP3S1	0.177385	0.666944	NC
AP4S1	-0.507812	0.611715	NC
AP5S1	-0.260786	0.70247	NC
APBA1	2.21736	0.138725	NC
APC	-0.404747	0.648003	NC
APH1A	-0.669125	0.459919	NC
APLF	0.231114	0.793163	NC
APMAP	-0.677038	0.293511	NC
APOC2	0.305986	0.811702	NC
APPBP2	1.64981	0.161894	NC
APPL1	-0.405787	0.246745	NC
APTX	0.0255455	0.913463	NC
ARAP1	0.077944	0.942921	NC
ARCN1	-0.543187	0.719462	NC
ARF3	0.316778	0.284795	NC
ARHGAP10	-0.443185	0.739298	NC
ARHGAP17	-0.393313	0.30593	NC
ARHGAP18	-1.09194	0.0984543	NC
ARHGAP22	0.217259	0.798294	NC
ARHGAP26	-0.296389	0.748697	NC
ARHGAP31	1.30458	0.0801309	NC
ARHGAP35	-0.260969	0.709911	NC
ARHGAP5	-0.612408	0.464246	NC
ARHGAP9	0.353882	0.531658	NC
ARHGDIA	-0.133827	0.66944	NC
ARHGEF10L	-0.285853	0.557218	NC
ARHGEF11	0.0369586	0.925425	NC
ARHGEF12	0.794953	0.166752	NC
ARHGEF2	-0.915546	0.501491	NC
ARHGEF40	-0.395998	0.744421	NC
ARHGEF9	0.202426	0.806346	NC
ARID1A	-0.108549	0.832871	NC
ARID1B	-1.05991	0.338423	NC
ARID5B	-0.328172	0.431813	NC
ARL14EP	-0.202702	0.633906	NC
ARL15	-0.705239	0.440834	NC
ARL4A	0.843395	0.0709371	NC
ARL6IP1	-1.17564	0.264928	NC
ARL6IP5	-0.336235	0.473786	NC
ARL8A	-0.13569	0.822984	NC
ARMC10	0.431159	0.142415	NC
ARMC8	-0.197601	0.500678	NC
ARMCX3	0.440988	0.305829	NC
ARNT	0.126336	0.876281	NC
ARNTL	-0.286378	0.820173	NC
ARPC1A	-0.190532	0.822671	NC
ARPC4-TTLL3	0.477768	0.163289	NC
ARPC5	-0.625909	0.1818	NC
ARPP19	-0.116601	0.808508	NC
ARSA	0.718547	0.0779032	NC
ARSB	-1.07863	0.339226	NC
ASAH1	-0.0331278	0.956909	NC
ASB1	0.0887279	0.767786	NC
ASB6	-0.595281	0.441276	NC
ASCL2	-0.111189	0.663306	NC
ASF1A	-0.158348	0.89519	NC
ASH1L	-1.15561	0.210058	NC
ASL	-0.282529	0.772481	NC
ASPHD2	0.602625	0.274011	NC
ASXL1	0.0113336	0.983901	NC
ASXL2	-0.672927	0.587329	NC
ATAD1	-0.161457	0.838099	NC
ATE1	-0.00459234	0.996367	NC
ATF2	0.380395	0.616559	NC
ATF3	1.16618	0.291937	NC
ATF5	-0.197782	0.381859	NC
ATF6B	0.175208	0.808919	NC
ATF7IP	1.11665	0.0548306	NC
ATG10	0.345726	0.661237	NC
ATG16L2	0.36097	0.652737	NC
ATG2B	0.00971392	0.95756	NC
ATG3	0.576849	0.451648	NC
ATG4A	-1.5622	0.145993	NC
ATG4C	1.60599	0.0891566	NC
ATG5	-0.074056	0.802765	NC
ATL3	-0.225581	0.416633	NC
ATMIN	-0.237107	0.553822	NC
ATOX1	0.140781	0.793691	NC
ATP11A	-0.999554	0.0816324	NC
ATP11B	-0.370851	0.728015	NC
ATP11C	1.53633	0.442101	NC
ATP1B1	-0.249053	0.886948	NC
ATP2B1	0.317373	0.532048	NC
ATP5L	-0.114201	0.700233	NC
ATP5S	-0.221095	0.815838	NC
ATP6AP2	0.299989	0.792661	NC
ATP6V0A2	2.33821	0.146926	NC
ATP6V0C	0.818905	0.382863	NC
ATP6V0E1	1.72142	0.272681	NC
ATP6V1B2	0.173753	0.710494	NC
ATP6V1C1	1.43179	0.189997	NC
ATP6V1D	-0.0224603	0.940301	NC
ATP6V1E1	0.0401544	0.98348	NC
ATP6V1G1	0.574198	0.341578	NC
ATP8A1	0.056795	0.913214	NC
ATP8B4	0.769201	0.112309	NC
ATRX	0.363231	0.625086	NC
ATXN2	-1.91157	0.127409	NC
AUH	-1.36182	0.118484	NC
AURKA	-0.0236661	0.949593	NC
AVL9	0.970384	0.236272	NC
AZI2	-0.622104	0.146137	NC
AZIN1	0.439682	0.727838	NC
B3GLCT	0.194755	0.802993	NC
B3GNT8	0.536251	0.385592	NC
B4GALT5	-0.26513	0.74407	NC
BABAM2	-0.0324016	0.944353	NC
BACE1	0.0700392	0.937762	NC
BAG1	-0.00511424	0.995401	NC
BAG3	0.145012	0.835275	NC
BAP1	1.11495	0.27588	NC
BAZ1B	-0.956195	0.192761	NC
BAZ2A	0.196891	0.797225	NC
BBIP1	-0.268069	0.806689	NC
BBS4	2.30083	0.106204	NC
BBX	-0.204535	0.555187	NC
BCAP29	0.292848	0.342338	NC
BCAS2	-0.262893	0.711107	NC
BCAT1	-0.214014	0.75707	NC
BCKDK	0.0377911	0.921511	NC
BCL10	0.410406	0.70573	NC
BCL2	0.216528	0.466581	NC
BCL2L11	-0.287147	0.720613	NC
BCL2L13	-0.217135	0.319079	NC
BCL2L14	-0.61846	0.412234	NC
BCLAF1	0.134845	0.888017	NC
BDH2	1.51063	0.395847	NC
BECN1	-0.179167	0.698168	NC
BEX4	1.48386	0.337879	NC
BFAR	0.45618	0.421434	NC
BICD2	-0.881439	0.350013	NC
BICRAL	-1.03113	0.15169	NC
BID	0.501872	0.591216	NC
BIRC3	0.339387	0.451064	NC
BLNK	-0.0244537	0.947139	NC
BMF	-1.10059	0.405285	NC
BMP2	1.60665	0.361813	NC
BMP2K	1.08371	0.300872	NC
BNIP3L	0.532342	0.300605	NC
BPHL	0.312567	0.769815	NC
BPNT1	0.705281	0.203202	NC
BPTF	-0.922666	0.159385	NC
BRAF	-0.296457	0.655752	NC
BRAP	-0.180064	0.590523	NC
BRCC3	-0.273746	0.739839	NC
BRD7	-0.583074	0.431479	NC
BRI3BP	-0.641039	0.364431	NC
BRPF3	-1.27423	0.227955	NC
BRWD1	0.0610236	0.854583	NC
BRWD3	0.521617	0.485958	NC
BSDC1	1.62941	0.15913	NC
BSG	0.203545	0.746569	NC
BST2	0.0919075	0.887619	NC
BTBD9	0.232786	0.283481	NC
BTD	0.171388	0.77734	NC
BTF3	0.529984	0.284831	NC
BTF3L4	0.00930001	0.991163	NC
BTRC	-0.00344719	0.993277	NC
BYSL	-1.44566	0.260298	NC
BZW2	-0.0215284	0.978058	NC
C10orf76	0.150696	0.729047	NC
C11orf24	-0.221995	0.736967	NC
C11orf58	-0.375297	0.174161	NC
C12orf43	-0.85019	0.206891	NC
C12orf73	0.428597	0.630782	NC
C14orf119	-0.105746	0.740861	NC
C14orf28	-0.481327	0.547096	NC
C14orf93	0.527942	0.462457	NC
C15orf48	0.186922	0.741636	NC
C16orf45	-0.596246	0.628996	NC
C16orf52	0.0668884	0.9431	NC
C16orf62	0.595956	0.426792	NC
C19orf12	-0.58568	0.51343	NC
C19orf47	-0.114145	0.794964	NC
C1orf198	0.421116	0.659198	NC
C1orf21	0.508082	0.468324	NC
C1QTNF1	-0.15402	0.634176	NC
C1RL	2.68167	0.181287	NC
C20orf194	-0.0540411	0.891623	NC
C21orf2	0.175972	0.810126	NC
C21orf91	-0.614064	0.130239	NC
C2CD2L	-1.19035	0.226153	NC
C2orf49	0.863798	0.251609	NC
C2orf68	0.570509	0.302493	NC
C2orf74	1.03611	0.0648767	NC
C3AR1	0.102392	0.697455	NC
C4orf46	-0.881382	0.308964	NC
C5orf15	-0.885714	0.39993	NC
C5orf30	0.134312	0.86031	NC
C6orf120	-0.0987127	0.91687	NC
C6orf203	1.66318	0.19052	NC
C6orf89	-0.0400228	0.928041	NC
C8orf76	-0.358539	0.737999	NC
C8orf88	-0.289285	0.569561	NC
C9orf40	0.328435	0.486943	NC
C9orf72	-0.156413	0.888166	NC
C9orf78	-0.181184	0.738182	NC
CA11	0.28363	0.758054	NC
CAAP1	1.06986	0.271988	NC
CAB39	0.114488	0.917327	NC
CACUL1	0.491551	0.347509	NC
CADM1	0.976263	0.0681677	NC
CALCOCO1	0.450716	0.525542	NC
CALHM6	-0.325943	0.680045	NC
CAMK2G	0.318267	0.414063	NC
CAMKK2	0.357044	0.489491	NC
CAMLG	-0.571433	0.435166	NC
CANT1	0.395245	0.596141	NC
CANX	1.11163	0.394681	NC
CAPZB	0.275625	0.709272	NC
CARHSP1	0.260388	0.680655	NC
CASC3	-0.468336	0.485071	NC
CASP3	-0.350595	0.464947	NC
CASP6	-1.16966	0.0613469	NC
CASP7	-0.156701	0.832326	NC
CASP9	0.364643	0.543087	NC
CAST	-0.238893	0.489214	NC
CASZ1	-1.39567	0.36768	NC
CAVIN3	-0.651308	0.132365	NC
CBFB	0.00013152	0.999505	NC
CBLL1	0.325145	0.613896	NC
CBLN3	0.576443	0.492376	NC
CBX1	1.34103	0.376933	NC
CBX3	-0.195587	0.713252	NC
CC2D1B	2.0147	0.159989	NC
CCAR2	0.411773	0.698374	NC
CCDC107	0.171773	0.875616	NC
CCDC117	0.306106	0.630549	NC
CCDC127	-0.773712	0.433281	NC
CCDC14	0.473967	0.36519	NC
CCDC149	-1.34525	0.27537	NC
CCDC170	-0.445383	0.210676	NC
CCDC25	-0.93632	0.244174	NC
CCDC59	0.39419	0.718164	NC
CCDC71L	-0.955162	0.094955	NC
CCDC88A	0.0614442	0.924934	NC
CCDC9	0.611327	0.176636	NC
CCDC90B	-0.167931	0.777016	NC
CCDC91	1.01313	0.37821	NC
CCDC92	0.602446	0.608649	NC
CCDC93	0.140544	0.77704	NC
CCDC97	-1.07306	0.477925	NC
CCNC	-1.21361	0.0919514	NC
CCNG2	-0.123737	0.82891	NC
CCNJ	-0.814433	0.483656	NC
CCNK	0.441891	0.223168	NC
CCNT1	-1.21716	0.161897	NC
CCNY	-0.0174664	0.942735	NC
CCNYL1	-0.426942	0.195524	NC
CCPG1	-0.109246	0.439451	NC
CCRL2	0.375842	0.172696	NC
CCS	-0.0413343	0.967426	NC
CCSAP	-1.15141	0.125969	NC
CCSER2	0.176108	0.307635	NC
CCT2	-0.526032	0.569934	NC
CD109	-0.675207	0.559116	NC
CD164	-0.755119	0.0785892	NC
CD226	-1.12507	0.40089	NC
CD3EAP	0.406175	0.645199	NC
CD40	-0.118475	0.763328	NC
CD44	-0.256971	0.21296	NC
CD46	0.00156471	0.996862	NC
CD47	-1.27162	0.100553	NC
CD55	-1.01275	0.0885472	NC
CD59	0.183362	0.704897	NC
CD68	-0.109108	0.736033	NC
CD81	0.679694	0.523846	NC
CD82	0.359013	0.613565	NC
CD83	-0.514273	0.38406	NC
CD86	-0.0331293	0.889262	NC
CD9	-0.791154	0.38703	NC
CDC23	1.04451	0.482276	NC
CDC25B	-0.161085	0.84013	NC
CDC34	-0.285197	0.752973	NC
CDC42	-0.455211	0.412009	NC
CDC42EP2	0.185603	0.363044	NC
CDC42EP4	-0.957185	0.625917	NC
CDC42SE1	0.471249	0.253131	NC
CDC73	0.67139	0.558137	NC
CDCA4	-0.870307	0.245892	NC
CDIP1	-0.364329	0.632748	NC
CDK13	0.258837	0.826769	NC
CDK17	-0.176623	0.907547	NC
CDK19	0.804224	0.351148	NC
CDKAL1	-1.16111	0.250245	NC
CDKN1A	0.356549	0.415342	NC
CDKN1B	1.26582	0.275817	NC
CDKN2AIPNL	0.326028	0.616858	NC
CDKN2B	-0.805339	0.215922	NC
CDKN2C	0.203874	0.860751	NC
CDPF1	0.173162	0.734195	NC
CDYL	0.15457	0.573618	NC
CDYL2	0.921662	0.370982	NC
CEBPB	0.107914	0.616239	NC
CEBPD	1.1995	0.208603	NC
CEBPZ	-0.321621	0.539217	NC
CELF1	0.0456708	0.749579	NC
CELF2	0.36781	0.455785	NC
CELF6	0.901515	0.576137	NC
CENPO	0.707743	0.366611	NC
CENPS	-0.427563	0.580647	NC
CEP120	-0.506328	0.730146	NC
CEP250	0.988657	0.169092	NC
CEP350	-0.488801	0.486206	NC
CEP68	-0.548571	0.464207	NC
CEP97	2.28643	0.187786	NC
CERS4	1.49775	0.215125	NC
CETN3	0.221538	0.577839	NC
CFD	0.382079	0.426623	NC
CGGBP1	-1.01307	0.213524	NC
CHAMP1	-2.27673	0.175307	NC
CHCHD1	-1.25164	0.177356	NC
CHCHD2	-0.473308	0.497303	NC
CHCHD3	0.66715	0.34352	NC
CHCHD7	0.470246	0.250026	NC
CHD2	-0.964339	0.165402	NC
CHD4	-0.199439	0.593612	NC
CHD8	-0.362728	0.690842	NC
CHKA	-0.595598	0.561978	NC
CHMP2B	-0.17774	0.773015	NC
CHMP7	-0.224878	0.825432	NC
CHPF2	0.772571	0.714687	NC
CHRNB1	0.545897	0.0518696	NC
CHST7	0.205699	0.399425	NC
CHURC1	0.667918	0.351793	NC
CIAO1	0.194457	0.696197	NC
CIB1	-0.788086	0.476515	NC
CINP	-0.0978883	0.869349	NC
CIR1	-0.336168	0.100887	NC
CISD2	1.05316	0.283103	NC
CKAP2	-0.816827	0.414279	NC
CKAP4	0.653031	0.329974	NC
CLASP2	0.0961236	0.769593	NC
CLCN1	0.873829	0.515354	NC
CLCN4	-0.761854	0.517757	NC
CLDND1	-0.0031665	0.995133	NC
CLEC16A	-0.0593568	0.812521	NC
CLEC7A	0.470092	0.703519	NC
CLIC4	-0.373995	0.482445	NC
CLINT1	-1.50548	0.369514	NC
CLIP1	-1.12914	0.102748	NC
CLIP4	-0.125313	0.888599	NC
CLK3	-0.390613	0.169916	NC
CLMN	-0.0886207	0.849113	NC
CLN5	-0.518504	0.37911	NC
CLNS1A	-1.70043	0.090306	NC
CLOCK	0.168367	0.853915	NC
CLSTN1	1.38285	0.390449	NC
CLTC	0.616528	0.0689322	NC
CLUAP1	-0.0646251	0.960928	NC
CLUH	0.544971	0.491715	NC
CMIP	-0.172823	0.731218	NC
CMTM6	-0.881723	0.25699	NC
CMTR1	0.742134	0.281775	NC
CNIH1	0.142691	0.717627	NC
CNOT10	-0.00481498	0.99553	NC
CNOT2	-0.394089	0.566474	NC
CNOT6L	0.210126	0.758098	NC
CNOT8	0.186211	0.271966	NC
COA5	0.313285	0.825172	NC
COCH	-0.00330786	0.993968	NC
COG2	0.126123	0.809196	NC
COG7	-0.907578	0.349467	NC
COL4A3BP	0.198419	0.487231	NC
COMMD1	-0.290414	0.403739	NC
COMMD8	0.467799	0.502481	NC
COMMD9	0.202056	0.167003	NC
COMT	-0.566375	0.413056	NC
COPG2	-0.281539	0.497144	NC
COPS7A	0.193314	0.814745	NC
COPS7B	0.256225	0.705501	NC
COPZ1	0.334795	0.356061	NC
COQ10A	1.27164	0.452573	NC
CORO1C	0.0516104	0.883107	NC
COX5A	-0.119862	0.70733	NC
CPD	0.366047	0.677215	NC
CPEB2	-0.0761813	0.917654	NC
CPM	-1.32959	0.340027	NC
CPNE3	-0.156241	0.833147	NC
CPNE8	-0.0761279	0.839252	NC
CPOX	0.233371	0.456169	NC
CPPED1	-0.0980665	0.911368	NC
CPSF2	0.448017	0.504785	NC
CPSF6	-0.235945	0.656828	NC
CPSF7	0.688962	0.310571	NC
CPT2	-0.601778	0.53472	NC
CRAMP1	-0.681124	0.436258	NC
CREB1	-0.0967151	0.878174	NC
CREBBP	-0.0987297	0.899465	NC
CREG1	0.683604	0.231047	NC
CRELD1	-0.692964	0.562661	NC
CREM	-0.0489389	0.863219	NC
CRIPT	-0.27469	0.719105	NC
CRKL	0.482156	0.741132	NC
CRNKL1	0.0362074	0.825583	NC
CROT	-0.245906	0.776886	NC
CRTAM	-0.0594559	0.947173	NC
CRTAP	0.28234	0.73785	NC
CRTC1	0.352965	0.411705	NC
CRYBG1	0.0928218	0.896759	NC
CS	0.157586	0.684083	NC
CSE1L	-0.668468	0.266273	NC
CSF1	-0.826016	0.362446	NC
CSF1R	-0.259934	0.44748	NC
CSF2RB	0.185227	0.552928	NC
CSF3R	0.471851	0.447785	NC
CSK	0.50165	0.546026	NC
CSNK1D	-0.218258	0.0520218	NC
CSNK1G1	-0.203339	0.796503	NC
CSNK2A1	0.315718	0.452574	NC
CSTB	0.882134	0.528464	NC
CSTF1	0.435566	0.506722	NC
CSTF2	-0.442542	0.440229	NC
CTBP2	-0.638194	0.476169	NC
CTBS	0.645677	0.306551	NC
CTC1	0.140969	0.763245	NC
CTDSP2	-0.280066	0.67947	NC
CTDSPL	-0.211471	0.584681	NC
CTIF	-1.09703	0.300112	NC
CTNNA1	-0.106282	0.856717	NC
CTNNB1	0.911613	0.443317	NC
CTPS1	0.0113263	0.988844	NC
CTPS2	0.886329	0.37253	NC
CTRL	0.403255	0.483447	NC
CTSO	0.0452634	0.922037	NC
CTSS	0.35645	0.437024	NC
CTSZ	0.190212	0.678515	NC
CUEDC1	0.527133	0.64263	NC
CUL1	-0.164215	0.612044	NC
CUL3	-0.0217547	0.968738	NC
CUL4A	-0.152581	0.750994	NC
CUL4B	-0.987876	0.328311	NC
CWC15	-0.881039	0.322239	NC
CWC22	0.176325	0.844339	NC
CWC25	-0.227734	0.692817	NC
CWF19L2	0.972875	0.409329	NC
CXCL10	0.356426	0.662803	NC
CXCR4	-0.230679	0.73984	NC
CXorf38	-0.257222	0.671418	NC
CXXC5	0.421247	0.585726	NC
CYB561A3	0.0799092	0.858017	NC
CYB5A	0.209172	0.60636	NC
CYB5R3	-0.0907124	0.88631	NC
CYBB	0.163169	0.501027	NC
CYBRD1	-1.85041	0.0911208	NC
CYCS	-0.202764	0.718801	NC
CYFIP1	0.647429	0.459266	NC
CYFIP2	0.299638	0.529292	NC
CYHR1	0.320441	0.324904	NC
CYLD	-0.293392	0.203898	NC
CYP1B1	-0.0604934	0.831974	NC
CYP27A1	0.882605	0.344367	NC
CYP2U1	0.742988	0.343991	NC
CYSTM1	-0.657304	0.336	NC
CYTH1	-0.343336	0.591792	NC
CYTIP	0.241912	0.685178	NC
DAB2	-0.34571	0.462916	NC
DAG1	-0.279727	0.64316	NC
DAP	0.747572	0.12204	NC
DAPP1	0.780112	0.0756411	NC
DBR1	0.0895369	0.877857	NC
DBT	-1.06983	0.313631	NC
DCAF11	-0.169137	0.605754	NC
DCAF13	0.480546	0.605221	NC
DCAF5	-0.793057	0.224905	NC
DCAF6	-0.211116	0.807602	NC
DCAF8	-0.277241	0.848734	NC
DCP1A	-1.28817	0.329261	NC
DCTN2	0.242149	0.621969	NC
DCTN6	-1.30645	0.141189	NC
DCTPP1	-0.155901	0.805791	NC
DCUN1D1	-1.20124	0.158431	NC
DCUN1D2	-0.211542	0.851192	NC
DCUN1D5	0.990304	0.139145	NC
DDOST	-0.541657	0.46483	NC
DDRGK1	0.285805	0.249191	NC
DDX19A	-0.0233296	0.968351	NC
DDX19B	-0.618202	0.441893	NC
DDX42	0.173973	0.592595	NC
DDX46	0.670334	0.0699726	NC
DDX52	0.242396	0.597568	NC
DDX56	-0.403125	0.339292	NC
DEAF1	0.0518085	0.965367	NC
DECR1	-0.760687	0.475991	NC
DEGS2	-0.775646	0.486481	NC
DENND1B	-0.207125	0.839881	NC
DENND1C	-0.320739	0.466988	NC
DENND3	0.26831	0.803693	NC
DENND4A	-0.242702	0.566601	NC
DENND5A	-0.00473406	0.984523	NC
DENND6A	0.307614	0.845052	NC
DENR	0.0649089	0.86666	NC
DEXI	-0.94703	0.34026	NC
DGKG	0.523647	0.419274	NC
DHFR	-0.0605519	0.888027	NC
DHODH	0.233577	0.778041	NC
DHPS	1.1955	0.318706	NC
DHTKD1	-0.957925	0.508764	NC
DHX32	-0.00039568	0.999565	NC
DHX34	-0.755789	0.15869	NC
DHX40	0.870378	0.120076	NC
DHX57	0.180002	0.802806	NC
DICER1	-0.540598	0.32238	NC
DIEXF	-0.330775	0.523669	NC
DIP2B	0.383859	0.863099	NC
DIRC2	-0.51736	0.590495	NC
DLD	0.459087	0.399595	NC
DLG1	0.175845	0.856575	NC
DLGAP4	0.142383	0.556815	NC
DMD	-0.517745	0.701188	NC
DMXL2	1.57182	0.124194	NC
DNAJA1	-0.342319	0.293382	NC
DNAJA2	-1.00619	0.201554	NC
DNAJB11	0.315654	0.376305	NC
DNAJB12	0.0140993	0.986058	NC
DNAJB4	0.200013	0.745828	NC
DNAJC17	1.59488	0.151569	NC
DNAJC18	-1.06601	0.171405	NC
DNAJC19	-0.183343	0.666336	NC
DNAJC2	-2.05872	0.206543	NC
DNAJC25	-0.348363	0.725968	NC
DNAJC3	-1.09892	0.407123	NC
DNAJC5	0.0496077	0.846242	NC
DNAJC8	-0.415441	0.623716	NC
DNASE2	-0.0676771	0.858105	NC
DNM2	0.0747403	0.894481	NC
DNPEP	0.168657	0.521971	NC
DNTTIP2	-0.415216	0.547059	NC
DOCK10	0.307499	0.050869	NC
DOCK11	-0.963539	0.253587	NC
DOCK4	0.562102	0.621652	NC
DOK5	1.16337	0.332099	NC
DOPEY2	0.290928	0.76388	NC
DOT1L	0.138795	0.668696	NC
DPH2	1.35398	0.222427	NC
DPH3	0.417915	0.440431	NC
DPH5	0.457554	0.510686	NC
DPH6	1.57441	0.381438	NC
DPP8	-1.01601	0.232946	NC
DPP9	-0.260416	0.636078	NC
DPY19L3	-0.988879	0.516346	NC
DPYD	0.399044	0.533086	NC
DRAM2	0.806314	0.26309	NC
DROSHA	-0.622833	0.542451	NC
DSC2	0.786567	0.133908	NC
DSCR3	-0.173096	0.438288	NC
DSE	-0.35493	0.485893	NC
DSN1	-0.615277	0.454008	NC
DSTYK	0.163414	0.822107	NC
DTD2	-0.0469099	0.914368	NC
DTNB	-0.00999552	0.991573	NC
DTWD1	0.66113	0.20894	NC
DTWD2	-0.230536	0.42118	NC
DTX2	0.540225	0.271076	NC
DTX3L	0.923391	0.116592	NC
DUS4L	0.438026	0.750248	NC
DUSP1	0.700903	0.675343	NC
DUSP11	-0.00385974	0.994547	NC
DUSP16	-0.416602	0.766603	NC
DUSP28	0.780747	0.488175	NC
DUSP3	0.432962	0.131441	NC
DUSP6	-0.160105	0.661592	NC
DUT	0.655895	0.195939	NC
DVL3	0.234471	0.596408	NC
DYM	0.742262	0.30458	NC
DYNC1I2	-0.306614	0.127828	NC
DYNLL1	-1.84555	0.352185	NC
DYNLT3	0.0211403	0.885968	NC
DYRK1B	-1.06464	0.450047	NC
DYRK2	0.577747	0.110088	NC
DYRK4	0.577483	0.637022	NC
DZIP3	-0.373602	0.476431	NC
E2F6	-0.324386	0.601803	NC
EAPP	-0.000655263	0.999356	NC
EBNA1BP2	0.137937	0.905981	NC
ECHDC1	-0.440198	0.320642	NC
ECHS1	0.0642814	0.881379	NC
ECM1	0.388308	0.604227	NC
EDC3	-0.136734	0.787898	NC
EDEM1	-1.29203	0.171437	NC
EDF1	-0.835832	0.0920851	NC
EED	0.85119	0.229016	NC
EEF1A1	-0.708548	0.230668	NC
EEF1AKMT1	0.709483	0.52469	NC
EEF1AKMT2	0.200154	0.777898	NC
EEF1AKMT3	0.0849268	0.866311	NC
EEPD1	0.0179316	0.973637	NC
EFCAB14	0.30425	0.546433	NC
EFHD2	0.093695	0.797042	NC
EGR2	-0.597187	0.505965	NC
EHD4	1.57491	0.0544127	NC
EID2	-0.0846604	0.929456	NC
EIF1	0.142701	0.786278	NC
EIF1AD	-0.125677	0.822997	NC
EIF1AX	-0.576696	0.226975	NC
EIF2A	0.713818	0.302786	NC
EIF2B2	0.0908649	0.888902	NC
EIF2B3	-1.44667	0.229519	NC
EIF2S2	0.0695783	0.916396	NC
EIF2S3	0.0653862	0.863229	NC
EIF3E	-1.15542	0.374683	NC
EIF3J	-0.110927	0.9192	NC
EIF4A1	0.53451	0.10414	NC
EIF4A2	-0.915862	0.614792	NC
EIF4A3	-0.324411	0.70843	NC
EIF4B	0.36447	0.0778769	NC
EIF4E2	0.572054	0.471109	NC
EIF4E3	1.09241	0.204349	NC
EIF4G3	0.0398177	0.945258	NC
EIF5	0.474442	0.28941	NC
ELAC2	1.05728	0.388194	NC
ELAVL1	-0.195462	0.602814	NC
ELF2	-0.632778	0.239101	NC
ELL	0.374492	0.387565	NC
ELMOD2	0.439806	0.58665	NC
ELOC	0.44066	0.422625	NC
ELP4	1.24581	0.362412	NC
ELP6	0.423796	0.610947	NC
EMC1	0.112918	0.886891	NC
EMC2	-0.0509166	0.896297	NC
EMC3	0.508213	0.396826	NC
EMILIN2	0.261106	0.529243	NC
EML4	-0.903167	0.22745	NC
EMSY	0.286142	0.555477	NC
ENC1	0.226018	0.812383	NC
ENGASE	0.0419417	0.902117	NC
EPB41L3	0.194609	0.773673	NC
EPG5	0.244116	0.593919	NC
EPHB2	0.351111	0.609689	NC
EPM2AIP1	-1.37231	0.275723	NC
EPOP	-0.963441	0.505677	NC
EPS8L2	0.817605	0.31601	NC
EPSTI1	0.258754	0.753216	NC
ERBIN	0.247709	0.730422	NC
ERC1	-0.690979	0.364747	NC
ERCC1	-0.536854	0.0668605	NC
ERCC6	-0.434342	0.401165	NC
EREG	-0.395841	0.410801	NC
ERLIN1	0.133742	0.868081	NC
ERMAP	0.446686	0.533728	NC
ERMN	1.07188	0.297004	NC
ERMP1	0.0029703	0.997428	NC
ERN1	-1.63857	0.086717	NC
ERO1A	0.516055	0.450147	NC
ERO1B	0.247876	0.7923	NC
ERP44	0.246133	0.35086	NC
ESYT2	0.36442	0.321293	NC
ETAA1	-0.773849	0.384511	NC
ETS2	0.474366	0.206153	NC
ETV6	1.07892	0.121521	NC
EVI2A	1.47505	0.418356	NC
EVI2B	0.201945	0.781389	NC
EVI5	-1.19745	0.428925	NC
EXD2	0.262672	0.715674	NC
EXOC7	0.387735	0.435818	NC
EXOSC2	-0.0794871	0.856422	NC
EZH1	-0.527225	0.509093	NC
EZR	-0.0627774	0.886462	NC
F11R	0.0233993	0.938423	NC
FABP5	0.840497	0.348961	NC
FADS1	0.460009	0.274103	NC
FAF1	0.0278168	0.967052	NC
FAF2	0.976321	0.0738366	NC
FAM102A	-0.645955	0.397311	NC
FAM103A1	0.376157	0.641307	NC
FAM104A	-0.434225	0.116233	NC
FAM105A	0.280042	0.462564	NC
FAM109A	0.807016	0.43309	NC
FAM110A	-0.193194	0.685977	NC
FAM114A1	-0.69013	0.711212	NC
FAM114A2	0.0565708	0.867805	NC
FAM118A	-0.266753	0.615082	NC
FAM118B	-0.135265	0.719244	NC
FAM120A	-0.244685	0.611981	NC
FAM122B	-0.727674	0.170307	NC
FAM126A	-0.836633	0.366133	NC
FAM129A	-0.972824	0.365275	NC
FAM133B	0.226455	0.418749	NC
FAM136A	0.271838	0.698034	NC
FAM13A	-1.32868	0.145726	NC
FAM13B	-1.01791	0.477438	NC
FAM160B2	-1.43244	0.147851	NC
FAM162A	-0.392231	0.751274	NC
FAM174A	0.473497	0.556343	NC
FAM177A1	-0.575989	0.587935	NC
FAM199X	-0.611976	0.25607	NC
FAM204A	-0.76009	0.109674	NC
FAM208B	-0.488824	0.493595	NC
FAM20A	-0.67541	0.360415	NC
FAM210B	-0.719417	0.411724	NC
FAM212B	-0.912322	0.173644	NC
FAM213A	0.310604	0.682814	NC
FAM221A	-0.337553	0.466406	NC
FAM241A	-0.0471489	0.942855	NC
FAM32A	-0.00490564	0.990169	NC
FAM49A	-0.142521	0.605964	NC
FAM50A	-0.948756	0.49744	NC
FAM50B	-0.252578	0.422792	NC
FAM53B	0.368417	0.819659	NC
FAM53C	0.915433	0.242397	NC
FAM76B	-1.0265	0.228348	NC
FAM83G	-1.09141	0.329789	NC
FAM91A1	-0.504409	0.124434	NC
FAM98B	0.264684	0.240532	NC
FANCA	0.463828	0.82937	NC
FANCF	-1.09745	0.172993	NC
FANCI	0.247143	0.768697	NC
FAR1	0.366188	0.634186	NC
FARP1	-0.732831	0.671833	NC
FAS	0.142378	0.740856	NC
FASN	-0.829282	0.168388	NC
FASTKD1	-0.980118	0.0678688	NC
FASTKD2	-0.311926	0.512106	NC
FBP1	-2.42299	0.0852405	NC
FBRS	-0.121297	0.594805	NC
FBRSL1	-0.0643693	0.88977	NC
FBXL18	0.445643	0.679907	NC
FBXL19	-0.055778	0.930661	NC
FBXL3	0.129327	0.836621	NC
FBXL5	0.308016	0.554222	NC
FBXO22	-0.134408	0.667555	NC
FBXO25	0.19061	0.782722	NC
FBXO30	-0.0153423	0.99112	NC
FBXO32	-0.32347	0.582157	NC
FBXO38	0.433272	0.65547	NC
FBXO44	0.76157	0.413141	NC
FBXO8	1.78734	0.100088	NC
FBXO9	0.400575	0.0732375	NC
FBXW11	-1.33351	0.0530155	NC
FBXW2	-0.922664	0.108076	NC
FBXW7	-0.379545	0.653717	NC
FCHO2	-1.34688	0.0728951	NC
FDFT1	-0.0973346	0.88071	NC
FDX1	0.289763	0.559372	NC
FECH	0.132105	0.870315	NC
FEM1B	0.117927	0.813947	NC
FER	-1.01264	0.469822	NC
FERMT2	-0.658752	0.232804	NC
FEZ2	1.06317	0.477201	NC
FGD4	0.221649	0.323173	NC
FGD6	0.451796	0.436803	NC
FGFR1OP2	0.649101	0.408319	NC
FGL2	0.0780993	0.851944	NC
FIP1L1	0.955027	0.273518	NC
FKBP15	1.33435	0.14767	NC
FKBP1A	-0.0350512	0.947688	NC
FKBP3	0.47466	0.18542	NC
FLCN	-0.141125	0.914992	NC
FLNB	0.119212	0.883331	NC
FLVCR1	-0.458724	0.504206	NC
FLVCR2	-0.50628	0.450189	NC
FMNL2	0.579671	0.479248	NC
FMNL3	0.0658356	0.874196	NC
FNBP1	0.204341	0.783736	NC
FNDC3A	-2.03935	0.118441	NC
FNDC3B	-0.360016	0.14252	NC
FOPNL	1.35565	0.164752	NC
FOXJ3	0.809507	0.472633	NC
FOXK1	-0.438311	0.560909	NC
FOXK2	-0.4176	0.142971	NC
FOXN3	-0.554484	0.313184	NC
FOXO1	-0.436995	0.344391	NC
FOXO3	-0.0752525	0.952915	NC
FOXP1	-0.0791032	0.807268	NC
FPGT	-0.0855541	0.901701	NC
FRA10AC1	0.0124515	0.968765	NC
FRAT1	0.359552	0.677355	NC
FRMD4A	-1.07469	0.176184	NC
FRY	1.1676	0.550816	NC
FRYL	-0.0540518	0.918615	NC
FSCN1	-0.183321	0.822862	NC
FSD1L	1.38245	0.13339	NC
FTH1	1.28719	0.347602	NC
FUNDC2	-1.23421	0.302799	NC
FUT10	-0.570734	0.344045	NC
FYCO1	1.17293	0.469656	NC
FZD1	-0.683366	0.330116	NC
FZD2	-0.510069	0.429755	NC
FZD5	-0.526591	0.574681	NC
G3BP1	0.0334875	0.923975	NC
G6PC3	-0.0865174	0.93272	NC
GAB1	-0.324668	0.702852	NC
GABARAPL2	0.568221	0.295081	NC
GABPA	0.563924	0.295575	NC
GADD45A	-0.632809	0.36235	NC
GADD45G	0.640155	0.688938	NC
GALC	-0.135625	0.862629	NC
GALM	0.0370052	0.904407	NC
GALNT1	0.439166	0.718452	NC
GALNT6	0.549009	0.248213	NC
GAPVD1	0.395742	0.712447	NC
GARS	0.565663	0.473535	NC
GART	-0.913152	0.0760087	NC
GAS8	0.631298	0.419457	NC
GATAD1	0.273537	0.755804	NC
GATAD2B	0.549155	0.164759	NC
GBA	0.197983	0.112728	NC
GBGT1	-0.142169	0.806961	NC
GBP2	-0.262242	0.481361	NC
GCA	0.185968	0.58321	NC
GCC1	-0.0619306	0.944138	NC
GCC2	-0.675889	0.713061	NC
GCFC2	1.82983	0.171726	NC
GCH1	-0.0458901	0.911609	NC
GCLM	0.0544923	0.943522	NC
GCNT4	-1.43499	0.371064	NC
GDE1	0.163766	0.786112	NC
GDI2	-0.461318	0.481905	NC
GEMIN8	0.0376532	0.945291	NC
GEN1	0.150011	0.813483	NC
GET4	0.26878	0.568415	NC
GFER	-0.506829	0.3759	NC
GFM1	0.249736	0.750152	NC
GFOD1	0.356219	0.562714	NC
GFPT1	-1.3007	0.206328	NC
GGA3	0.164066	0.864574	NC
GGACT	-0.226158	0.804865	NC
GGNBP2	0.163169	0.64437	NC
GHITM	-0.139365	0.802508	NC
GID4	-1.86859	0.157825	NC
GIMAP1	1.52272	0.174456	NC
GIMAP4	-0.215177	0.715156	NC
GINS3	0.191357	0.755933	NC
GINS4	-0.780814	0.610575	NC
GIT2	-0.761999	0.399287	NC
GJB2	-0.111775	0.895322	NC
GK	-0.481622	0.187218	NC
GLB1	-0.0918777	0.747836	NC
GLG1	0.125378	0.717151	NC
GLIPR1	0.371713	0.544238	NC
GLRX	0.565842	0.275618	NC
GLRX2	-0.222849	0.818992	NC
GLRX3	0.433106	0.59728	NC
GLS	0.0797891	0.768781	NC
GLYR1	0.364296	0.815515	NC
GMEB2	0.0378079	0.910672	NC
GMIP	-0.106611	0.721371	NC
GMPR2	0.618015	0.523432	NC
GMPS	-0.433162	0.457479	NC
GNAI2	0.189571	0.84963	NC
GNAI3	-1.82051	0.272609	NC
GNAQ	-1.35427	0.186554	NC
GNB1	-0.90901	0.19054	NC
GNB4	0.593548	0.560511	NC
GNG7	-0.387802	0.550044	NC
GNGT2	0.555922	0.328593	NC
GNL3L	0.11886	0.898878	NC
GNPAT	-2.0316	0.142402	NC
GOLGA2	-0.372582	0.633634	NC
GOLGB1	-0.470108	0.183679	NC
GOLIM4	0.64912	0.455137	NC
GOLPH3	0.94878	0.229647	NC
GOLPH3L	0.451711	0.364205	NC
GOLT1B	-0.287155	0.61043	NC
GON4L	-0.973029	0.389284	NC
GOPC	-0.144959	0.837237	NC
GOSR1	-0.435046	0.291444	NC
GOT1	-0.367156	0.552899	NC
GPAT4	0.146317	0.700233	NC
GPATCH1	-0.03358	0.96376	NC
GPATCH4	0.122738	0.876134	NC
GPATCH8	0.041964	0.849283	NC
GPBP1	0.415774	0.370624	NC
GPD2	-0.532904	0.0819763	NC
GPI	-0.228397	0.667252	NC
GPKOW	0.376844	0.601819	NC
GPN1	0.753677	0.3869	NC
GPN3	-0.317181	0.544465	NC
GPR108	-0.506354	0.123964	NC
GPR137B	0.628239	0.400321	NC
GPR161	1.32681	0.465025	NC
GPR183	0.213472	0.623121	NC
GPRIN3	0.223667	0.516795	NC
GPS1	0.943884	0.2391	NC
GRAMD1A	1.11669	0.450689	NC
GRAMD2B	-0.216259	0.709206	NC
GRB10	-0.231445	0.481166	NC
GRB2	-0.566924	0.0887228	NC
GRIN3A	-0.249707	0.715622	NC
GRK2	-0.145691	0.707636	NC
GRK3	-0.118294	0.531468	NC
GRK6	-0.0166116	0.961612	NC
GRPEL1	0.187955	0.762841	NC
GRSF1	0.0544065	0.87775	NC
GSK3B	-0.333321	0.605566	NC
GSN	0.649971	0.653992	NC
GSPT2	-1.27757	0.396565	NC
GSR	-0.349456	0.486728	NC
GSS	-0.110414	0.94977	NC
GSTO1	-0.0774655	0.905894	NC
GTF2A1	0.263146	0.493673	NC
GTF2A2	0.473465	0.623406	NC
GTF2B	-0.0103264	0.989265	NC
GTF2F1	0.329975	0.686253	NC
GTF2F2	-1.31469	0.39176	NC
GTF2H1	0.25951	0.170314	NC
GTF3C2	-0.135366	0.572484	NC
GTF3C3	0.379997	0.263163	NC
GTF3C4	0.447913	0.178537	NC
GTPBP8	0.417978	0.62044	NC
GUCY1A3	-0.0426448	0.782669	NC
GZF1	-0.126229	0.841018	NC
H2AFJ	0.924504	0.115431	NC
H2AFY	-0.197068	0.645242	NC
H2AFY2	0.366696	0.469859	NC
H3F3A	-0.207084	0.810176	NC
H3F3B	0.198862	0.615812	NC
H6PD	0.148984	0.77237	NC
HACD3	-0.917478	0.447925	NC
HACD4	0.221581	0.830603	NC
HACL1	0.0641053	0.940628	NC
HADH	-0.227548	0.849188	NC
HADHA	1.10888	0.342878	NC
HADHB	0.11828	0.766463	NC
HARBI1	0.790244	0.535703	NC
HAT1	-1.68881	0.556597	NC
HAUS2	1.27559	0.215868	NC
HBS1L	-1.08261	0.419606	NC
HCCS	0.356478	0.494648	NC
HDAC11	0.0949751	0.772502	NC
HDAC4	1.01099	0.524305	NC
HDDC3	0.332487	0.502666	NC
HEATR1	0.539756	0.532629	NC
HELZ	2.47241	0.130727	NC
HERC2	0.411881	0.428464	NC
HERC3	1.80095	0.238044	NC
HERPUD1	0.0399219	0.918637	NC
HEXA	0.0536858	0.726643	NC
HEXB	-0.38472	0.587841	NC
HGF	2.44064	0.0876008	NC
HGSNAT	-0.139496	0.902854	NC
HIC1	-0.658838	0.459167	NC
HIGD1A	-0.0972079	0.751304	NC
HIKESHI	0.538859	0.352973	NC
HILPDA	-0.292351	0.575983	NC
HINT3	-0.727137	0.274654	NC
HIPK1	0.193834	0.79398	NC
HIPK2	-0.447153	0.502487	NC
HIRIP3	-1.14848	0.259003	NC
HIST1H2BD	-0.385924	0.424356	NC
HLCS	0.980369	0.491012	NC
HLX	0.532866	0.243059	NC
HMCES	0.909962	0.289268	NC
HMG20A	-0.370015	0.613405	NC
HMGB1	0.210831	0.57815	NC
HMGB2	-2.40372	0.240732	NC
HMGN1	0.0117502	0.954598	NC
HMGN2	0.314123	0.346922	NC
HMGN3	0.197652	0.596235	NC
HMOX2	-0.502971	0.460509	NC
HNMT	0.135519	0.872818	NC
HNRNPA3	-0.0977488	0.776144	NC
HNRNPDL	-0.0478308	0.934673	NC
HNRNPF	0.156636	0.60524	NC
HNRNPLL	-0.340961	0.290418	NC
HNRNPM	0.377983	0.709798	NC
HNRNPU	-0.190944	0.818665	NC
HNRNPUL2	0.130108	0.748875	NC
HOMER1	-0.638132	0.151957	NC
HOMER2	-0.498127	0.395432	NC
HOOK3	0.0494875	0.841509	NC
HPS1	0.0226078	0.967029	NC
HPSE	0.0888006	0.924305	NC
HS1BP3	-0.888554	0.279727	NC
HS2ST1	-2.52071	0.141122	NC
HS3ST3B1	-0.996288	0.261839	NC
HSD17B11	0.4885	0.695265	NC
HSD17B4	-0.306065	0.32168	NC
HSDL1	0.0959947	0.937566	NC
HSDL2	0.693115	0.529531	NC
HSP90AA1	0.0738119	0.77023	NC
HSPA13	0.598138	0.476498	NC
HSPA4	-0.39002	0.128953	NC
HSPA9	0.028271	0.877817	NC
HSPBAP1	0.786208	0.277555	NC
HSPH1	-0.101917	0.767993	NC
HTRA2	-0.307816	0.553169	NC
HTT	0.284851	0.651709	NC
IBA57	-0.0413569	0.912143	NC
IBTK	0.378397	0.530143	NC
ICAM1	-0.231322	0.631811	NC
ICE2	0.0239148	0.985669	NC
ID2	1.28559	0.21027	NC
IDS	0.0953236	0.695963	NC
IER3IP1	0.201937	0.628976	NC
IFFO1	-1.27953	0.16074	NC
IFFO2	-0.633702	0.42664	NC
IFI44L	-0.0893866	0.756644	NC
IFIH1	-0.100788	0.879421	NC
IFIT2	-0.506972	0.452564	NC
IFNAR2	0.0819091	0.894216	NC
IFT122	0.986592	0.176224	NC
IFT80	0.994958	0.393929	NC
IGBP1	-0.0168345	0.977805	NC
IGF1R	-0.61383	0.298837	NC
IGFBP7	0.0814004	0.821904	NC
IGFLR1	-0.057142	0.966662	NC
IKBKB	0.750604	0.0911363	NC
IKZF1	-0.230852	0.649102	NC
IKZF5	-0.738569	0.435384	NC
IL10RA	0.505923	0.214451	NC
IL15	0.199644	0.448019	NC
IL15RA	-0.0474165	0.746626	NC
IL17RA	0.222824	0.455292	NC
IL18BP	0.401948	0.222337	NC
IL1RN	-0.372831	0.378568	NC
IL6R	1.57672	0.395605	NC
IL6ST	-0.437372	0.669193	NC
IMP4	0.389393	0.51755	NC
IMPAD1	0.231953	0.613615	NC
INCENP	-0.401693	0.26062	NC
ING1	0.324711	0.585104	NC
ING3	0.309865	0.618112	NC
ING4	0.147221	0.879827	NC
INHBA	-0.645075	0.091659	NC
INPP1	0.344155	0.645686	NC
INPP4A	-0.14875	0.670827	NC
INPP5B	-0.420222	0.717981	NC
INPP5K	0.100148	0.802136	NC
INSIG1	0.111385	0.723005	NC
INSIG2	-0.125214	0.613879	NC
INTS1	1.17649	0.102881	NC
INTS13	-1.16818	0.511044	NC
INTS3	0.225649	0.740847	NC
INTS7	1.49034	0.330704	NC
INVS	-0.499325	0.33086	NC
IP6K1	-0.464982	0.357929	NC
IPO13	0.0768524	0.890039	NC
IPO7	0.759352	0.212057	NC
IPO8	0.958466	0.518039	NC
IQCE	-0.577632	0.594221	NC
IQGAP1	0.274309	0.731395	NC
IQSEC1	0.0629501	0.887557	NC
IQSEC2	-0.479973	0.30012	NC
IRAK1	-0.165334	0.849459	NC
IRAK2	-1.42716	0.145201	NC
IRF1	-0.15556	0.663375	NC
IRF2	0.352573	0.641363	NC
IRF5	0.0780405	0.98616	NC
IRGQ	-0.268659	0.868186	NC
ISCA1	-0.712348	0.10885	NC
ISCU	0.21836	0.680587	NC
ISOC1	0.0289821	0.946779	NC
ITCH	-0.434104	0.595657	NC
ITGAM	-0.26485	0.612088	NC
ITGAV	-0.884216	0.383139	NC
ITGB2	0.236913	0.715802	NC
ITGB3	-0.556737	0.747176	NC
ITGB5	0.50891	0.356116	NC
ITGB8	-0.0656558	0.962435	NC
ITPR2	-0.0905727	0.849406	NC
ITPRIP	-0.344607	0.499341	NC
ITPRIPL2	0.143398	0.718181	NC
ITSN2	-0.528103	0.346604	NC
IVNS1ABP	-0.456447	0.597138	NC
JADE2	0.200381	0.710578	NC
JARID2	-0.467919	0.195252	NC
JHY	0.0504753	0.94564	NC
JKAMP	-0.277801	0.748227	NC
JMY	-1.11952	0.332998	NC
JOSD1	-0.307296	0.562932	NC
JPT1	0.360517	0.355978	NC
JUN	-0.30672	0.234813	NC
KANSL2	-0.549087	0.732455	NC
KAT14	0.632949	0.574733	NC
KAT6B	-0.886946	0.162076	NC
KATNA1	-0.23439	0.624547	NC
KATNAL1	-0.219768	0.465903	NC
KBTBD7	-0.209763	0.856884	NC
KCMF1	-0.411507	0.514398	NC
KCNE5	0.0237226	0.963091	NC
KCNK6	0.0562657	0.963683	NC
KCNMB4	0.119606	0.938274	NC
KCNN1	1.05412	0.328951	NC
KCTD3	-0.0337603	0.912101	NC
KCTD7	-0.378562	0.68574	NC
KDELC2	0.410805	0.766566	NC
KDELR1	0.151196	0.720282	NC
KDM2B	-0.00595804	0.987052	NC
KDM4C	0.602602	0.414751	NC
KDM6A	-0.240003	0.583542	NC
KEAP1	-0.327901	0.778919	NC
KHDRBS1	0.769466	0.463932	NC
KHSRP	0.102973	0.814469	NC
KIAA0040	0.0555094	0.972064	NC
KIAA0100	1.96016	0.206977	NC
KIAA0141	-0.588201	0.49428	NC
KIAA0319L	-1.10438	0.247913	NC
KIAA0930	0.0620682	0.603518	NC
KIAA1191	1.4806	0.176091	NC
KIAA1551	-0.893541	0.35824	NC
KIAA2013	-0.266444	0.765843	NC
KIF1B	0.590635	0.129793	NC
KIF1BP	0.444349	0.441451	NC
KIF1C	-0.0970403	0.888274	NC
KIF2A	0.618788	0.452999	NC
KIF5B	0.590966	0.247688	NC
KLC1	-1.5303	0.0575271	NC
KLF4	-1.05241	0.319745	NC
KLHDC10	0.643103	0.213045	NC
KLHL2	0.879303	0.150822	NC
KLHL24	-0.549703	0.350527	NC
KLHL36	-0.169115	0.552989	NC
KLHL42	0.0767168	0.875264	NC
KLHL6	-0.292906	0.519002	NC
KMO	-0.231579	0.638332	NC
KMT2C	0.0539718	0.951094	NC
KMT2D	0.249895	0.757803	NC
KMT2E	-0.9604	0.0985888	NC
KMT5B	-0.858438	0.102191	NC
KPNA3	0.767863	0.604231	NC
KPNA4	1.86285	0.351812	NC
KRAS	-0.317417	0.426522	NC
KRIT1	0.50945	0.410811	NC
KSR1	-0.664386	0.188169	NC
L3MBTL3	0.397746	0.518477	NC
LACTB	-1.9172	0.0857101	NC
LAMTOR1	-0.142019	0.668631	NC
LAMTOR3	-0.0760658	0.694893	NC
LANCL2	-0.412381	0.244918	NC
LAP3	-0.659125	0.25689	NC
LAPTM5	0.53431	0.499054	NC
LARP1	1.73639	0.190609	NC
LARP4	-0.280717	0.725272	NC
LARP4B	0.149157	0.519983	NC
LARS	0.524177	0.359489	NC
LASP1	0.305916	0.78398	NC
LCORL	1.72238	0.0629703	NC
LCP2	0.147178	0.0791256	NC
LDAH	-0.157203	0.81616	NC
LDB1	1.19738	0.23189	NC
LDHA	0.286635	0.232586	NC
LDHD	0.0386098	0.972771	NC
LDLR	0.363161	0.713823	NC
LDLRAD4	0.317544	0.787341	NC
LEMD2	-0.206685	0.614057	NC
LETM1	-1.86784	0.380744	NC
LHFPL2	-0.426934	0.276528	NC
LIMS1	0.577082	0.622413	NC
LIN54	0.951621	0.116301	NC
LIN7A	-0.951221	0.573141	NC
LIPA	0.303925	0.728205	NC
LITAF	0.500468	0.496003	NC
LIX1L	-0.0888413	0.934348	NC
LLPH	-0.0688761	0.878205	NC
LMAN2	-0.284181	0.852272	NC
LMNB1	-0.1371	0.734337	NC
LMO4	0.670471	0.161728	NC
LMTK2	-1.63092	0.104119	NC
LOC100996842	0.347536	0.687877	NC
LPAR1	1.04925	0.222855	NC
LPAR6	0.226688	0.471672	NC
LPCAT2	0.134592	0.83281	NC
LPGAT1	-0.950682	0.283992	NC
LPIN2	0.397467	0.690446	NC
LPP	0.009591	0.984232	NC
LPXN	-0.208893	0.60049	NC
LRCH1	-0.33433	0.522637	NC
LRFN1	-1.33698	0.419314	NC
LRIG2	-0.097215	0.935111	NC
LRP12	0.255375	0.618122	NC
LRPPRC	0.125187	0.629054	NC
LRRC28	0.146781	0.833594	NC
LRRC57	-0.0982	0.932186	NC
LRRC58	-0.748245	0.670468	NC
LRRFIP2	-0.16233	0.484447	NC
LRRK1	0.796674	0.3109	NC
LRRK2	-0.392775	0.396026	NC
LSM11	0.424272	0.240901	NC
LSM12	-0.0281094	0.957344	NC
LSM14A	-1.30832	0.461664	NC
LST1	-0.783083	0.382611	NC
LTA4H	-0.288223	0.302387	NC
LTBP2	-0.763236	0.455522	NC
LTBR	-0.130834	0.911392	NC
LUC7L	-0.00887073	0.981542	NC
LYN	-0.524195	0.340779	NC
LYSMD3	1.38475	0.320548	NC
LZTFL1	0.0502451	0.964806	NC
MACO1	-0.923393	0.393998	NC
MAD2L2	1.18421	0.3207	NC
MAFB	-0.745086	0.0698107	NC
MAGOHB	1.15083	0.163957	NC
MALSU1	-0.828157	0.205245	NC
MALT1	0.091216	0.696723	NC
MAML1	-0.603357	0.737489	NC
MAML2	-0.170283	0.639367	NC
MAN1A1	-1.17554	0.22598	NC
MAN2A1	0.311028	0.784357	NC
MAN2A2	0.453111	0.237554	NC
MAN2C1	1.1533	0.168405	NC
MANBA	0.104177	0.865219	NC
MANF	-0.408794	0.578901	NC
MAP3K1	1.17531	0.0668044	NC
MAP3K12	0.415953	0.274995	NC
MAP3K13	0.0344802	0.96393	NC
MAP3K20	-0.0987963	0.680825	NC
MAP3K9	0.107732	0.885555	NC
MAP4K5	-0.442927	0.184886	NC
MAPK1	0.416106	0.459708	NC
MAPK1IP1L	-0.250639	0.259128	NC
MAPK9	0.0555176	0.926721	NC
MAPKAPK5	0.212057	0.801286	NC
MAPKBP1	0.393458	0.569258	NC
2001-03-01	-0.226758	0.606402	NC
2005-03-01	-0.172926	0.823673	NC
2006-03-01	0.348611	0.685239	NC
2009-03-01	0.463933	0.250454	NC
MARK3	-0.0629755	0.749825	NC
MARVELD2	0.454898	0.1594	NC
MAST4	-0.565908	0.587305	NC
MAT2A	0.471424	0.135536	NC
MAU2	-0.0207283	0.959712	NC
MAVS	0.35059	0.572763	NC
MBD2	-0.111919	0.340602	NC
MBNL1	0.580817	0.49839	NC
MBNL3	0.32025	0.733106	NC
MBOAT1	-0.394597	0.38381	NC
MCL1	0.643049	0.284991	NC
MCM3AP	-0.272566	0.3959	NC
MCM4	0.171476	0.876095	NC
MCMBP	0.92584	0.220541	NC
MCOLN2	-0.206984	0.527549	NC
MCRS1	1.22089	0.33883	NC
MCTP1	-1.02512	0.403541	NC
MCUB	-0.459376	0.65934	NC
MDFIC	-0.327929	0.307424	NC
MDH2	0.265206	0.773603	NC
MDM4	-0.0763139	0.864824	NC
ME1	0.251702	0.445995	NC
MECP2	0.260849	0.673277	NC
MED10	-0.286004	0.657592	NC
MED13L	-0.0304475	0.959673	NC
MED14	-0.363744	0.526359	NC
MED21	2.13704	0.145127	NC
MED26	0.446138	0.422998	NC
MED29	0.334967	0.576867	NC
MEF2C	-0.0978355	0.81028	NC
MEGF9	-0.684401	0.327132	NC
MERTK	1.13779	0.122165	NC
METRNL	0.395686	0.384186	NC
METTL14	0.306151	0.135396	NC
METTL22	-0.363618	0.776884	NC
METTL9	-1.51494	0.230882	NC
MFF	-0.211472	0.493272	NC
MFHAS1	0.189059	0.820877	NC
MFNG	0.465701	0.467391	NC
MFSD1	0.0564688	0.963107	NC
MFSD11	0.532681	0.679516	NC
MFSD13A	0.61673	0.535435	NC
MFSD14A	0.12984	0.467265	NC
MFSD14B	-0.00792972	0.990089	NC
MFSD3	-1.15955	0.150505	NC
MFSD6	-0.290115	0.535921	NC
MFSD8	-1.22845	0.226757	NC
MFSD9	0.115096	0.909923	NC
MGAT1	-0.872503	0.437926	NC
MGAT2	-0.563179	0.258304	NC
MGEA5	0.00654863	0.984192	NC
MGLL	-0.400303	0.600232	NC
MGMT	-0.626078	0.303394	NC
MGST3	-0.271183	0.689498	NC
MIA3	0.47788	0.265706	NC
MID1IP1	-0.325762	0.555579	NC
MIDN	1.19898	0.161771	NC
MIEF2	-0.634599	0.35752	NC
MIER1	0.188215	0.692579	NC
MIER3	0.365708	0.69099	NC
MINDY3	-0.199115	0.702156	NC
MIOS	-1.27855	0.17147	NC
MIS18BP1	1.41536	0.0689373	NC
MITF	-0.148388	0.704235	NC
MKLN1	0.567431	0.233399	NC
MKRN1	0.0373773	0.836377	NC
MKRN2	-0.281211	0.633064	NC
MLEC	-0.128164	0.688965	NC
MLLT6	0.127486	0.772453	NC
MLX	-2.26514	0.110397	NC
MLXIP	0.0999087	0.905986	NC
MLYCD	-1.06487	0.455363	NC
MMD	-0.664887	0.322756	NC
MMP19	-1.1196	0.278745	NC
MMS22L	0.460872	0.614841	NC
MN1	0.425198	0.577344	NC
MNT	-1.60514	0.254761	NC
MOB1B	1.34925	0.45958	NC
MOB3C	-0.00952137	0.992997	NC
MORC2	0.284665	0.710082	NC
MOSPD1	0.0902985	0.872279	NC
MPDU1	0.097473	0.902163	NC
MPEG1	0.055908	0.886118	NC
MPP5	-0.412599	0.63045	NC
MPZL1	-0.0581685	0.957601	NC
MR1	-0.465578	0.545227	NC
MREG	0.332567	0.432736	NC
MRGBP	0.172966	0.774029	NC
MRPL14	-0.368812	0.501246	NC
MRPL3	0.354049	0.661499	NC
MRPL32	-0.0736554	0.908527	NC
MRPL33	-0.771828	0.453308	NC
MRPL45	0.0304523	0.972005	NC
MRPL47	0.186372	0.735567	NC
MRPL48	-1.41645	0.172002	NC
MRPL49	0.209305	0.694823	NC
MRPL51	-0.450915	0.137318	NC
MRPL52	-0.240041	0.482632	NC
MRPS11	0.597439	0.3018	NC
MRPS14	0.405479	0.519099	NC
MRPS21	0.431271	0.465654	NC
MRPS23	-1.64116	0.0799888	NC
MRPS25	0.426187	0.451233	NC
MRPS26	-0.23927	0.655729	NC
MRPS30	-0.90166	0.326845	NC
MRPS35	0.566501	0.628477	NC
MRPS36	-0.399586	0.496647	NC
MRPS6	-0.945215	0.346576	NC
MRRF	0.91399	0.206502	NC
MRS2	-0.380063	0.51392	NC
MSANTD1	2.34391	0.0700428	NC
MSANTD2	2.04879	0.397133	NC
MSANTD3	-0.527723	0.22591	NC
MSC	0.469402	0.636991	NC
MSH3	-0.203062	0.767954	NC
MSI2	0.0465933	0.934884	NC
MSL2	-0.183723	0.819209	NC
MSN	1.43027	0.260812	NC
MSRB1	0.662587	0.097626	NC
MTA2	-0.24894	0.588293	NC
MTAP	0.218015	0.744189	NC
MTF2	0.102942	0.767613	NC
MTFR1L	0.552974	0.617746	NC
MTG1	-0.875059	0.297918	NC
MTG2	-0.0791208	0.960641	NC
MTHFD2	-0.439492	0.300232	NC
MTHFSD	0.432964	0.309458	NC
MTIF2	0.113097	0.827204	NC
MTMR1	1.74324	0.251142	NC
MTMR12	-1.22982	0.168351	NC
MTMR2	-0.369754	0.542729	NC
MTMR3	-0.0645529	0.796409	NC
MTMR4	0.62157	0.434197	NC
MTMR9	0.587584	0.168667	NC
MTR	0.846437	0.0918195	NC
MTRF1	-1.53361	0.261472	NC
MTSS1	0.76952	0.598889	NC
MTURN	0.132327	0.763312	NC
MUT	0.236981	0.786266	NC
MXD1	-0.0499413	0.914316	NC
MXD4	0.118265	0.751481	NC
MXI1	-0.219143	0.853588	NC
MYCL	0.0613907	0.943479	NC
MYL5	-0.640945	0.461325	NC
MYLIP	-1.90322	0.125815	NC
MYLK	0.61624	0.148739	NC
MYO10	0.39618	0.144743	NC
MYO1E	-0.0786278	0.826173	NC
MYO5A	-0.0367664	0.871642	NC
MYO6	0.737433	0.714745	NC
MYO9B	0.0815187	0.589097	NC
MYOM1	-0.372404	0.670625	NC
N4BP1	0.61298	0.747499	NC
N4BP2	0.0532252	0.951873	NC
N4BP2L1	0.159942	0.5346	NC
NAA25	0.868297	0.164061	NC
NAA30	0.336864	0.39001	NC
NAA35	0.530719	0.709208	NC
NAA50	-0.601769	0.686209	NC
NAB1	0.135078	0.779766	NC
NABP1	1.07208	0.205415	NC
NACC2	0.495563	0.35985	NC
NADK2	-0.20727	0.670344	NC
NAGA	0.137384	0.782885	NC
NAGK	-0.648101	0.122195	NC
NAIF1	-1.19424	0.436506	NC
NAMPT	-0.679084	0.380037	NC
NAP1L1	0.276244	0.716454	NC
NAPG	-0.272572	0.569671	NC
NARS	-0.829256	0.486609	NC
NAT10	0.334794	0.617228	NC
NAXD	-1.2368	0.413338	NC
NAXE	0.0490904	0.896698	NC
NBN	0.229671	0.648533	NC
NBR1	0.109374	0.871791	NC
NCAPH2	-0.0418997	0.970147	NC
NCBP2	-0.493828	0.220666	NC
NCBP3	-0.403831	0.235985	NC
NCKAP1L	-0.0876602	0.923727	NC
NCKAP5L	0.606911	0.39729	NC
NCOA1	-0.382265	0.379698	NC
NCOA3	-0.223998	0.471508	NC
NCOR1	-1.5697	0.152243	NC
NCOR2	-1.09879	0.204884	NC
NCSTN	-1.24238	0.270936	NC
NDFIP1	0.728054	0.120609	NC
NDFIP2	1.08	0.362231	NC
NDN	-0.144724	0.651192	NC
NDRG3	0.918483	0.427854	NC
NDST2	-1.29523	0.3937	NC
NDUFA2	0.283027	0.365675	NC
NDUFA9	0.405247	0.379646	NC
NDUFAF4	1.38303	0.422801	NC
NDUFAF7	-0.182892	0.610949	NC
NDUFB5	0.334236	0.53319	NC
NDUFB6	-0.507054	0.304494	NC
NDUFC2	0.329888	0.227078	NC
NDUFS1	1.11941	0.317708	NC
NDUFS2	-1.13432	0.553816	NC
NDUFS4	-1.6811	0.0979183	NC
NDUFV3	-0.109142	0.626204	NC
NECAP2	-0.191144	0.786536	NC
NEDD4L	0.041179	0.977374	NC
NEIL1	-0.57312	0.299294	NC
NEK9	-0.0662031	0.914329	NC
NEMF	0.029092	0.922847	NC
NEPRO	0.473941	0.390081	NC
NETO2	0.232877	0.607093	NC
NFAM1	0.131413	0.83898	NC
NFAT5	0.513521	0.530398	NC
NFATC2IP	-0.0988899	0.898087	NC
NFE2L2	0.431045	0.713449	NC
NFE2L3	0.698939	0.4817	NC
NFIC	-0.350152	0.644888	NC
NFKB1	0.14108	0.897343	NC
NFKBIA	0.00956616	0.990333	NC
NFKBID	0.499354	0.274876	NC
NFKBIE	-0.0202287	0.903891	NC
NFKBIZ	0.388394	0.487756	NC
NFX1	0.120666	0.848546	NC
NFXL1	0.970338	0.340179	NC
NFYA	-0.101639	0.854366	NC
NFYB	0.213084	0.824582	NC
NFYC	0.140192	0.17739	NC
NGDN	0.166628	0.899915	NC
NHEJ1	1.19211	0.147789	NC
NHLRC2	0.760523	0.391605	NC
NIF3L1	0.174478	0.865058	NC
NIFK	-0.195729	0.707055	NC
NIPA1	-0.0295748	0.966109	NC
NIPA2	0.0758577	0.876925	NC
NIPAL2	-0.100456	0.895082	NC
NIPSNAP3A	-0.376451	0.233956	NC
NKAP	0.104103	0.833368	NC
NKIRAS1	0.427473	0.71155	NC
NLK	0.0156686	0.983697	NC
NMRAL1	1.05022	0.311064	NC
NOA1	1.06813	0.448326	NC
NOB1	0.601928	0.281914	NC
NOC3L	1.34276	0.187288	NC
NOCT	0.511296	0.405539	NC
NOD1	1.45411	0.283881	NC
NOL3	0.423922	0.461643	NC
NONO	0.619561	0.314739	NC
NOTCH2	-0.210153	0.516736	NC
NPEPL1	0.0490785	0.933222	NC
NPLOC4	1.93611	0.372166	NC
NR1H2	0.576749	0.550069	NC
NR2C1	0.415223	0.698345	NC
NR2C2	-0.0405164	0.934298	NC
NR3C1	1.77302	0.255582	NC
NR4A2	0.05582	0.936072	NC
NR4A3	0.424269	0.415595	NC
NRAS	0.178267	0.769195	NC
NRBF2	-0.999182	0.285535	NC
NRDC	0.937027	0.424037	NC
NRP2	0.1244	0.675251	NC
NSA2	-0.487737	0.6459	NC
NSD3	-0.957105	0.39265	NC
NSMAF	-1.22924	0.290873	NC
NSMCE4A	-0.575574	0.5881	NC
NSUN2	-0.210933	0.710014	NC
NSUN4	0.129063	0.701561	NC
NTN1	0.664101	0.571312	NC
NTPCR	0.115613	0.762106	NC
NUCB1	0.75834	0.244066	NC
NUCB2	0.503596	0.560641	NC
NUCKS1	0.518692	0.606632	NC
NUDC	-0.10717	0.69017	NC
NUDCD1	-0.343781	0.490718	NC
NUDCD2	-0.872084	0.214125	NC
NUDCD3	-1.59918	0.293859	NC
NUDT12	1.33954	0.240803	NC
NUDT13	0.256943	0.776652	NC
NUDT18	-0.223692	0.592439	NC
NUDT21	-0.11349	0.836303	NC
NUFIP1	-1.38767	0.238162	NC
NUMBL	0.89525	0.430971	NC
NUP107	-0.184682	0.543691	NC
NUP133	-0.0386695	0.968266	NC
NUP214	0.306692	0.653605	NC
NUP37	-0.259563	0.672695	NC
NUP54	-0.215729	0.755996	NC
NUP98	-1.53245	0.128882	NC
NXF1	-0.514977	0.480521	NC
NXPE3	0.234184	0.746519	NC
OASL	0.0637419	0.916281	NC
OAZ1	-0.189695	0.741661	NC
OAZ2	-0.126972	0.694754	NC
OCLN	0.484712	0.264608	NC
ODR4	0.438501	0.644199	NC
OGFOD2	-0.0580168	0.883756	NC
OGFRL1	-0.544399	0.247327	NC
OGT	-0.438343	0.57507	NC
OLFML2B	0.552666	0.522142	NC
OMA1	-1.3896	0.0736536	NC
OPA1	-0.153013	0.678495	NC
OPTN	-1.40941	0.325381	NC
ORAI1	-0.450843	0.361681	NC
ORAI2	-0.428607	0.363424	NC
ORAI3	0.480552	0.416323	NC
ORC4	-0.241382	0.634088	NC
ORMDL2	0.189243	0.365593	NC
OS9	0.340115	0.686541	NC
OSBPL11	-0.105289	0.889109	NC
OSBPL2	-0.0333354	0.955897	NC
OSBPL3	-1.21596	0.492954	NC
OSBPL5	-0.00983769	0.98662	NC
OSER1	-0.234132	0.164438	NC
OSGIN2	0.190348	0.499388	NC
OSTF1	0.523051	0.397257	NC
OTUD1	-2.0307	0.31645	NC
OTUD7A	-0.258594	0.827901	NC
OTUD7B	-0.23271	0.424676	NC
OTULIN	-0.0661016	0.852611	NC
OXA1L	0.50196	0.121839	NC
OXR1	0.178098	0.801104	NC
P2RX7	-0.156486	0.817996	NC
PABPC1	-0.139347	0.620281	NC
PAFAH1B1	-0.0750185	0.752022	NC
PAFAH2	2.02913	0.276857	NC
PAIP1	1.45252	0.290484	NC
PAK1	0.375628	0.483263	NC
PAK2	-0.449039	0.532099	NC
PAK4	-0.244173	0.894859	NC
PALLD	-0.537332	0.298036	NC
PAN2	0.336454	0.711346	NC
PAN3	-0.423917	0.65691	NC
PANK3	-0.999023	0.334848	NC
PANX1	-0.592539	0.417551	NC
PAPD7	0.511633	0.59676	NC
PAPSS1	0.660888	0.33142	NC
PAQR8	-0.101903	0.77651	NC
PARP11	-0.466813	0.420964	NC
PARP12	-0.356079	0.602875	NC
PARP8	0.312594	0.784593	NC
PARS2	-0.00325323	0.997848	NC
PARVB	-0.00171419	0.996219	NC
PARVG	0.139219	0.806409	NC
PASK	2.25368	0.192818	NC
PATL1	0.482998	0.425509	NC
PAXBP1	0.664394	0.601238	NC
PBLD	-0.037859	0.965231	NC
PBRM1	-0.182238	0.702843	NC
PCBD2	0.864537	0.139412	NC
PCGF5	0.125739	0.81171	NC
PCGF6	-1.63639	0.227215	NC
PCM1	0.243153	0.632738	NC
PCMT1	0.130444	0.621146	NC
PCMTD1	-0.109148	0.8403	NC
PCNP	0.398318	0.503132	NC
PCNX1	0.398547	0.140188	NC
PCYOX1	-0.629436	0.565737	NC
PDCD11	0.291152	0.672218	NC
PDCD1LG2	-0.643841	0.284306	NC
PDCD4	-0.0996391	0.731579	NC
PDCL	0.370848	0.46478	NC
PDE6B	-0.402391	0.519274	NC
PDE7A	0.501842	0.576561	NC
PDE8A	-1.0159	0.245465	NC
PDHA1	-0.175601	0.649236	NC
PDHB	0.154863	0.695174	NC
PDIK1L	0.260213	0.81783	NC
PDK3	-0.501272	0.273458	NC
PDLIM5	-0.374745	0.662662	NC
PDPK1	-0.0679595	0.850381	NC
PDS5A	-0.464615	0.139736	NC
PDXK	0.0761746	0.875784	NC
PECAM1	-0.0183748	0.971842	NC
PECR	1.74399	0.0745923	NC
PELI1	0.370147	0.701865	NC
PELO	0.012595	0.980701	NC
PEPD	0.70393	0.091255	NC
PEX11A	-1.09308	0.329181	NC
PEX13	0.115333	0.544951	NC
PEX14	-0.289106	0.775996	NC
PEX3	-2.02587	0.260055	NC
PEX7	1.00882	0.191548	NC
PFDN1	1.50221	0.246187	NC
PFDN4	-0.506278	0.165718	NC
PGAM1	-0.071062	0.885802	NC
PGAP1	1.18482	0.558365	NC
PGGT1B	-0.458647	0.0902062	NC
PGK1	0.0771757	0.765249	NC
PGM2	2.20665	0.295254	NC
PGP	-0.0833399	0.912178	NC
PGRMC1	0.0889767	0.855058	NC
PGS1	0.177575	0.610395	NC
PHACTR2	-1.38587	0.475574	NC
PHAX	0.077798	0.951988	NC
PHB	0.0230162	0.941613	NC
PHC3	-0.11087	0.801404	NC
PHF20	1.03111	0.199751	NC
PHF23	0.0287149	0.920267	NC
PHF3	0.454718	0.270256	NC
PHF6	-0.401521	0.590219	NC
PHF8	-0.176988	0.713193	NC
PHKA1	-0.362283	0.863767	NC
PHKA2	1.5038	0.329222	NC
PHLDA3	0.405133	0.653677	NC
PHLDB3	0.685138	0.510247	NC
PHTF1	1.36227	0.174206	NC
PHYH	-0.665871	0.403171	NC
PHYKPL	-1.17283	0.410183	NC
PI4K2A	-0.891314	0.492423	NC
PID1	-0.227425	0.80107	NC
PIGBOS1	-0.218602	0.856334	NC
PIGG	0.0707914	0.915165	NC
PIGH	0.130156	0.834069	NC
PIGN	-0.515961	0.340459	NC
PIGO	-0.00730372	0.983506	NC
PIGS	1.71865	0.371059	NC
PIGV	0.544969	0.58533	NC
PIK3AP1	0.266621	0.486979	NC
PIK3C3	0.23979	0.706325	NC
PIK3CB	-0.376169	0.301748	NC
PIK3CG	-0.439788	0.296502	NC
PIK3IP1	-0.119143	0.905079	NC
PIM1	-0.445979	0.534004	NC
PINK1	0.239603	0.344053	NC
PINLYP	0.0995726	0.928953	NC
PINX1	0.786881	0.20748	NC
PIP4K2B	-1.48867	0.168993	NC
PIP4P2	0.349497	0.701087	NC
PIP5K1C	0.769677	0.596735	NC
PITPNC1	0.973205	0.22865	NC
PJA1	-0.579566	0.514138	NC
PKN2	-0.0991025	0.928465	NC
PLA2G12A	-0.0774024	0.901523	NC
PLAGL1	0.653671	0.292168	NC
PLAGL2	-0.175124	0.814409	NC
PLCB3	-0.138095	0.837643	NC
PLCG2	-0.0530192	0.937665	NC
PLCL1	0.219423	0.915863	NC
PLCL2	-0.263194	0.532822	NC
PLD1	0.412385	0.165395	NC
PLEKHA1	0.675362	0.734671	NC
PLEKHA6	0.438067	0.564389	NC
PLEKHG2	0.19343	0.661137	NC
PLEKHM3	-0.534545	0.245615	NC
PLEKHO1	0.0975427	0.781906	NC
PLGRKT	1.25008	0.249059	NC
PLIN2	0.684501	0.19429	NC
PLPP1	-0.797046	0.337581	NC
PLPP3	-0.0214028	0.966399	NC
PLSCR1	-0.127076	0.780819	NC
PLXNA1	-0.695853	0.313691	NC
PLXNC1	1.09142	0.368575	NC
PMAIP1	1.08778	0.101354	NC
PML	0.0182482	0.98568	NC
PMP22	1.74443	0.197232	NC
PMPCB	-0.207696	0.65593	NC
PNKD	1.11673	0.120272	NC
PNN	-1.16894	0.333297	NC
PNPLA8	0.0212742	0.96928	NC
PNPT1	-0.585308	0.596327	NC
PNRC1	-0.227805	0.798469	NC
POC1A	-0.624313	0.518713	NC
POC1B	-0.566446	0.569754	NC
POGK	1.43593	0.118995	NC
POGZ	0.796346	0.393163	NC
POLA2	-0.107058	0.909431	NC
POLD4	-0.0789017	0.898647	NC
POLDIP2	1.11655	0.370178	NC
POLDIP3	-0.42856	0.459488	NC
POLR1D	-0.190498	0.720082	NC
POLR1E	0.29159	0.539853	NC
POLR2B	2.12297	0.0960316	NC
POLR2G	2.13342	0.143599	NC
POLR2J	0.228354	0.588513	NC
POLR2K	-0.465465	0.63967	NC
POLR2L	-0.504315	0.489189	NC
POLR3D	0.079826	0.741234	NC
POLR3E	-0.880533	0.226152	NC
POLR3K	-1.39294	0.40827	NC
POMP	-0.186626	0.701425	NC
POMT1	-0.595056	0.0835991	NC
POP4	0.209091	0.74333	NC
POT1	0.0372746	0.971356	NC
POU2F1	0.131615	0.879814	NC
PPA1	-0.429703	0.328835	NC
PPA2	1.09509	0.382085	NC
PPARGC1B	0.455915	0.364487	NC
PPCDC	-0.472916	0.513316	NC
PPDPF	0.94331	0.210643	NC
PPFIA1	-1.17981	0.0991316	NC
PPHLN1	0.213757	0.540573	NC
PPIA	-0.0292548	0.912484	NC
PPIC	-0.0137792	0.927023	NC
PPIG	0.0576407	0.92795	NC
PPIL2	0.125271	0.913258	NC
PPM1D	-0.310598	0.705041	NC
PPM1K	-0.392417	0.601671	NC
PPM1L	0.670202	0.0582978	NC
PPM1N	-0.617729	0.371952	NC
PPP1CC	0.155628	0.531122	NC
PPP1R12A	-1.46571	0.154122	NC
PPP1R16B	-0.860417	0.207689	NC
PPP1R21	0.511017	0.388521	NC
PPP1R3B	-1.30463	0.0545113	NC
PPP1R3E	-0.152273	0.464751	NC
PPP1R8	0.586333	0.373904	NC
PPP2CA	-0.0603115	0.949876	NC
PPP2R2A	0.0513344	0.888708	NC
PPP2R2D	0.101646	0.741215	NC
PPP2R3A	0.978115	0.65258	NC
PPP2R5C	-0.0940562	0.748112	NC
PPP3CC	0.0188024	0.98235	NC
PPP4R3A	-0.0749381	0.832477	NC
PPP6R2	0.780146	0.39227	NC
PPRC1	-0.259947	0.48756	NC
PQLC1	-0.0519341	0.842203	NC
PRDM1	-1.80837	0.425562	NC
PRDM2	0.418332	0.560754	NC
PRDM4	-0.594702	0.452529	NC
PRDM8	-0.603263	0.514714	NC
PRDX3	-0.320652	0.54339	NC
PRDX6	0.250621	0.269718	NC
PRELID1	0.185957	0.321226	NC
PRELID2	-0.396724	0.721537	NC
PRKAA1	0.234646	0.562371	NC
PRKAB1	0.615897	0.654625	NC
PRKACA	1.78933	0.203682	NC
PRKAG2	-0.688771	0.507585	NC
PRKAR2A	-0.00234012	0.99147	NC
PRKCI	0.986132	0.259549	NC
PRKD3	-0.324988	0.545344	NC
PRMT2	-0.161148	0.181318	NC
PRMT3	1.51812	0.193335	NC
PRMT9	0.531073	0.721057	NC
PROSER3	-0.92987	0.550521	NC
PRPF38B	-0.185538	0.689134	NC
PRPF40A	-0.490564	0.45607	NC
PRPF4B	0.468857	0.672957	NC
PRPS1	0.551957	0.218782	NC
PRPS2	0.513611	0.714561	NC
PRPSAP1	-0.951947	0.20289	NC
PRR12	1.22156	0.137113	NC
PRR13	0.800551	0.259691	NC
PRR5L	0.346988	0.65963	NC
PRRC2B	0.215251	0.509055	NC
PRRG4	-0.784038	0.537984	NC
PSAP	0.350397	0.342416	NC
PSD3	0.6664	0.521906	NC
PSD4	0.451333	0.234038	NC
PSEN1	-0.397932	0.153585	NC
PSEN2	0.0511785	0.912982	NC
PSIP1	-0.834072	0.154989	NC
PSMA2	0.487275	0.420585	NC
PSMA4	-0.0250299	0.965052	NC
PSMA5	0.882984	0.409642	NC
PSMA6	-0.60922	0.0695867	NC
PSMA7	-0.651587	0.290175	NC
PSMB2	-0.505712	0.444077	NC
PSMC2	-0.204806	0.735502	NC
PSMC6	-0.279857	0.622451	NC
PSMD11	-0.330903	0.648713	NC
PSMD14	0.141289	0.878457	NC
PSMD7	-0.741493	0.159459	NC
PSMD8	0.228799	0.499783	NC
PSMF1	0.414499	0.372576	NC
PSMG1	0.145123	0.913574	NC
PSMG4	-0.297583	0.684048	NC
PSPH	2.16486	0.227784	NC
PTBP3	0.597961	0.41941	NC
PTDSS1	1.16581	0.452935	NC
PTDSS2	0.903476	0.43064	NC
PTEN	-0.276185	0.513939	NC
PTGER4	-0.428545	0.269164	NC
PTGES3	0.560673	0.682326	NC
PTGS1	-0.125693	0.856685	NC
PTK2B	-1.27169	0.250343	NC
PTMA	0.00170304	0.998269	NC
PTP4A1	-0.86336	0.189386	NC
PTP4A2	-0.354267	0.0953659	NC
PTPN1	0.183035	0.51157	NC
PTPN2	0.77865	0.207186	NC
PTPRA	-1.32948	0.126182	NC
PTPRC	0.210211	0.640677	NC
PTPRM	-0.726857	0.615423	NC
PTPRO	-1.13402	0.214402	NC
PTRH1	1.36962	0.182745	NC
PTTG1IP	-0.561543	0.429067	NC
PUF60	-0.384273	0.137879	NC
PUM1	0.0607741	0.697529	NC
PUM2	-0.0907122	0.685471	NC
PURB	-0.0100322	0.968766	NC
PWP1	-0.131621	0.659336	NC
PXK	0.904043	0.482258	NC
PXYLP1	-1.30555	0.108189	NC
PYCARD	-0.297713	0.803555	NC
PYROXD1	0.475073	0.440947	NC
QPRT	-0.221046	0.86791	NC
QRICH1	-0.424922	0.202527	NC
QSER1	0.105652	0.896117	NC
R3HCC1	-0.567474	0.593769	NC
RAB10	-0.259692	0.589882	NC
RAB11FIP4	-1.05413	0.375996	NC
RAB12	2.90148	0.167185	NC
[truncated: 976 more rows]

## Sheet: M1 + RKO vs M1 IPA
gene_symbol	PASid	RED	pvalue	APAreg	APA
ACAD8	chr11:134133839:+	1.26495	0.017102	UP	IPA
AKAP13	chr15:85959083:+	1.75936	0.0369475	UP	IPA
AKAP13	chr15:85984112:+	1.75615	0.0357161	UP	IPA
AKAP13	chr15:86020889:+	1.75615	0.0357161	UP	IPA
ALG9	chr11:111657008:-	0.473176	0.0497505	UP	IPA
BTRC	chr10:103137114:+	0.959982	0.0122129	UP	IPA
CLOCK	chr4:56389681:-	1.09688	0.0109503	UP	IPA
CUX1	chr7:101893998:+	6.20986	0.00766205	UP	IPA
DNAJC5	chr20:62559067:+	1.25369	0.0230303	UP	IPA
DSE	chr6:116724040:+	0.519937	0.0217586	UP	IPA
EIF2A	chr3:150282772:+	1.70634	0.0170129	UP	IPA
EIF4G3	chr1:21501609:-	1.51074	0.0333108	UP	IPA
ETNK1	chr12:22797349:+	0.907509	0.0456657	UP	IPA
FCF1	chr14:75183011:+	1.51586	0.0470043	UP	IPA
GANC	chr15:42576498:+	0.414546	0.0229599	UP	IPA
GRAP2	chr22:40360835:+	1.8597	0.0312676	UP	IPA
GRK3	chr22:26076421:+	1.1717	0.0211224	UP	IPA
HS2ST1	chr1:87564109:+	1.03927	0.0423289	UP	IPA
HS3ST3B1	chr17:14211672:+	0.941065	0.0424389	UP	IPA
HS3ST3B1	chr17:14211776:+	0.968456	0.0435124	UP	IPA
HS3ST3B1	chr17:14212035:+	1.0128	0.037372	UP	IPA
JDP2	chr14:75913549:+	1.47396	0.0167571	UP	IPA
KANSL1L	chr2:211013729:-	2.59496	0.0466926	UP	IPA
LMBR1	chr7:156470534:-	1.38086	0.000892309	UP	IPA
MAP3K5	chr6:136955273:-	1.49115	0.0409444	UP	IPA
MAP3K8	chr10:30728396:+	0.781286	0.0171313	UP	IPA
MAP3K8	chr10:30728864:+	0.774228	0.0142868	UP	IPA
MESD	chr15:81270629:-	0.493245	0.0362104	UP	IPA
MESD	chr15:81270678:-	0.566881	0.0321012	UP	IPA
MESD	chr15:81270704:-	0.565076	0.0319901	UP	IPA
MESD	chr15:81270735:-	0.559825	0.0327804	UP	IPA
MESD	chr15:81274928:-	3.41671	0.0183289	UP	IPA
NAA38	chr17:7770560:-	6.93036	0.00680843	UP	IPA
NEMP1	chr12:57455869:-	6.41597	0.00710636	UP	IPA
NLRC5	chr16:57026778:+	2.04363	0.0103458	UP	IPA
NLRC5	chr16:57026806:+	1.72406	0.0229226	UP	IPA
NRF1	chr7:129274493:+	2.00482	0.0148165	UP	IPA
NUDT3	chr6:34309056:-	0.978596	0.0299491	UP	IPA
PINX1	chr8:10632921:-	1.39479	0.0198491	UP	IPA
PINX1	chr8:10642967:-	1.36737	0.020771	UP	IPA
PLEKHA6	chr1:204315883:-	2.65585	0.035367	UP	IPA
PRPS2	chrX:12839722:+	0.619464	0.0473056	UP	IPA
REV1	chr2:100053990:-	1.077	0.0195768	UP	IPA
REV1	chr2:100054104:-	1.04991	0.0242355	UP	IPA
RPAP2	chr1:92827908:+	1.73745	0.0313529	UP	IPA
RPS10-NUDT3	chr6:34309056:-	0.978596	0.0299491	UP	IPA
SCAF4	chr21:33053678:-	1.1441	0.0464229	UP	IPA
SIK3	chr11:116739513:-	0.53216	0.0424374	UP	IPA
SIPA1L1	chr14:72042639:+	1.06668	0.00924956	UP	IPA
SLC22A5	chr5:131706532:+	1.43483	0.0453005	UP	IPA
SMG6	chr17:2177214:-	2.69091	0.0272686	UP	IPA
SMG6	chr17:2177265:-	2.66855	0.0274162	UP	IPA
SMG6	chr17:2177370:-	2.69831	0.025109	UP	IPA
SP100	chr2:231335075:+	0.766277	0.0152031	UP	IPA
SP100	chr2:231335245:+	0.723357	0.033771	UP	IPA
SP100	chr2:231381242:+	0.804517	0.0201388	UP	IPA
SSR3	chr3:156261551:-	1.03403	0.0258378	UP	IPA
SUN1	chr7:878817:+	2.15393	0.0203765	UP	IPA
TANK	chr2:162061861:+	0.840201	0.0493962	UP	IPA
TAOK2	chr16:29999714:+	1.17624	0.0125522	UP	IPA
TBC1D22A	chr22:47433825:+	0.887056	0.0106393	UP	IPA
TCAIM	chr3:44401292:+	0.948332	0.0468692	UP	IPA
TCEA2	chr20:62695871:+	2.15227	0.0457063	UP	IPA
THOC2	chrX:122735726:-	0.940414	0.020271	UP	IPA
TIA1	chr2:70451556:-	1.46594	0.0323911	UP	IPA
TIA1	chr2:70451614:-	1.47024	0.0325642	UP	IPA
TIRAP	chr11:126163131:+	0.642895	0.0256165	UP	IPA
TMED7-TICAM2	chr5:114951599:-	0.840557	0.0237787	UP	IPA
TMEM25	chr11:118406544:+	2.45308	0.0164409	UP	IPA
TMTC2	chr12:83251351:+	0.722548	0.00908228	UP	IPA
UBOX5	chr20:3127088:-	0.968618	0.0254354	UP	IPA
UBOX5	chr20:3127165:-	0.9818	0.0243959	UP	IPA
UQCC1	chr20:33929162:-	0.898328	0.00194045	UP	IPA
UQCC1	chr20:33931918:-	0.849887	0.0245319	UP	IPA
VASH1	chr14:77240258:+	0.992826	0.0132667	UP	IPA
VTI1A	chr10:114520134:+	0.230961	0.025033	UP	IPA
WDR20	chr14:102681342:+	1.3081	0.0179794	UP	IPA
ZNF3	chr7:99663621:-	0.876271	0.0381649	UP	IPA
ZNF3	chr7:99667596:-	0.865187	0.0300717	UP	IPA
ZSCAN30	chr18:32859513:-	2.20526	0.0417565	UP	IPA
ACYP2	chr2:54200977:+	-0.960633	0.0198857	DN	IPA
ARMC9	chr2:232121170:+	-2.3607	0.0464349	DN	IPA
ATP6V0A1	chr17:40667084:+	-1.22891	0.0090514	DN	IPA
ATRX	chrX:77004835:-	-1.53424	0.0457059	DN	IPA
BTN3A1	chr6:26405060:+	-1.85845	0.0366041	DN	IPA
C15orf38-AP3S2	chr15:90439831:-	-0.813811	0.0497374	DN	IPA
C6orf106	chr6:34572459:-	-0.528662	0.0352018	DN	IPA
CDK5RAP1	chr20:31973330:-	-0.741676	0.021353	DN	IPA
CHCHD3	chr7:132765687:-	-1.54932	0.0435829	DN	IPA
CHD1L	chr1:146678977:+	-0.983064	0.0264772	DN	IPA
CHD1L	chr1:146693042:+	-1.24532	0.0192586	DN	IPA
CHPF	chr2:220406182:-	-0.920852	0.0121566	DN	IPA
COX17	chr3:119393250:-	-0.986436	0.0255119	DN	IPA
FAM217B	chr20:58519273:+	-0.992323	0.0294661	DN	IPA
FAM219B	chr15:75194505:-	-1.68056	0.0196386	DN	IPA
FAM91A1	chr8:124822721:+	-1.72463	0.0219317	DN	IPA
FARP2	chr2:242394167:+	-1.32767	0.00487585	DN	IPA
GCC2	chr2:109123429:+	-9.56372	0.00539186	DN	IPA
GNB1L	chr22:19835370:-	-1.76466	0.0290155	DN	IPA
GNB1L	chr22:19836809:-	-2.69716	0.0111774	DN	IPA
GNB1L	chr22:19837189:-	-2.3129	0.0245748	DN	IPA
GNB1L	chr22:19837228:-	-2.39242	0.01812	DN	IPA
INPP4A	chr2:99199742:+	-1.18931	0.0497323	DN	IPA
KIAA1958	chr9:115391988:+	-2.6885	0.0333585	DN	IPA
MAP3K20	chr2:174091874:+	-0.742737	0.0315773	DN	IPA
MERTK	chr2:112781715:+	-1.84417	0.024156	DN	IPA
MIEF1	chr22:39910795:+	-0.977727	0.0310689	DN	IPA
MRPS6	chr21:35470435:+	-12.4425	0.00846664	DN	IPA
MTHFD1L	chr6:151421141:+	-7.77631	0.0065137	DN	IPA
NOL4L	chr20:31073340:-	-1.61014	0.0483933	DN	IPA
PIGZ	chr3:196676185:-	-1.63075	0.0223927	DN	IPA
PIGZ	chr3:196678417:-	-1.63192	0.0221174	DN	IPA
PIGZ	chr3:196678455:-	-1.65737	0.0276084	DN	IPA
PIKFYVE	chr2:209170543:+	-0.857358	0.0494275	DN	IPA
PPCDC	chr15:75337805:+	-1.10389	0.0467885	DN	IPA
PPCS	chr1:42924518:+	-2.48513	0.0452776	DN	IPA
PPHLN1	chr12:42835758:+	-0.648239	0.00838578	DN	IPA
PPHLN1	chr12:42835856:+	-0.66113	0.0148115	DN	IPA
PPHLN1	chr12:42836335:+	-0.664998	0.0163452	DN	IPA
PTGS1	chr9:125135099:+	-2.12491	0.0397831	DN	IPA
RAB5A	chr3:20021184:+	-3.97458	0.0349531	DN	IPA
RAB6A	chr11:73395603:-	-1.8605	0.00297327	DN	IPA
RERE	chr1:8446083:-	-1.34065	0.00123866	DN	IPA
RSF1	chr11:77524203:-	-0.305813	0.00508643	DN	IPA
RSF1	chr11:77524322:-	-0.388298	0.0354409	DN	IPA
SERGEF	chr11:18008256:-	-1.4566	0.0361493	DN	IPA
SHF	chr15:45490057:-	-1.95689	0.0241945	DN	IPA
SLC39A11	chr17:70718435:-	-1.59914	0.0339305	DN	IPA
SLC9B2	chr4:103982356:-	-3.33426	0.0292222	DN	IPA
SNX1	chr15:64430203:+	-0.0105086	0.0410091	DN	IPA
SOGA1	chr20:35412258:-	-3.05054	0.00367351	DN	IPA
SQSTM1	chr5:179238572:+	-1.67187	0.00103878	DN	IPA
TADA2A	chr17:35825755:+	-1.05949	0.0409418	DN	IPA
TBC1D5	chr3:17783940:-	-10.0486	0.00247409	DN	IPA
THAP6	chr4:76455175:+	-1.93435	0.00157545	DN	IPA
THAP6	chr4:76455236:+	-1.89883	0.00625895	DN	IPA
THAP6	chr4:76455293:+	-1.88513	0.00678871	DN	IPA
TMEM91	chr19:41882283:+	-1.30009	0.0206811	DN	IPA
TXNRD2	chr22:19882539:-	-2.2241	0.019969	DN	IPA
WDR33	chr2:128491344:-	-1.39941	0.0141725	DN	IPA
WDR33	chr2:128492958:-	-1.34544	0.0184927	DN	IPA
WDR33	chr2:128492994:-	-1.38682	0.017928	DN	IPA
YAE1D1	chr7:39612479:+	-1.28498	0.0100731	DN	IPA
YAE1D1	chr7:39612830:+	-1.2845	0.0098463	DN	IPA
YAE1D1	chr7:39615057:+	-1.2816	0.011259	DN	IPA
YAE1D1	chr7:39618072:+	-1.43857	0.00923652	DN	IPA
YAE1D1	chr7:39622930:+	-1.4372	0.00870434	DN	IPA
YAE1D1	chr7:39623612:+	-1.43721	0.00865273	DN	IPA
ZDHHC4	chr7:6623971:+	-8.67864	0.00181574	DN	IPA
ZHX1-C8orf76	chr8:124260983:-	-0.8038	0.0300903	DN	IPA
ZNF775	chr7:150082877:+	-7.03355	0.0170747	DN	IPA
AAK1	chr2:69829981:-	-2.35347	0.319446	NC	IPA
AAK1	chr2:69862096:-	0.828583	0.401538	NC	IPA
AAK1	chr2:69869958:-	-0.45378	0.242904	NC	IPA
AAMDC	chr11:77583327:+	-1.17525	0.172862	NC	IPA
AAMDC	chr11:77583398:+	-1.30161	0.165003	NC	IPA
AAMDC	chr11:77586735:+	-1.30383	0.164188	NC	IPA
AASDH	chr4:57212567:-	0.941475	0.752134	NC	IPA
AASDHPPT	chr11:105962205:+	-1.29485	0.457287	NC	IPA
AATF	chr17:35332305:+	0.0483051	0.99419	NC	IPA
ABCA1	chr9:107623719:-	0.253081	0.683284	NC	IPA
ABCA7	chr19:1050457:+	2.17192	0.406229	NC	IPA
ABCB8	chr7:150734067:+	0.479638	0.542368	NC	IPA
ABCC3	chr17:48728670:+	-3.03261	0.320641	NC	IPA
ABCC3	chr17:48737021:+	0.221455	0.825172	NC	IPA
ABCC3	chr17:48754210:+	0.52621	0.440529	NC	IPA
ABCC3	chr17:48762825:+	-0.395445	0.366552	NC	IPA
ABCC4	chr13:95740707:-	-0.754301	0.568758	NC	IPA
ABCC4	chr13:95748025:-	-0.355964	0.683344	NC	IPA
ABCC4	chr13:95768031:-	0.159653	0.847889	NC	IPA
ABCC5	chr3:183701541:-	0.517083	0.168534	NC	IPA
ABCD1	chrX:152995352:+	0.0597972	0.959668	NC	IPA
ABCF3	chr3:183905888:+	0.0835178	0.923046	NC	IPA
ABCG1	chr21:43654187:+	1.01263	0.278206	NC	IPA
ABCG1	chr21:43715487:+	0.173968	0.876682	NC	IPA
ABHD12	chr20:25280850:-	-0.205296	0.637844	NC	IPA
ABHD12	chr20:25280918:-	-0.154554	0.740193	NC	IPA
ABHD12	chr20:25348699:-	-0.502164	0.428645	NC	IPA
ABHD12	chr20:25367688:-	-0.557975	0.390117	NC	IPA
ABHD14A-ACY1	chr3:52015167:+	1.07962	0.29423	NC	IPA
ABHD14A-ACY1	chr3:52015212:+	0.57768	0.319025	NC	IPA
ABHD18	chr4:128932227:+	-0.17851	0.867196	NC	IPA
ABHD18	chr4:128952931:+	-0.479309	0.580081	NC	IPA
ABHD3	chr18:19234850:-	0.999781	0.149072	NC	IPA
ABHD3	chr18:19243672:-	0.216553	0.814819	NC	IPA
ABHD5	chr3:43760292:+	-1.46324	0.107821	NC	IPA
ABHD5	chr3:43760506:+	-1.50841	0.10556	NC	IPA
ABHD5	chr3:43761117:+	-1.45958	0.104869	NC	IPA
ABHD5	chr3:43761293:+	-1.43095	0.19708	NC	IPA
ABHD5	chr3:43761363:+	-1.45792	0.213129	NC	IPA
ABHD5	chr3:43762191:+	-1.53587	0.220309	NC	IPA
ABHD5	chr3:43764059:+	-1.54203	0.221805	NC	IPA
ABHD5	chr3:43764217:+	-1.55342	0.229417	NC	IPA
ABHD5	chr3:43764243:+	-1.55509	0.228585	NC	IPA
ABHD5	chr3:43774933:+	-1.50939	0.258821	NC	IPA
ABL1	chr9:133589972:+	0.951288	0.395548	NC	IPA
ABL1	chr9:133590543:+	0.950982	0.395326	NC	IPA
ABL1	chr9:133590924:+	0.950794	0.395174	NC	IPA
ABR	chr17:1129187:-	0.348931	0.638848	NC	IPA
ABR	chr17:1131158:-	-0.626495	0.485981	NC	IPA
ABR	chr17:948233:-	-0.368336	0.542772	NC	IPA
ABTB2	chr11:34356316:-	-0.156867	0.859136	NC	IPA
ABTB2	chr11:34356569:-	-0.161415	0.864442	NC	IPA
ACACA	chr17:35685584:-	0.394008	0.668005	NC	IPA
ACAD10	chr12:112183919:+	-0.866107	0.280806	NC	IPA
ACAD10	chr12:112189058:+	0.0117819	0.973949	NC	IPA
ACAD8	chr11:134132994:+	0.822963	0.13248	NC	IPA
ACAP2	chr3:195000420:-	2.95932	0.285561	NC	IPA
ACAP2	chr3:195003266:-	0.710904	0.164995	NC	IPA
ACAT1	chr11:108009778:+	1.92721	0.347954	NC	IPA
ACAT1	chr11:108009892:+	2.01765	0.351621	NC	IPA
ACAT1	chr11:108009960:+	2.00611	0.356182	NC	IPA
ACBD3	chr1:226352489:-	0.395673	0.707143	NC	IPA
ACBD4	chr17:43220330:+	-1.09702	0.162367	NC	IPA
ACBD5	chr10:27484146:-	0.148762	0.798786	NC	IPA
ACBD5	chr10:27484414:-	-0.607399	0.686299	NC	IPA
ACBD5	chr10:27484694:-	-0.631228	0.723156	NC	IPA
ACBD5	chr10:27485737:-	0.0201448	0.986073	NC	IPA
ACBD5	chr10:27485926:-	-0.0409912	0.969937	NC	IPA
ACBD5	chr10:27486068:-	0.25737	0.888591	NC	IPA
ACER3	chr11:76580089:+	-0.701099	0.361709	NC	IPA
ACHE	chr7:100488337:-	-0.656959	0.469592	NC	IPA
ACIN1	chr14:23541475:-	0.210066	0.493501	NC	IPA
ACO1	chr9:32427788:+	0.187837	0.908573	NC	IPA
ACOT8	chr20:44482059:-	-0.203533	0.474751	NC	IPA
ACOT8	chr20:44482308:-	-0.532637	0.65062	NC	IPA
ACOT8	chr20:44482374:-	-0.445369	0.636838	NC	IPA
ACOT8	chr20:44482466:-	-0.494869	0.771441	NC	IPA
ACOT9	chrX:23725948:-	0.162515	0.782251	NC	IPA
ACPP	chr3:132077604:+	0.36602	0.497354	NC	IPA
ACPP	chr3:132077633:+	0.356303	0.463184	NC	IPA
ACPP	chr3:132077685:+	0.390858	0.409159	NC	IPA
ACSF3	chr16:89217756:+	0.671792	0.459964	NC	IPA
ACSF3	chr16:89219161:+	0.950093	0.198429	NC	IPA
ACSL1	chr4:185719450:-	1.29465	0.779029	NC	IPA
ACSL4	chrX:108971381:-	0.0610294	0.889724	NC	IPA
ACSS2	chr20:33470799:+	0.0708046	0.919833	NC	IPA
ACSS2	chr20:33474453:+	0.170155	0.82003	NC	IPA
ACTA2	chr10:90749807:-	0.318365	0.86939	NC	IPA
ACTR8	chr3:53905185:-	-0.154304	0.657164	NC	IPA
ACYP2	chr2:54209102:+	0.376281	0.675941	NC	IPA
ACYP2	chr2:54272501:+	-0.571656	0.401072	NC	IPA
ACYP2	chr2:54280981:+	0.755874	0.291149	NC	IPA
ACYP2	chr2:54281749:+	0.787094	0.27885	NC	IPA
ACYP2	chr2:54295823:+	1.17462	0.381021	NC	IPA
ACYP2	chr2:54312206:+	0.462152	0.369316	NC	IPA
ACYP2	chr2:54312562:+	0.451242	0.402661	NC	IPA
ACYP2	chr2:54329811:+	0.460607	0.467105	NC	IPA
ACYP2	chr2:54336128:+	0.239084	0.557359	NC	IPA
ADA2	chr22:17663814:-	-0.54898	0.648206	NC	IPA
ADAM10	chr15:58947445:-	0.165363	0.873197	NC	IPA
ADAM10	chr15:59019376:-	0.195876	0.853389	NC	IPA
ADAM10	chr15:59039553:-	0.4663	0.687259	NC	IPA
ADAM9	chr8:38873538:+	0.293121	0.721123	NC	IPA
ADAMTSL4	chr1:150531224:+	0.143922	0.853062	NC	IPA
ADAP2	chr17:29283595:+	-0.947695	0.304324	NC	IPA
ADAP2	chr17:29283649:+	-0.981549	0.292163	NC	IPA
ADARB1	chr21:46566210:+	1.46786	0.287724	NC	IPA
ADARB1	chr21:46567255:+	1.13106	0.331517	NC	IPA
ADARB1	chr21:46569819:+	1.21346	0.286179	NC	IPA
ADARB1	chr21:46642472:+	0.650758	0.364716	NC	IPA
ADARB1	chr21:46642497:+	0.681185	0.363527	NC	IPA
ADARB1	chr21:46642525:+	0.675331	0.360359	NC	IPA
ADARB1	chr21:46643201:+	1.71414	0.425305	NC	IPA
ADARB1	chr21:46644077:+	0.495295	0.560592	NC	IPA
ADARB1	chr21:46644127:+	-0.308647	0.523849	NC	IPA
ADARB1	chr21:46644161:+	-0.307791	0.583363	NC	IPA
ADARB1	chr21:46645351:+	-0.423527	0.557548	NC	IPA
ADCY7	chr16:50344440:+	0.680825	0.572105	NC	IPA
ADCY9	chr16:4031544:-	2.46501	0.264331	NC	IPA
ADD1	chr4:2888755:+	3.65862	0.312927	NC	IPA
ADD1	chr4:2908484:+	-2.87976	0.430819	NC	IPA
ADIPOR2	chr12:1879588:+	0.537802	0.921245	NC	IPA
ADK	chr10:75929360:+	-1.10857	0.22734	NC	IPA
ADK	chr10:76308018:+	-1.8663	0.118667	NC	IPA
AEBP2	chr12:19594715:+	0.992828	0.417598	NC	IPA
AFF1	chr4:87911931:+	1.93705	0.275745	NC	IPA
AFF1	chr4:87917898:+	2.79328	0.262645	NC	IPA
AFF1	chr4:87919989:+	-1.24294	0.535619	NC	IPA
AFF1	chr4:87921754:+	1.13462	0.279872	NC	IPA
AFMID	chr17:76191206:+	-1.00541	0.353478	NC	IPA
AFMID	chr17:76193641:+	0.333758	0.430223	NC	IPA
AGAP3	chr7:150802212:+	0.333108	0.253252	NC	IPA
AGAP3	chr7:150828399:+	-0.246546	0.648541	NC	IPA
AGBL5	chr2:27282403:+	-0.258177	0.604112	NC	IPA
AGBL5	chr2:27285869:+	-0.257266	0.605746	NC	IPA
AGBL5	chr2:27290143:+	-0.257266	0.605746	NC	IPA
AGGF1	chr5:76327142:+	0.34158	0.504776	NC	IPA
AGO2	chr8:141582241:-	-0.0237683	0.95024	NC	IPA
AGO3	chr1:36439193:+	0.077457	0.909966	NC	IPA
AGO3	chr1:36445387:+	-0.0379396	0.975657	NC	IPA
AGO3	chr1:36454519:+	-0.225963	0.847801	NC	IPA
AGO3	chr1:36454941:+	-0.0340736	0.979523	NC	IPA
AGO3	chr1:36458321:+	-1.94316	0.530829	NC	IPA
AGO3	chr1:36508618:+	-0.252913	0.862063	NC	IPA
AGO4	chr1:36317353:+	1.03	0.46641	NC	IPA
AGO4	chr1:36320529:+	0.247411	0.557144	NC	IPA
AGO4	chr1:36321035:+	0.139732	0.609915	NC	IPA
AGPAT3	chr21:45390921:+	-0.512994	0.259793	NC	IPA
AGTPBP1	chr9:88190018:-	-0.505704	0.514991	NC	IPA
AHNAK	chr11:62266388:-	0.130158	0.831734	NC	IPA
AHNAK	chr11:62283374:-	0.126754	0.834263	NC	IPA
AHRR	chr5:315029:+	-0.846364	0.118528	NC	IPA
AHRR	chr5:315089:+	-0.846045	0.12715	NC	IPA
AHRR	chr5:368224:+	1.3924	0.0865696	NC	IPA
AHRR	chr5:368700:+	1.4079	0.0878297	NC	IPA
AHRR	chr5:432441:+	-1.92653	0.42265	NC	IPA
AIFM2	chr10:71888622:-	0.168117	0.87105	NC	IPA
AIG1	chr6:143511734:+	0.106368	0.920999	NC	IPA
AIG1	chr6:143520664:+	0.0401921	0.96826	NC	IPA
AIG1	chr6:143527133:+	0.043466	0.965825	NC	IPA
AIG1	chr6:143554728:+	0.0301235	0.976129	NC	IPA
AK2	chr1:33477757:-	0.126383	0.734633	NC	IPA
AK2	chr1:33478645:-	0.137417	0.706542	NC	IPA
AK6	chr5:68660570:-	0.180159	0.716505	NC	IPA
AK6	chr5:68660641:-	0.21474	0.651217	NC	IPA
AK6	chr5:68660697:-	-1.73896	0.453961	NC	IPA
AK8	chr9:135612603:-	-2.15592	0.463949	NC	IPA
AKAP13	chr15:86080233:+	0.830866	0.199387	NC	IPA
AKAP13	chr15:86228105:+	0.675684	0.4738	NC	IPA
AKAP9	chr7:91720911:+	0.259987	0.878588	NC	IPA
AKIRIN2	chr6:88408121:-	0.736447	0.338769	NC	IPA
AKIRIN2	chr6:88408907:-	-1.07689	0.614154	NC	IPA
AKIRIN2	chr6:88409384:-	-1.65712	0.42265	NC	IPA
AKNA	chr9:117100438:-	0.339389	0.7067	NC	IPA
AKNA	chr9:117106286:-	2.13572	0.39854	NC	IPA
AKR1E2	chr10:4869581:+	2.59026	0.121905	NC	IPA
AKR1E2	chr10:4870927:+	2.60948	0.11762	NC	IPA
AKR1E2	chr10:4889320:+	-0.402388	0.42265	NC	IPA
ALCAM	chr3:105192018:+	-0.301126	0.572405	NC	IPA
ALDH3B1	chr11:67792083:+	0.208707	0.76662	NC	IPA
ALDH3B1	chr11:67792858:+	0.268852	0.646142	NC	IPA
ALDH7A1	chr5:125900204:-	-1.85848	0.215772	NC	IPA
ALG10B	chr12:38715259:+	-0.460537	0.191554	NC	IPA
ALG10B	chr12:38716391:+	-0.416343	0.149827	NC	IPA
ALG11	chr13:52593029:+	0.0945159	0.894129	NC	IPA
ALG11	chr13:52599011:+	1.60351	0.290943	NC	IPA
ALG13	chrX:110931322:+	-1.33473	0.463033	NC	IPA
ALG13	chrX:110931351:+	0.158184	0.261627	NC	IPA
ALG13	chrX:110932028:+	-0.369935	0.319355	NC	IPA
ALG9	chr11:111656949:-	0.300424	0.151641	NC	IPA
ALKBH1	chr14:78151327:-	0.3161	0.784722	NC	IPA
ALKBH1	chr14:78151354:-	0.311415	0.788162	NC	IPA
ALMS1	chr2:73686609:+	0.396993	0.593381	NC	IPA
ALOX5	chr10:45915682:+	0.433825	0.724536	NC	IPA
ALOX5	chr10:45934607:+	-1.88429	0.527624	NC	IPA
ALPK1	chr4:113267644:+	-0.207415	0.758705	NC	IPA
ALPK1	chr4:113299382:+	1.12351	0.190964	NC	IPA
ALPK1	chr4:113307071:+	-0.104845	0.788658	NC	IPA
ALPK1	chr4:113307297:+	-0.145092	0.698563	NC	IPA
ALPK1	chr4:113336295:+	0.0185357	0.976284	NC	IPA
ALPK1	chr4:113340404:+	-0.250231	0.62781	NC	IPA
ALS2	chr2:202624013:-	-1.25223	0.253833	NC	IPA
ALS2	chr2:202624175:-	-1.27035	0.236491	NC	IPA
AMACR	chr5:33988772:-	0.121122	0.459284	NC	IPA
AMBRA1	chr11:46450143:-	-0.168306	0.528121	NC	IPA
AMBRA1	chr11:46450183:-	-0.16516	0.536635	NC	IPA
AMBRA1	chr11:46450218:-	-0.188849	0.465507	NC	IPA
AMDHD2	chr16:2579732:+	-0.833105	0.215899	NC	IPA
AMFR	chr16:56418698:-	0.56768	0.469423	NC	IPA
AMY2B	chr1:104097861:+	0.281617	0.60427	NC	IPA
AMZ2	chr17:66203503:+	-4.47946	0.153581	NC	IPA
AMZ2	chr17:66203634:+	0.580677	0.292523	NC	IPA
AMZ2	chr17:66205275:+	0.473568	0.318006	NC	IPA
AMZ2	chr17:66214488:+	0.313802	0.494689	NC	IPA
AMZ2	chr17:66231463:+	0.461103	0.714446	NC	IPA
ANAPC1	chr2:112638031:-	2.3955	0.161059	NC	IPA
ANAPC10	chr4:145933605:-	-0.618166	0.147006	NC	IPA
ANAPC10	chr4:145953665:-	-0.549958	0.181918	NC	IPA
ANAPC16	chr10:73983912:+	-0.150971	0.809526	NC	IPA
ANAPC7	chr12:110813279:-	-0.0788182	0.832058	NC	IPA
ANGEL1	chr14:77265325:-	1.76842	0.614374	NC	IPA
ANGEL2	chr1:213179885:-	-0.246345	0.741766	NC	IPA
ANGEL2	chr1:213180191:-	-0.307934	0.705902	NC	IPA
ANK1	chr8:41685683:-	-2.18694	0.42265	NC	IPA
ANKDD1A	chr15:65224712:+	0.044649	0.976651	NC	IPA
ANKH	chr5:14796278:-	-0.0810342	0.93458	NC	IPA
ANKH	chr5:14820488:-	-2.02807	0.42265	NC	IPA
ANKHD1-EIF4EBP3	chr5:139852062:+	0.186193	0.697613	NC	IPA
ANKHD1-EIF4EBP3	chr5:139853706:+	0.193358	0.688546	NC	IPA
ANKHD1-EIF4EBP3	chr5:139916921:+	0.263231	0.856742	NC	IPA
ANKHD1-EIF4EBP3	chr5:139919434:+	0.13765	0.588334	NC	IPA
ANKHD1-EIF4EBP3	chr5:139920753:+	0.148816	0.580437	NC	IPA
ANKHD1-EIF4EBP3	chr5:139921717:+	0.139943	0.607748	NC	IPA
ANKHD1	chr5:139852062:+	0.0277881	0.937865	NC	IPA
ANKHD1	chr5:139853706:+	0.0313987	0.929724	NC	IPA
ANKHD1	chr5:139916921:+	0.126257	0.957886	NC	IPA
ANKIB1	chr7:91998672:+	-0.430314	0.886912	NC	IPA
ANKLE2	chr12:133330871:-	0.288001	0.812611	NC	IPA
ANKMY1	chr2:241461355:-	-1.508	0.133887	NC	IPA
ANKMY1	chr2:241461442:-	-0.388714	0.581015	NC	IPA
ANKMY1	chr2:241499489:-	0.124557	0.816731	NC	IPA
ANKRD10	chr13:111534057:-	-0.455763	0.459879	NC	IPA
ANKRD10	chr13:111535375:-	-0.0916802	0.957344	NC	IPA
ANKRD10	chr13:111535542:-	-1.84659	0.232013	NC	IPA
ANKRD10	chr13:111535855:-	2.85773	0.372733	NC	IPA
ANKRD10	chr13:111542502:-	0.00265625	0.992343	NC	IPA
ANKRD10	chr13:111544946:-	-0.00311352	0.991064	NC	IPA
ANKRD10	chr13:111545045:-	-0.00481108	0.986229	NC	IPA
ANKRD10	chr13:111555824:-	-0.509617	0.686219	NC	IPA
ANKRD10	chr13:111556040:-	-1.67763	0.566928	NC	IPA
ANKRD10	chr13:111557374:-	0.0443106	0.976976	NC	IPA
ANKRD11	chr16:89353069:-	0.0171118	0.955791	NC	IPA
ANKRD11	chr16:89356459:-	0.07248	0.957889	NC	IPA
ANKRD11	chr16:89365283:-	0.00103363	0.998182	NC	IPA
ANKRD11	chr16:89367748:-	-0.269538	0.806187	NC	IPA
ANKRD11	chr16:89409410:-	-2.86385	0.540379	NC	IPA
ANKRD13A	chr12:110457267:+	-0.261353	0.681996	NC	IPA
ANKRD13A	chr12:110458201:+	-0.0366379	0.964767	NC	IPA
ANKRD13A	chr12:110459136:+	0.347128	0.696554	NC	IPA
ANKRD13C	chr1:70739683:-	-0.0511237	0.950947	NC	IPA
ANKRD17	chr4:73966574:-	-0.859871	0.461395	NC	IPA
ANKRD17	chr4:73977174:-	-0.139356	0.563538	NC	IPA
ANKRD17	chr4:73977332:-	0.386355	0.513108	NC	IPA
ANKRD17	chr4:73977539:-	-1.47096	0.457081	NC	IPA
ANKRD27	chr19:33126370:-	-1.08347	0.199765	NC	IPA
ANKRD27	chr19:33128222:-	2.57181	0.481423	NC	IPA
ANKRD28	chr3:15710048:-	-0.241337	0.225802	NC	IPA
ANKRD42	chr11:82925473:+	0.467169	0.494064	NC	IPA
ANKRD42	chr11:82925514:+	0.439757	0.485734	NC	IPA
ANKRD42	chr11:82926242:+	0.438236	0.268821	NC	IPA
ANKRD44	chr2:197964201:-	-0.284854	0.771491	NC	IPA
ANKRD44	chr2:198114308:-	-0.193573	0.824423	NC	IPA
ANKRD50	chr4:125622595:-	1.22146	0.109915	NC	IPA
ANKRD50	chr4:125626503:-	1.15386	0.136355	NC	IPA
ANKRD54	chr22:38243577:-	-0.13401	0.868461	NC	IPA
ANKRD54	chr22:38244137:-	-0.0245075	0.970929	NC	IPA
ANKRD54	chr22:38244186:-	-0.0263427	0.968627	NC	IPA
ANKZF1	chr2:220099470:+	-0.213439	0.772274	NC	IPA
ANO10	chr3:43526401:-	3.8943	0.325747	NC	IPA
ANOS1	chrX:8533847:-	1.05627	0.268761	NC	IPA
ANP32B	chr9:100770102:+	0.0883889	0.925151	NC	IPA
ANP32B	chr9:100771140:+	-0.0260851	0.979405	NC	IPA
ANP32B	chr9:100774879:+	-0.366714	0.520368	NC	IPA
ANTXR2	chr4:80886830:-	-2.24357	0.440003	NC	IPA
ANTXR2	chr4:80896664:-	2.38069	0.227216	NC	IPA
ANTXR2	chr4:80986775:-	0.704616	0.496603	NC	IPA
ANTXR2	chr4:80989516:-	0.905902	0.423176	NC	IPA
ANXA1	chr9:75769681:+	-0.937997	0.554779	NC	IPA
ANXA11	chr10:81916751:-	-1.30926	0.178138	NC	IPA
ANXA11	chr10:81916781:-	-1.26844	0.113199	NC	IPA
ANXA11	chr10:81916844:-	1.23072	0.42265	NC	IPA
ANXA2	chr15:60682871:-	-0.459113	0.741574	NC	IPA
ANXA4	chr2:69891464:+	0.421252	0.583551	NC	IPA
ANXA4	chr2:70000299:+	0.419237	0.496939	NC	IPA
AP1AR	chr4:113187986:+	-0.206137	0.681516	NC	IPA
AP1S2	chrX:15848172:-	0.412029	0.43031	NC	IPA
AP2A2	chr11:1005979:+	0.369065	0.522788	NC	IPA
AP2B1	chr17:33987139:+	0.100898	0.6997	NC	IPA
AP2M1	chr3:183901086:+	0.189974	0.966162	NC	IPA
AP3S2	chr15:90417625:-	0.112618	0.906499	NC	IPA
AP3S2	chr15:90418617:-	0.0128827	0.987937	NC	IPA
AP3S2	chr15:90436310:-	0.317712	0.699457	NC	IPA
AP4S1	chr14:31552432:+	0.504941	0.467382	NC	IPA
AP4S1	chr14:31556945:+	0.835255	0.299603	NC	IPA
AP4S1	chr14:31558555:+	0.854155	0.313156	NC	IPA
AP5M1	chr14:57742745:+	-0.772895	0.736982	NC	IPA
AP5M1	chr14:57742773:+	-0.737105	0.767763	NC	IPA
AP5M1	chr14:57744109:+	-0.029107	0.938956	NC	IPA
APAF1	chr12:99047816:+	-0.562742	0.561547	NC	IPA
APBA3	chr19:3757899:-	0.162203	0.599048	NC	IPA
APH1B	chr15:63596853:+	1.54496	0.669088	NC	IPA
API5	chr11:43357778:+	1.33877	0.384241	NC	IPA
API5	chr11:43358191:+	1.32172	0.400832	NC	IPA
APMAP	chr20:24949494:-	0.069024	0.798179	NC	IPA
APMAP	chr20:24949524:-	0.0711841	0.7915	NC	IPA
APOBEC3D	chr22:39420185:+	-0.913121	0.577372	NC	IPA
APOBEC3F	chr22:39440428:+	0.533558	0.371369	NC	IPA
APOBEC3G	chr22:39479180:+	-0.255183	0.960161	NC	IPA
APOBEC3H	chr22:39496541:+	0.578868	0.370382	NC	IPA
APOL3	chr22:36555573:-	-0.393311	0.328394	NC	IPA
APOLD1	chr12:12885356:+	1.74194	0.235359	NC	IPA
APOLD1	chr12:12892479:+	1.08801	0.324679	NC	IPA
APOLD1	chr12:12892512:+	1.08799	0.324669	NC	IPA
APOLD1	chr12:12905045:+	0.949697	0.41582	NC	IPA
APOO	chrX:23854760:-	-0.280291	0.304594	NC	IPA
APOO	chrX:23895219:-	1.80439	0.135623	NC	IPA
APP	chr21:27366708:-	-0.24062	0.484342	NC	IPA
APP	chr21:27369397:-	-0.248481	0.469804	NC	IPA
APP	chr21:27369482:-	-0.248434	0.469885	NC	IPA
APP	chr21:27369537:-	-0.248161	0.470152	NC	IPA
ARAF	chrX:47425374:+	1.10764	0.511222	NC	IPA
ARAF	chrX:47425911:+	1.53297	0.378897	NC	IPA
ARFGAP3	chr22:43222869:-	-0.737432	0.444686	NC	IPA
ARHGAP17	chr16:24960449:-	0.905674	0.203133	NC	IPA
ARHGAP22	chr10:49781107:-	0.619292	0.544977	NC	IPA
ARHGAP26	chr5:142596670:+	-0.0803219	0.932665	NC	IPA
ARHGAP31	chr3:119042645:+	-1.21433	0.819632	NC	IPA
ARHGAP35	chr19:47455516:+	-0.692415	0.662245	NC	IPA
ARHGAP35	chr19:47486341:+	-0.704574	0.655449	NC	IPA
ARHGEF10L	chr1:17967268:+	0.234522	0.855984	NC	IPA
ARHGEF17	chr11:73059832:+	-1.59556	0.410588	NC	IPA
ARHGEF7	chr13:111933415:+	0.843441	0.308738	NC	IPA
ARHGEF7	chr13:111933475:+	0.80819	0.295771	NC	IPA
ARHGEF7	chr13:111947539:+	0.39155	0.830634	NC	IPA
ARHGEF7	chr13:111949334:+	0.292593	0.878264	NC	IPA
ARID1B	chr6:157260008:+	-0.278844	0.675345	NC	IPA
ARID1B	chr6:157284874:+	-1.27838	0.17963	NC	IPA
ARID1B	chr6:157306778:+	-0.480796	0.145644	NC	IPA
ARID1B	chr6:157313146:+	-0.148612	0.719518	NC	IPA
ARID1B	chr6:157381619:+	-0.672332	0.228249	NC	IPA
ARID1B	chr6:157393704:+	-0.375332	0.432643	NC	IPA
ARID1B	chr6:157505771:+	0.0605638	0.874434	NC	IPA
ARID1B	chr6:157507754:+	0.360885	0.683488	NC	IPA
ARID2	chr12:46198214:+	-1.10497	0.516181	NC	IPA
ARID4B	chr1:235375928:-	0.018947	0.935343	NC	IPA
ARID4B	chr1:235417185:-	-4.93948	0.216945	NC	IPA
ARID5B	chr10:63662725:+	0.095611	0.907952	NC	IPA
ARID5B	chr10:63674019:+	0.394398	0.664029	NC	IPA
ARID5B	chr10:63696622:+	0.214891	0.798616	NC	IPA
ARID5B	chr10:63701774:+	0.34066	0.537383	NC	IPA
ARIH2	chr3:48966053:+	1.01506	0.131354	NC	IPA
ARIH2	chr3:48966104:+	1.02074	0.149196	NC	IPA
ARIH2	chr3:48972509:+	-2.59977	0.42265	NC	IPA
ARIH2	chr3:48972815:+	-2.78427	0.42265	NC	IPA
ARIH2	chr3:48973134:+	0.415976	0.199024	NC	IPA
ARIH2	chr3:48973164:+	0.567375	0.119077	NC	IPA
ARIH2	chr3:48975098:+	0.638279	0.0699515	NC	IPA
ARL16	chr17:79649272:-	-0.784793	0.307444	NC	IPA
ARL2	chr11:64787143:+	-0.129613	0.982278	NC	IPA
ARL5A	chr2:152682734:-	-1.46869	0.129426	NC	IPA
ARL6	chr3:97517381:+	-0.261332	0.672716	NC	IPA
ARL6	chr3:97519214:+	0.693245	0.42265	NC	IPA
ARL6IP1	chr16:18809234:-	-0.190767	0.848286	NC	IPA
ARMC2	chr6:109190803:+	-0.489209	0.561597	NC	IPA
ARMC2	chr6:109205241:+	0.0997537	0.918412	NC	IPA
ARMC6	chr19:19160870:+	-0.432473	0.733077	NC	IPA
ARMC7	chr17:73110925:+	-1.19781	0.18545	NC	IPA
ARMC7	chr17:73110957:+	-1.19727	0.185679	NC	IPA
ARMC7	chr17:73116976:+	-1.20715	0.178922	NC	IPA
ARMC8	chr3:137964525:+	0.359905	0.722346	NC	IPA
ARMC8	chr3:137965562:+	0.263616	0.77767	NC	IPA
ARMC8	chr3:137965726:+	0.206346	0.815372	NC	IPA
ARMC8	chr3:137965923:+	0.18568	0.830707	NC	IPA
ARMC8	chr3:137965974:+	0.18159	0.834186	NC	IPA
ARMC8	chr3:137966790:+	0.184073	0.832407	NC	IPA
ARMC8	chr3:137967953:+	0.185138	0.831809	NC	IPA
ARMC9	chr2:232079993:+	-0.0601376	0.96162	NC	IPA
ARMC9	chr2:232143585:+	0.276036	0.766953	NC	IPA
ARMC9	chr2:232209911:+	-0.0333933	0.974375	NC	IPA
ARNTL2	chr12:27521194:+	0.919038	0.840908	NC	IPA
ARPC2	chr2:219103920:+	1.11982	0.542282	NC	IPA
ARPC4-TTLL3	chr3:9848782:+	-0.333311	0.613089	NC	IPA
ARPC4-TTLL3	chr3:9849526:+	-0.382411	0.557325	NC	IPA
ARPC4-TTLL3	chr3:9862725:+	0.0280847	0.943356	NC	IPA
ARPC4-TTLL3	chr3:9871313:+	-0.807878	0.475429	NC	IPA
ARPC4-TTLL3	chr3:9872067:+	-0.626238	0.551827	NC	IPA
ARPC4-TTLL3	chr3:9872196:+	-0.70237	0.498381	NC	IPA
ARPC4-TTLL3	chr3:9872866:+	-0.630538	0.429749	NC	IPA
ARPC4-TTLL3	chr3:9873366:+	-0.613884	0.438873	NC	IPA
ARPIN	chr15:90446098:-	0.132017	0.905434	NC	IPA
ARRB1	chr11:75035026:-	0.170242	0.753455	NC	IPA
ARRB1	chr11:75059997:-	0.900126	0.524112	NC	IPA
ARSB	chr5:78111540:-	0.0348707	0.953947	NC	IPA
ARSB	chr5:78128291:-	3.01476	0.25194	NC	IPA
ARSB	chr5:78131604:-	0.962636	0.792468	NC	IPA
ARSB	chr5:78180122:-	0.961735	0.275177	NC	IPA
ARSD	chrX:2830684:-	-0.620117	0.465304	NC	IPA
ARSD	chrX:2831020:-	-0.485343	0.601019	NC	IPA
ARSD	chrX:2831510:-	-0.401718	0.68822	NC	IPA
ARSD	chrX:2831697:-	-0.358014	0.718462	NC	IPA
ARSD	chrX:2832640:-	-0.319915	0.599743	NC	IPA
ASAH1	chr8:17921744:-	0.43065	0.703725	NC	IPA
ASAH1	chr8:17924272:-	0.166824	0.668359	NC	IPA
ASAP1	chr8:131266779:-	0.49382	0.925553	NC	IPA
ASAP2	chr2:9350105:+	0.378522	0.740386	NC	IPA
ASAP2	chr2:9351702:+	0.389302	0.733159	NC	IPA
ASAP2	chr2:9351734:+	0.389475	0.733037	NC	IPA
ASAP2	chr2:9364656:+	0.561602	0.654262	NC	IPA
ASB3	chr2:53922467:-	0.810447	0.384721	NC	IPA
ASB3	chr2:53926972:-	0.543588	0.526664	NC	IPA
ASB3	chr2:53997303:-	0.581269	0.658071	NC	IPA
ASB3	chr2:54000054:-	0.931081	0.553266	NC	IPA
ASB7	chr15:101170414:+	-0.635221	0.493099	NC	IPA
ASCC2	chr22:30218106:-	0.230482	0.841137	NC	IPA
ASCC3	chr6:100994339:-	0.271051	0.612036	NC	IPA
ASCC3	chr6:101302465:-	0.331174	0.461663	NC	IPA
ASCC3	chr6:101304179:-	0.322938	0.483119	NC	IPA
ASCC3	chr6:101304349:-	-2.56315	0.0975902	NC	IPA
ASF1B	chr19:14231610:-	0.565137	0.677754	NC	IPA
ASH1L	chr1:155437554:-	0.916567	0.0576955	NC	IPA
ASPH	chr8:62519020:-	0.354583	0.38426	NC	IPA
ASPH	chr8:62531503:-	0.38512	0.470718	NC	IPA
ASPH	chr8:62536272:-	0.394975	0.455088	NC	IPA
ASPH	chr8:62536684:-	0.401438	0.442089	NC	IPA
ASPH	chr8:62537022:-	0.396579	0.447898	NC	IPA
ASPH	chr8:62537096:-	0.399285	0.443873	NC	IPA
ASPH	chr8:62566220:-	-0.16693	0.817186	NC	IPA
ASPH	chr8:62568688:-	-1.70896	0.469628	NC	IPA
ASPH	chr8:62571400:-	-1.60736	0.395204	NC	IPA
ASPH	chr8:62573300:-	0.865352	0.46421	NC	IPA
ASPH	chr8:62574232:-	0.404834	0.618719	NC	IPA
ASPSCR1	chr17:79953024:+	0.254122	0.757192	NC	IPA
ASRGL1	chr11:62124676:+	-0.419089	0.55477	NC	IPA
ASRGL1	chr11:62138529:+	-0.532341	0.537891	NC	IPA
ASTN2	chr9:119942907:-	0.0498015	0.948984	NC	IPA
ASXL1	chr20:30960036:+	0.360344	0.597624	NC	IPA
ASXL1	chr20:30960356:+	0.252366	0.726834	NC	IPA
ASXL1	chr20:31009069:+	0.295067	0.676039	NC	IPA
ATAD1	chr10:89520763:-	1.28667	0.738037	NC	IPA
ATE1	chr10:123587323:-	0.200252	0.785267	NC	IPA
ATE1	chr10:123590397:-	1.65063	0.323864	NC	IPA
ATE1	chr10:123591261:-	1.50051	0.279012	NC	IPA
ATF3	chr1:212763777:+	-8.51688	0.176582	NC	IPA
ATF5	chr19:50434384:+	-0.533616	0.0799607	NC	IPA
ATF5	chr19:50435084:+	-0.448019	0.113744	NC	IPA
ATF6	chr1:161835758:+	0.473649	0.547145	NC	IPA
ATF6	chr1:161840885:+	0.819	0.470549	NC	IPA
ATF6	chr1:161857241:+	0.546316	0.691282	NC	IPA
ATF6	chr1:161857785:+	-0.14181	0.745517	NC	IPA
ATF6	chr1:161858350:+	-0.0192377	0.957981	NC	IPA
ATF6	chr1:161861978:+	0.1092	0.836606	NC	IPA
ATF6	chr1:161863920:+	0.192442	0.746166	NC	IPA
ATF7IP2	chr16:10481592:+	0.860128	0.246488	NC	IPA
ATG10	chr5:81319465:+	-1.41971	0.661411	NC	IPA
ATG10	chr5:81322397:+	1.48769	0.178824	NC	IPA
ATG16L2	chr11:72531643:+	-0.592242	0.600348	NC	IPA
ATG7	chr3:11488410:+	0.219967	0.720906	NC	IPA
ATG7	chr3:11509392:+	-1.66387	0.315734	NC	IPA
ATG7	chr3:11510335:+	-0.439642	0.23054	NC	IPA
ATG7	chr3:11513049:+	0.146555	0.754534	NC	IPA
ATG7	chr3:11568406:+	0.297406	0.874644	NC	IPA
ATG7	chr3:11580201:+	-0.843209	0.471032	NC	IPA
ATG7	chr3:11596510:+	-0.483668	0.39674	NC	IPA
ATG7	chr3:11596557:+	-0.488547	0.394972	NC	IPA
ATG7	chr3:11598188:+	-0.500015	0.388048	NC	IPA
ATG7	chr3:11598741:+	-0.417	0.458425	NC	IPA
ATG7	chr3:11599139:+	-0.431774	0.442691	NC	IPA
ATL2	chr2:38524290:-	-0.283653	0.916254	NC	IPA
ATM	chr11:108100091:+	1.07273	0.519393	NC	IPA
ATM	chr11:108207637:+	0.16879	0.923704	NC	IPA
ATOX1	chr5:151123619:-	1.32245	0.40646	NC	IPA
ATP11B	chr3:182631893:+	-0.228331	0.587806	NC	IPA
ATP11B	chr3:182632329:+	0.129738	0.347214	NC	IPA
ATP11B	chr3:182632390:+	0.181199	0.401149	NC	IPA
ATP11B	chr3:182632448:+	0.210333	0.378257	NC	IPA
ATP11B	chr3:182632538:+	0.274194	0.168559	NC	IPA
ATP11B	chr3:182633037:+	0.184019	0.460238	NC	IPA
ATP11B	chr3:182633692:+	0.17526	0.50219	NC	IPA
ATP11B	chr3:182634150:+	0.116584	0.678246	NC	IPA
ATP11B	chr3:182634378:+	0.134949	0.628494	NC	IPA
ATP13A3	chr3:194129272:-	0.100347	0.897528	NC	IPA
ATP2A2	chr12:110785128:+	0.0568121	0.635956	NC	IPA
ATP2C1	chr3:130720473:+	-0.137911	0.817598	NC	IPA
ATP2C1	chr3:130720621:+	-0.00930191	0.990688	NC	IPA
ATP2C1	chr3:130720837:+	-0.0772423	0.82951	NC	IPA
ATP2C1	chr3:130721041:+	-0.00392322	0.991604	NC	IPA
ATP2C1	chr3:130721101:+	-0.00266933	0.994293	NC	IPA
ATP2C1	chr3:130721206:+	-0.00750552	0.983947	NC	IPA
ATP2C1	chr3:130721902:+	-0.0197108	0.957819	NC	IPA
ATP2C1	chr3:130721952:+	-0.0494653	0.890483	NC	IPA
ATP2C1	chr3:130721994:+	-0.0527212	0.883009	NC	IPA
ATP2C1	chr3:130722178:+	-0.0552273	0.877112	NC	IPA
ATP2C1	chr3:130730638:+	-0.0409328	0.909601	NC	IPA
ATP2C1	chr3:130733946:+	-0.0551352	0.876566	NC	IPA
ATP5A1	chr18:43669531:-	1.39922	0.295087	NC	IPA
ATP5J2-PTCD1	chr7:99020175:-	-0.0237949	0.973466	NC	IPA
ATP5J2-PTCD1	chr7:99055781:-	0.208356	0.664717	NC	IPA
ATP5J2-PTCD1	chr7:99055818:-	0.208655	0.66384	NC	IPA
ATP5J2-PTCD1	chr7:99055882:-	0.229405	0.549311	NC	IPA
ATP5J2-PTCD1	chr7:99057665:-	1.6489	0.237803	NC	IPA
ATP5J2	chr7:99056789:-	0.615476	0.216532	NC	IPA
ATP5J2	chr7:99057665:-	0.573024	0.234224	NC	IPA
ATP5S	chr14:50789487:+	2.46477	0.55326	NC	IPA
ATP5S	chr14:50789566:+	-0.530118	0.67925	NC	IPA
ATP5S	chr14:50789613:+	-0.491866	0.701186	NC	IPA
ATP5S	chr14:50791005:+	-0.0932786	0.920308	NC	IPA
ATP5S	chr14:50791094:+	-0.195192	0.846676	NC	IPA
ATP6V0A1	chr17:40669942:+	1.52098	0.602367	NC	IPA
ATP6V0A1	chr17:40670028:+	1.52983	0.602203	NC	IPA
ATP6V0A2	chr12:124197966:+	-1.03237	0.419001	NC	IPA
ATP6V0E1	chr5:172447612:+	-1.51827	0.310605	NC	IPA
ATP6V1A	chr3:113507811:+	0.367127	0.736652	NC	IPA
ATP6V1B2	chr8:20068926:+	0.518753	0.527464	NC	IPA
ATP6V1H	chr8:54663335:-	0.423991	0.76661	NC	IPA
ATP6V1H	chr8:54690305:-	0.0292789	0.898508	NC	IPA
ATPAF1	chr1:47118057:-	-1.41062	0.0782522	NC	IPA
ATPAF1	chr1:47118112:-	-1.41382	0.077094	NC	IPA
ATRX	chrX:76929451:-	-0.190966	0.43076	NC	IPA
ATXN1	chr6:16719084:-	0.642055	0.0978776	NC	IPA
ATXN1	chr6:16731671:-	0.601355	0.104811	NC	IPA
ATXN1	chr6:16737082:-	0.660863	0.0682786	NC	IPA
ATXN1	chr6:16738039:-	0.638598	0.0667304	NC	IPA
ATXN1	chr6:16738202:-	0.0347848	0.925116	NC	IPA
ATXN1	chr6:16738706:-	0.0275998	0.939918	NC	IPA
ATXN1	chr6:16739155:-	0.347826	0.633937	NC	IPA
ATXN7	chr3:63889649:+	-0.0280029	0.992322	NC	IPA
ATXN7	chr3:63889873:+	2.34465	0.312097	NC	IPA
ATXN7	chr3:63890770:+	2.15121	0.306055	NC	IPA
ATXN7	chr3:63891556:+	-0.120944	0.850675	NC	IPA
ATXN7L1	chr7:105253921:-	0.219413	0.813254	NC	IPA
ATXN7L1	chr7:105351309:-	-0.774836	0.622714	NC	IPA
ATXN7L1	chr7:105392455:-	0.309331	0.547434	NC	IPA
ATXN7L1	chr7:105400135:-	0.468237	0.388511	NC	IPA
ATXN7L1	chr7:105400821:-	0.209311	0.594381	NC	IPA
ATXN7L1	chr7:105401392:-	0.216859	0.830006	NC	IPA
ATXN7L1	chr7:105410480:-	1.95471	0.429165	NC	IPA
ATXN7L1	chr7:105420291:-	2.18904	0.369084	NC	IPA
ATXN7L1	chr7:105512221:-	-0.0947173	0.891506	NC	IPA
ATXN7L1	chr7:105515541:-	-0.105144	0.879564	NC	IPA
AUH	chr9:94002261:-	0.755404	0.432002	NC	IPA
AUH	chr9:94030427:-	0.873721	0.353577	NC	IPA
AUH	chr9:94031847:-	0.918637	0.340642	NC	IPA
AUH	chr9:94042395:-	0.988301	0.310297	NC	IPA
AUH	chr9:94049492:-	0.956059	0.307155	NC	IPA
AUH	chr9:94050629:-	0.959065	0.304848	NC	IPA
AUH	chr9:94050834:-	0.92296	0.327235	NC	IPA
AUH	chr9:94051176:-	1.01344	0.354531	NC	IPA
AUH	chr9:94053229:-	0.989732	0.358331	NC	IPA
AUH	chr9:94053725:-	1.06327	0.348179	NC	IPA
AUH	chr9:94053803:-	1.16226	0.322531	NC	IPA
AUH	chr9:94053846:-	1.03601	0.321428	NC	IPA
AUH	chr9:94054059:-	0.536699	0.550305	NC	IPA
AUH	chr9:94054318:-	0.590542	0.527036	NC	IPA
AUH	chr9:94055083:-	0.831932	0.549527	NC	IPA
AUH	chr9:94085039:-	0.869707	0.382599	NC	IPA
AUH	chr9:94098328:-	2.76845	0.375455	NC	IPA
AUH	chr9:94098396:-	2.76138	0.390215	NC	IPA
AVL9	chr7:32603997:+	-0.823673	0.599641	NC	IPA
AZI2	chr3:28373181:-	-0.55323	0.200735	NC	IPA
AZIN2	chr1:33575288:+	-6.10944	0.190972	NC	IPA
AZIN2	chr1:33575520:+	-1.72058	0.475024	NC	IPA
B3GALNT2	chr1:235625936:-	-0.411117	0.276282	NC	IPA
B3GALNT2	chr1:235641915:-	-3.46946	0.2241	NC	IPA
B3GNTL1	chr17:80901667:-	-0.36342	0.0519101	NC	IPA
B3GNTL1	chr17:80924309:-	0.592737	0.870862	NC	IPA
B3GNTL1	chr17:80957543:-	0.829694	0.704333	NC	IPA
BABAM2	chr2:28166371:+	1.93863	0.0905093	NC	IPA
BACH1	chr21:30718310:+	-0.376823	0.643858	NC	IPA
BACH1	chr21:30718353:+	-0.398535	0.621374	NC	IPA
BACH1	chr21:30718469:+	-0.0609119	0.918388	NC	IPA
BAHCC1	chr17:79374894:+	0.569732	0.575014	NC	IPA
BAHCC1	chr17:79376191:+	0.817143	0.45293	NC	IPA
BAHCC1	chr17:79376780:+	0.685362	0.410177	NC	IPA
BAHCC1	chr17:79378163:+	0.68193	0.407257	NC	IPA
BAIAP2	chr17:79083195:+	-0.428587	0.0550592	NC	IPA
BAIAP2	chr17:79084313:+	0.56711	0.0617986	NC	IPA
BAIAP2L1	chr7:98015053:-	-2.35919	0.0522682	NC	IPA
BANP	chr16:87986354:+	0.958665	0.321193	NC	IPA
BANP	chr16:87994846:+	-0.469899	0.552394	NC	IPA
BANP	chr16:87996533:+	-0.415814	0.549625	NC	IPA
BAZ1A	chr14:35248858:-	0.82579	0.327662	NC	IPA
BAZ1A	chr14:35249322:-	0.826414	0.36771	NC	IPA
BAZ1B	chr7:72875710:-	0.0301172	0.991568	NC	IPA
BAZ1B	chr7:72889215:-	0.0757739	0.744993	NC	IPA
BAZ2B	chr2:160255339:-	0.401314	0.595339	NC	IPA
BAZ2B	chr2:160377911:-	-0.899133	0.237352	NC	IPA
BAZ2B	chr2:160393210:-	2.98075	0.39745	NC	IPA
BAZ2B	chr2:160393337:-	3.00929	0.392499	NC	IPA
BAZ2B	chr2:160393386:-	3.09422	0.388381	NC	IPA
BBS7	chr4:122748882:-	0.749307	0.572833	NC	IPA
BBS7	chr4:122780413:-	-0.379111	0.295803	NC	IPA
BBS7	chr4:122780947:-	-0.347154	0.33613	NC	IPA
BBS7	chr4:122782645:-	-0.31293	0.396928	NC	IPA
BCAP29	chr7:107240994:+	-0.37708	0.746135	NC	IPA
BCAP29	chr7:107241205:+	-0.370143	0.641115	NC	IPA
BCAP29	chr7:107241254:+	-0.385741	0.630153	NC	IPA
BCAP29	chr7:107242334:+	-0.363717	0.596341	NC	IPA
BCAP29	chr7:107245203:+	-0.0193015	0.950914	NC	IPA
BCAP29	chr7:107245408:+	0.0820437	0.851919	NC	IPA
BCAP29	chr7:107257015:+	0.0461423	0.927626	NC	IPA
BCAP29	chr7:107257879:+	0.77313	0.366662	NC	IPA
BCAS2	chr1:115114616:-	1.669	0.477493	NC	IPA
BCAS2	chr1:115116303:-	-0.470591	0.849644	NC	IPA
BCAS3	chr17:58930009:+	-2.80024	0.426764	NC	IPA
BCAS3	chr17:59147782:+	-0.478647	0.870459	NC	IPA
BCAS3	chr17:59205969:+	5.4034	0.183666	NC	IPA
BCAS3	chr17:59313468:+	-0.150522	0.971103	NC	IPA
BCAS3	chr17:59416277:+	-2.50495	0.453816	NC	IPA
BCAS3	chr17:59445860:+	1.10164	0.211	NC	IPA
BCCIP	chr10:127525062:+	-0.73161	0.134122	NC	IPA
BCCIP	chr10:127525120:+	-0.730936	0.123937	NC	IPA
BCCIP	chr10:127525608:+	-0.730691	0.118563	NC	IPA
BCCIP	chr10:127529949:+	0.106554	0.87472	NC	IPA
BCCIP	chr10:127530004:+	0.169654	0.797847	NC	IPA
BCCIP	chr10:127530193:+	-0.342652	0.474355	NC	IPA
BCCIP	chr10:127531371:+	-0.00949929	0.985364	NC	IPA
BCCIP	chr10:127537750:+	0.122923	0.803593	NC	IPA
BCCIP	chr10:127541413:+	-3.83573	0.224295	NC	IPA
BCL11A	chr2:60749216:-	-0.412585	0.770884	NC	IPA
BCL2	chr18:60921143:-	0.401593	0.563688	NC	IPA
BCL2	chr18:60983038:-	0.143255	0.789287	NC	IPA
BCL2	chr18:60983354:-	0.229034	0.875379	NC	IPA
BCL2	chr18:60984196:-	0.0962157	0.944529	NC	IPA
BCL2	chr18:60985185:-	0.103914	0.939693	NC	IPA
BCL2L11	chr2:111886422:+	2.53406	0.0947099	NC	IPA
BCL2L13	chr22:18185194:+	-0.200436	0.701095	NC	IPA
BCL2L13	chr22:18186090:+	-0.222897	0.674601	NC	IPA
BCL2L13	chr22:18186531:+	-0.0890437	0.850339	NC	IPA
BCL2L13	chr22:18187889:+	-0.0485034	0.92231	NC	IPA
BCL2L2-PABPN1	chr14:23779190:+	-3.66727	0.511309	NC	IPA
BCL2L2-PABPN1	chr14:23779385:+	-3.67931	0.519712	NC	IPA
BCL2L2-PABPN1	chr14:23780896:+	-0.726828	0.201319	NC	IPA
BCL2L2-PABPN1	chr14:23780960:+	-0.740699	0.174295	NC	IPA
BCL2L2-PABPN1	chr14:23781985:+	-0.841082	0.106957	NC	IPA
BCL2L2-PABPN1	chr14:23784047:+	-0.907137	0.0683378	NC	IPA
BCL2L2-PABPN1	chr14:23788195:+	-0.808158	0.156651	NC	IPA
BCL2L2-PABPN1	chr14:23788274:+	-0.795023	0.170357	NC	IPA
BCL6	chr3:187462340:-	-0.487717	0.224864	NC	IPA
BCL7C	chr16:30862302:-	0.246162	0.804307	NC	IPA
BCL7C	chr16:30890767:-	0.158407	0.781909	NC	IPA
BCL7C	chr16:30890822:-	0.160076	0.780067	NC	IPA
BCL7C	chr16:30899116:-	0.133097	0.816509	NC	IPA
BCOR	chrX:39959421:-	7.94947	0.16282	NC	IPA
BCOR	chrX:39961118:-	2.65365	0.630698	NC	IPA
BCOR	chrX:39966365:-	3.35462	0.502537	NC	IPA
BCOR	chrX:39969915:-	3.9413	0.425799	NC	IPA
BCR	chr22:23607183:+	0.0279019	0.984699	NC	IPA
BDH1	chr3:197290342:-	-0.63279	0.647413	NC	IPA
BDH1	chr3:197299014:-	-0.721703	0.589511	NC	IPA
BECN1	chr17:40966114:-	0.117522	0.887392	NC	IPA
BECN1	chr17:40966186:-	2.94085	0.223089	NC	IPA
BET1	chr7:93619286:-	-0.429914	0.65826	NC	IPA
BET1	chr7:93620878:-	-0.415152	0.669237	NC	IPA
BET1	chr7:93621109:-	-0.427848	0.662334	NC	IPA
BET1	chr7:93622000:-	-0.435447	0.656361	NC	IPA
BET1	chr7:93622557:-	-0.436205	0.658142	NC	IPA
BET1	chr7:93622633:-	-0.354198	0.72598	NC	IPA
BET1	chr7:93622916:-	0.0644015	0.879326	NC	IPA
BET1	chr7:93623385:-	-0.360395	0.624887	NC	IPA
BET1	chr7:93623463:-	-0.281868	0.704314	NC	IPA
BET1	chr7:93623533:-	-0.323994	0.660169	NC	IPA
BET1L	chr11:206806:-	-0.759037	0.133949	NC	IPA
BFAR	chr16:14744446:+	0.0664403	0.911515	NC	IPA
BFAR	chr16:14744700:+	0.0943005	0.877054	NC	IPA
BFAR	chr16:14759038:+	0.620262	0.684418	NC	IPA
BHLHE40	chr3:5023298:+	-0.154647	0.747681	NC	IPA
BICD1	chr12:32491474:+	2.01035	0.527883	NC	IPA
BICD1	chr12:32491691:+	1.65636	0.123631	NC	IPA
BICRAL	chr6:42759059:+	-0.550936	0.096854	NC	IPA
BID	chr22:18246477:-	-0.44694	0.721188	NC	IPA
BIRC6	chr2:32622146:+	-0.0212094	0.939198	NC	IPA
BIVM-ERCC5	chr13:103492498:+	2.23116	0.646843	NC	IPA
BIVM-ERCC5	chr13:103492701:+	2.02568	0.42265	NC	IPA
BIVM-ERCC5	chr13:103493455:+	2.78796	0.42265	NC	IPA
BIVM-ERCC5	chr13:103493664:+	3.04331	0.42265	NC	IPA
BIVM-ERCC5	chr13:103493883:+	0.137376	0.71528	NC	IPA
BIVM-ERCC5	chr13:103494096:+	0.104311	0.797923	NC	IPA
BIVM-ERCC5	chr13:103500557:+	0.10775	0.790731	NC	IPA
BLOC1S2	chr10:102039715:-	1.25131	0.422456	NC	IPA
BLOC1S2	chr10:102039798:-	1.29357	0.401751	NC	IPA
BLOC1S2	chr10:102039829:-	1.29884	0.40094	NC	IPA
BLOC1S6	chr15:45893654:+	-0.00886144	0.987925	NC	IPA
BLVRA	chr7:43799853:+	-0.758788	0.254812	NC	IPA
BLZF1	chr1:169357474:+	-0.119348	0.883826	NC	IPA
BLZF1	chr1:169357543:+	-0.0777448	0.923992	NC	IPA
BLZF1	chr1:169363525:+	-0.162821	0.831706	NC	IPA
BLZF1	chr1:169364051:+	-0.200737	0.791659	NC	IPA
BLZF1	chr1:169364729:+	-0.0416288	0.960279	NC	IPA
BMP1	chr8:22058995:+	1.2797	0.21288	NC	IPA
BMP2K	chr4:79786938:+	-1.24426	0.225248	NC	IPA
BMP2K	chr4:79787039:+	-1.60467	0.191771	NC	IPA
BMP2K	chr4:79787786:+	-1.79964	0.229792	NC	IPA
BMP2K	chr4:79790838:+	-1.23657	0.149593	NC	IPA
BMP2K	chr4:79800371:+	2.75309	0.42265	NC	IPA
BMP2K	chr4:79800589:+	0.204312	0.690552	NC	IPA
BMP2K	chr4:79801123:+	0.199725	0.698088	NC	IPA
BMP2K	chr4:79809383:+	0.0620959	0.77127	NC	IPA
BMP2K	chr4:79809452:+	0.0592578	0.770374	NC	IPA
BMPR2	chr2:203317150:+	-1.53414	0.269071	NC	IPA
BMPR2	chr2:203336616:+	1.66941	0.562465	NC	IPA
BMPR2	chr2:203336809:+	-0.146234	0.9659	NC	IPA
BNIP2	chr15:59969872:-	0.359261	0.733894	NC	IPA
BORCS5	chr12:12614840:+	-0.543164	0.352527	NC	IPA
BORCS8-MEF2B	chr19:19286171:-	-0.208637	0.694726	NC	IPA
BORCS8-MEF2B	chr19:19287715:-	-0.216966	0.682118	NC	IPA
BORCS8-MEF2B	chr19:19287741:-	-0.218122	0.680532	NC	IPA
BORCS8-MEF2B	chr19:19287774:-	-0.213942	0.686057	NC	IPA
BORCS8-MEF2B	chr19:19292685:-	0.976355	0.476434	NC	IPA
BORCS8	chr19:19292685:-	1.29736	0.240472	NC	IPA
BPGM	chr7:134347860:+	-1.18548	0.195701	NC	IPA
BPGM	chr7:134349883:+	-0.683662	0.478252	NC	IPA
BPGM	chr7:134351579:+	-0.673646	0.478326	NC	IPA
BPTF	chr17:65823225:+	-0.203025	0.70589	NC	IPA
BPTF	chr17:65823702:+	-0.115971	0.813183	NC	IPA
BPTF	chr17:65956117:+	0.988179	0.185577	NC	IPA
BPTF	chr17:65956179:+	1.01927	0.223403	NC	IPA
BPTF	chr17:65956491:+	0.168731	0.675413	NC	IPA
BPTF	chr17:65977878:+	0.926766	0.212772	NC	IPA
BPTF	chr17:65977907:+	0.96505	0.229815	NC	IPA
BRAF	chr7:140433812:-	0.176896	0.437929	NC	IPA
BRAF	chr7:140434287:-	0.266979	0.394639	NC	IPA
BRAF	chr7:140434321:-	0.26859	0.404547	NC	IPA
BRAF	chr7:140533772:-	-0.364707	0.265202	NC	IPA
BRAF	chr7:140534117:-	-0.4232	0.617274	NC	IPA
BRD3	chr9:136911954:-	0.423296	0.491874	NC	IPA
BRD4	chr19:15357787:-	-0.0221875	0.968773	NC	IPA
BRD4	chr19:15357858:-	-0.0296509	0.958722	NC	IPA
BRD4	chr19:15369678:-	-0.52397	0.605158	NC	IPA
BRD4	chr19:15373570:-	0.757142	0.230765	NC	IPA
BRF1	chr14:105722523:-	0.150314	0.80904	NC	IPA
BRI3	chr7:97920769:+	0.438207	0.487388	NC	IPA
BRI3	chr7:97920795:+	0.414077	0.511116	NC	IPA
BRI3	chr7:97920836:+	0.409845	0.519066	NC	IPA
BRIP1	chr17:59762576:-	0.799216	0.69218	NC	IPA
BRIP1	chr17:59806269:-	-0.201808	0.428191	NC	IPA
BRWD1	chr21:40560673:-	0.133213	0.759642	NC	IPA
BRWD1	chr21:40561608:-	0.0571889	0.865972	NC	IPA
BRWD1	chr21:40564170:-	-0.0970489	0.72719	NC	IPA
BRWD1	chr21:40564345:-	0.0131157	0.944935	NC	IPA
BRWD1	chr21:40564466:-	0.254483	0.837941	NC	IPA
BRWD1	chr21:40565269:-	1.60612	0.292712	NC	IPA
BRWD1	chr21:40565383:-	1.32825	0.236507	NC	IPA
BRWD1	chr21:40565753:-	0.952715	0.206621	NC	IPA
BRWD1	chr21:40565872:-	0.691441	0.42265	NC	IPA
BRWD1	chr21:40566161:-	-3.15588	0.216625	NC	IPA
BRWD1	chr21:40567020:-	0.139614	0.528764	NC	IPA
BRWD1	chr21:40567306:-	0.132493	0.539929	NC	IPA
BRWD1	chr21:40567506:-	0.122716	0.627282	NC	IPA
BRWD1	chr21:40568046:-	-0.470457	0.259865	NC	IPA
BRWD1	chr21:40668363:-	-0.153636	0.827113	NC	IPA
BRWD1	chr21:40670003:-	0.988165	0.364557	NC	IPA
BRWD1	chr21:40676212:-	-1.71917	0.364453	NC	IPA
BSDC1	chr1:32841116:-	1.10014	0.379	NC	IPA
BSPRY	chr9:116130908:+	0.660342	0.529179	NC	IPA
BSPRY	chr9:116131032:+	-0.0166975	0.990099	NC	IPA
BTBD7	chr14:93746623:-	0.748177	0.470525	NC	IPA
BTBD7	chr14:93746652:-	0.748237	0.470492	NC	IPA
BTBD7	chr14:93747956:-	0.741588	0.485509	NC	IPA
BTBD7	chr14:93748235:-	0.697729	0.510362	NC	IPA
BTBD7	chr14:93751674:-	0.718445	0.497059	NC	IPA
BTBD7	chr14:93753974:-	0.795209	0.468422	NC	IPA
BTBD7	chr14:93787211:-	1.66929	0.430724	NC	IPA
BTBD7	chr14:93788901:-	1.25536	0.629895	NC	IPA
BTBD7	chr14:93789617:-	1.88918	0.469024	NC	IPA
BTBD7	chr14:93790106:-	4.3362	0.238511	NC	IPA
BTD	chr3:15683751:+	0.497643	0.679686	NC	IPA
BTD	chr3:15683820:+	0.491486	0.682243	NC	IPA
BTN2A2	chr6:26390868:+	0.679493	0.658341	NC	IPA
BTN3A1	chr6:26412993:+	0.557932	0.569871	NC	IPA
BTN3A2	chr6:26376085:+	-0.313492	0.483586	NC	IPA
BUB3	chr10:124923448:+	0.534479	0.275694	NC	IPA
BUB3	chr10:124923533:+	0.293938	0.572821	NC	IPA
BUB3	chr10:124923582:+	0.320804	0.623009	NC	IPA
BUB3	chr10:124923682:+	0.235823	0.196495	NC	IPA
BUB3	chr10:124923710:+	0.261153	0.183308	NC	IPA
BUB3	chr10:124924265:+	0.265608	0.179617	NC	IPA
C10orf76	chr10:103789205:-	0.195223	0.712054	NC	IPA
C10orf88	chr10:124693572:-	0.573024	0.816869	NC	IPA
C11orf49	chr11:47159457:+	-0.808899	0.42006	NC	IPA
C11orf49	chr11:47181578:+	1.17041	0.276716	NC	IPA
C11orf49	chr11:47182505:+	-0.152737	0.942946	NC	IPA
C11orf49	chr11:47183798:+	0.106479	0.829075	NC	IPA
C12orf66	chr12:64582497:-	2.06767	0.241532	NC	IPA
C12orf66	chr12:64583974:-	2.06767	0.241532	NC	IPA
C12orf66	chr12:64584623:-	2.42554	0.215733	NC	IPA
C12orf66	chr12:64584864:-	2.42627	0.216028	NC	IPA
C12orf66	chr12:64586419:-	2.27534	0.228905	NC	IPA
C12orf66	chr12:64587194:-	0.921029	0.313184	NC	IPA
C14orf119	chr14:23566756:+	3.4904	0.419311	NC	IPA
C15orf38-AP3S2	chr15:90389125:-	1.85587	0.451859	NC	IPA
C15orf38-AP3S2	chr15:90417625:-	-0.633956	0.308871	NC	IPA
C15orf38-AP3S2	chr15:90418617:-	-1.10553	0.0503283	NC	IPA
C15orf38-AP3S2	chr15:90436310:-	-0.87375	0.0568902	NC	IPA
C15orf38-AP3S2	chr15:90438238:-	-0.883086	0.0889847	NC	IPA
C15orf38-AP3S2	chr15:90438355:-	-0.877734	0.0891559	NC	IPA
C15orf38-AP3S2	chr15:90439458:-	-0.859574	0.067831	NC	IPA
C15orf38-AP3S2	chr15:90439619:-	-0.868658	0.0691031	NC	IPA
C15orf38-AP3S2	chr15:90439764:-	-0.887259	0.0563254	NC	IPA
C15orf38-AP3S2	chr15:90439870:-	-0.882252	0.122122	NC	IPA
C15orf38-AP3S2	chr15:90441773:-	0.931236	0.74075	NC	IPA
C15orf38-AP3S2	chr15:90443800:-	-0.587776	0.442494	NC	IPA
C15orf38-AP3S2	chr15:90443825:-	-0.58881	0.43762	NC	IPA
C15orf38-AP3S2	chr15:90443935:-	-0.593267	0.416674	NC	IPA
C15orf38-AP3S2	chr15:90444105:-	-0.590779	0.393908	NC	IPA
C15orf38-AP3S2	chr15:90444749:-	-0.520789	0.606088	NC	IPA
C15orf38-AP3S2	chr15:90444861:-	0.20077	0.90078	NC	IPA
C15orf38-AP3S2	chr15:90446098:-	-0.546787	0.4697	NC	IPA
C15orf39	chr15:75501870:+	-0.0747863	0.70275	NC	IPA
C15orf41	chr15:36912104:+	-0.700251	0.549154	NC	IPA
C16orf45	chr16:15658923:+	-0.842649	0.299651	NC	IPA
C16orf46	chr16:81092997:-	0.789904	0.649814	NC	IPA
C16orf46	chr16:81093188:-	-0.291031	0.892042	NC	IPA
C16orf46	chr16:81093353:-	1.9485	0.462233	NC	IPA
C16orf52	chr16:22087380:+	-0.193871	0.602046	NC	IPA
C16orf52	chr16:22087574:+	-0.185079	0.622376	NC	IPA
C16orf52	chr16:22090351:+	0.209197	0.796458	NC	IPA
C16orf62	chr16:19626339:+	-0.504419	0.561817	NC	IPA
C16orf62	chr16:19626536:+	-0.0484974	0.935868	NC	IPA
C16orf62	chr16:19626660:+	-0.168548	0.675446	NC	IPA
C16orf72	chr16:9199125:+	2.93054	0.248475	NC	IPA
C16orf72	chr16:9199163:+	0.552581	0.720067	NC	IPA
C16orf72	chr16:9199539:+	1.78331	0.14809	NC	IPA
C16orf72	chr16:9200621:+	0.271731	0.650566	NC	IPA
C16orf72	chr16:9205958:+	0.504377	0.422141	NC	IPA
C16orf72	chr16:9206000:+	0.351479	0.488035	NC	IPA
C16orf72	chr16:9206757:+	0.742868	0.465247	NC	IPA
C16orf72	chr16:9207038:+	0.0859796	0.832151	NC	IPA
C17orf67	chr17:54904605:-	0.0959103	0.933329	NC	IPA
C17orf67	chr17:54905844:-	-0.00202693	0.998266	NC	IPA
C17orf67	chr17:54905882:-	0.306709	0.86248	NC	IPA
C17orf67	chr17:54910110:-	1.06466	0.606289	NC	IPA
C17orf67	chr17:54910146:-	1.01188	0.614441	NC	IPA
C17orf80	chr17:71241482:+	0.323588	0.73337	NC	IPA
C18orf25	chr18:43802640:+	1.1515	0.527904	NC	IPA
C18orf25	chr18:43804859:+	-1.63009	0.551547	NC	IPA
C19orf25	chr19:1477786:-	0.0345843	0.961087	NC	IPA
C19orf25	chr19:1478130:-	0.042319	0.951859	NC	IPA
C1orf123	chr1:53685667:-	0.399272	0.429513	NC	IPA
C1orf123	chr1:53685759:-	0.298333	0.526062	NC	IPA
C1orf21	chr1:184476817:+	0.481163	0.93542	NC	IPA
C1orf43	chr1:154182935:-	-0.386683	0.496767	NC	IPA
C1orf43	chr1:154184215:-	-0.379936	0.505214	NC	IPA
C1orf43	chr1:154184282:-	-0.366141	0.535671	NC	IPA
C1orf43	chr1:154184338:-	-0.0871258	0.925645	NC	IPA
C1orf43	chr1:154184687:-	-0.603887	0.692781	NC	IPA
C1RL	chr12:7250892:-	0.305325	0.383658	NC	IPA
C1RL	chr12:7252700:-	-0.122303	0.868001	NC	IPA
C20orf194	chr20:3340823:-	-0.568433	0.427266	NC	IPA
C20orf194	chr20:3341140:-	0.46393	0.862316	NC	IPA
C20orf196	chr20:5754089:+	0.74921	0.603798	NC	IPA
C20orf196	chr20:5841557:+	-4.92402	0.185066	NC	IPA
C20orf24	chr20:35239976:+	-2.48689	0.490985	NC	IPA
C20orf96	chr20:270069:-	0.368135	0.283442	NC	IPA
C21orf33	chr21:45561299:+	0.0762135	0.913733	NC	IPA
C21orf33	chr21:45562040:+	0.0762135	0.913733	NC	IPA
C22orf34	chr22:49825515:-	0.482119	0.714915	NC	IPA
C22orf34	chr22:49830050:-	1.43363	0.424201	NC	IPA
C22orf34	chr22:49849207:-	2.34488	0.361366	NC	IPA
C22orf34	chr22:49965750:-	1.30555	0.233076	NC	IPA
C22orf34	chr22:49965910:-	1.31884	0.225883	NC	IPA
C22orf34	chr22:50008143:-	1.40733	0.304261	NC	IPA
C22orf34	chr22:50026202:-	0.428605	0.842504	NC	IPA
C22orf34	chr22:50049820:-	0.59547	0.791234	NC	IPA
C22orf39	chr22:19429298:-	-0.230383	0.510975	NC	IPA
C22orf39	chr22:19429613:-	-0.0709057	0.906976	NC	IPA
C22orf39	chr22:19430673:-	-0.175198	0.567813	NC	IPA
C22orf39	chr22:19430841:-	0.621997	0.68322	NC	IPA
C22orf39	chr22:19430889:-	-0.877776	0.42265	NC	IPA
C2CD2	chr21:43369003:-	-0.962393	0.236579	NC	IPA
C2CD2	chr21:43369789:-	-0.982035	0.208634	NC	IPA
C2orf68	chr2:85838366:-	-0.382492	0.43555	NC	IPA
C2orf68	chr2:85838411:-	-0.255567	0.557833	NC	IPA
C5orf24	chr5:134191408:+	1.73797	0.187116	NC	IPA
C5orf24	chr5:134191487:+	1.14066	0.0911664	NC	IPA
C5orf24	chr5:134191551:+	0.409662	0.500944	NC	IPA
C5orf24	chr5:134191599:+	0.35335	0.588723	NC	IPA
C5orf24	chr5:134191798:+	0.523479	0.505421	NC	IPA
C6orf106	chr6:34563490:-	1.98738	0.518899	NC	IPA
C6orf106	chr6:34573472:-	-0.49918	0.124517	NC	IPA
C6orf106	chr6:34573674:-	-0.496678	0.115611	NC	IPA
C6orf106	chr6:34573728:-	-0.407471	0.2493	NC	IPA
C6orf203	chr6:107363187:+	-0.626653	0.267898	NC	IPA
C7orf55-LUC7L2	chr7:139030541:+	-0.464008	0.541456	NC	IPA
C7orf55-LUC7L2	chr7:139031075:+	-0.463309	0.541259	NC	IPA
C7orf55-LUC7L2	chr7:139031777:+	-0.46329	0.541305	NC	IPA
C7orf55-LUC7L2	chr7:139104577:+	0.321093	0.335391	NC	IPA
C7orf55-LUC7L2	chr7:139104750:+	0.241653	0.371814	NC	IPA
C7orf55-LUC7L2	chr7:139106109:+	0.0966456	0.653233	NC	IPA
C7orf55-LUC7L2	chr7:139106251:+	0.0757395	0.67844	NC	IPA
C7orf55-LUC7L2	chr7:139106640:+	0.0465554	0.805664	NC	IPA
C8orf44-SGK3	chr8:67590530:+	-3.43137	0.42265	NC	IPA
C8orf44-SGK3	chr8:67592719:+	3.96218	0.231666	NC	IPA
C8orf44-SGK3	chr8:67593716:+	-0.374775	0.508363	NC	IPA
C8orf44-SGK3	chr8:67593759:+	-0.423893	0.415897	NC	IPA
C8orf44-SGK3	chr8:67594788:+	-1.27993	0.163248	NC	IPA
C8orf44-SGK3	chr8:67597795:+	-0.0905851	0.811416	NC	IPA
C8orf44-SGK3	chr8:67602935:+	0.0601971	0.891595	NC	IPA
C8orf44-SGK3	chr8:67646678:+	0.260897	0.776283	NC	IPA
C8orf44	chr8:67590530:+	0.518545	0.546722	NC	IPA
C8orf76	chr8:124235268:-	0.732942	0.28822	NC	IPA
C8orf76	chr8:124238431:-	0.72326	0.290038	NC	IPA
C9orf72	chr9:27560529:-	-0.547112	0.543326	NC	IPA
CAB39L	chr13:49997823:-	-0.295593	0.792737	NC	IPA
CAB39L	chr13:49997848:-	-0.961405	0.367766	NC	IPA
CABIN1	chr22:24464645:+	0.942398	0.273773	NC	IPA
CABIN1	chr22:24487973:+	0.115671	0.7391	NC	IPA
CABIN1	chr22:24488033:+	0.118914	0.733203	NC	IPA
CACNA2D4	chr12:1904275:-	-0.0198109	0.965485	NC	IPA
CALCOCO1	chr12:54115637:-	1.36123	0.112082	NC	IPA
CAMK1D	chr10:12868463:+	0.308776	0.497622	NC	IPA
CAMK2D	chr4:114377814:-	-0.35423	0.425688	NC	IPA
CAMK2D	chr4:114378344:-	-0.378875	0.389393	NC	IPA
CAMK2D	chr4:114672450:-	2.04625	0.178634	NC	IPA
CAMK2D	chr4:114675629:-	1.98007	0.149011	NC	IPA
CAMKMT	chr2:44820203:+	1.30021	0.755765	NC	IPA
CAMLG	chr5:134080422:+	-0.186482	0.831179	NC	IPA
CAMLG	chr5:134080533:+	-0.268866	0.744096	NC	IPA
CAMTA1	chr1:6932023:+	-2.32218	0.0577322	NC	IPA
CAMTA1	chr1:6932080:+	-2.24668	0.0674415	NC	IPA
CAMTA1	chr1:6932109:+	-2.24632	0.0676459	NC	IPA
CAMTA1	chr1:6948261:+	-1.72034	0.0990077	NC	IPA
CANX	chr5:179139258:+	1.13371	0.395322	NC	IPA
CAPG	chr2:85622287:-	-1.12084	0.0572346	NC	IPA
CAPRIN1	chr11:34120607:+	0.0538809	0.931258	NC	IPA
CAPS2	chr12:75670433:-	0.0970497	0.507432	NC	IPA
CAPS2	chr12:75670813:-	-0.112015	0.670282	NC	IPA
CAPS2	chr12:75727577:-	-0.632987	0.412016	NC	IPA
CAPS2	chr12:75729932:-	-2.71024	0.234908	NC	IPA
CAPS2	chr12:75730406:-	-2.70622	0.236587	NC	IPA
CAPS2	chr12:75751831:-	0.657765	0.462867	NC	IPA
CAPS2	chr12:75753202:-	0.538293	0.530964	NC	IPA
CAPS2	chr12:75753663:-	0.449945	0.589708	NC	IPA
CAPZB	chr1:19670673:-	1.17173	0.431625	NC	IPA
CAPZB	chr1:19700669:-	-0.553708	0.250146	NC	IPA
CARD8	chr19:48710743:-	0.452927	0.495195	NC	IPA
CARD8	chr19:48711351:-	0.339336	0.628776	NC	IPA
CARD8	chr19:48712911:-	2.06453	0.135684	NC	IPA
CARD8	chr19:48713737:-	-0.837589	0.591427	NC	IPA
CARD8	chr19:48714044:-	0.228207	0.487193	NC	IPA
CARD8	chr19:48740384:-	1.40054	0.132926	NC	IPA
CARD8	chr19:48740624:-	1.51398	0.16132	NC	IPA
CARD8	chr19:48741518:-	1.48317	0.152605	NC	IPA
CARD8	chr19:48741592:-	1.40902	0.141733	NC	IPA
CARD8	chr19:48745130:-	1.28764	0.360307	NC	IPA
CARS	chr11:3047251:-	-0.0409716	0.911616	NC	IPA
CARS	chr11:3047494:-	-0.0431889	0.907269	NC	IPA
CARS	chr11:3047529:-	-0.0211227	0.956958	NC	IPA
CARS2	chr13:111295430:-	-0.540155	0.483941	NC	IPA
CARS2	chr13:111295685:-	-0.434647	0.616541	NC	IPA
CARS2	chr13:111295791:-	-0.182062	0.880842	NC	IPA
CARS2	chr13:111296100:-	-0.241528	0.826775	NC	IPA
CARS2	chr13:111319025:-	1.37002	0.121506	NC	IPA
CASC4	chr15:44600735:+	-0.269321	0.820915	NC	IPA
CASK	chrX:41519354:-	1.51976	0.247576	NC	IPA
CASK	chrX:41533083:-	0.449677	0.21828	NC	IPA
CASK	chrX:41602812:-	0.39274	0.485239	NC	IPA
CASK	chrX:41649373:-	0.528706	0.575374	NC	IPA
CASP4	chr11:104822311:-	-0.371281	0.640159	NC	IPA
CASP7	chr10:115472333:+	-4.00151	0.321554	NC	IPA
CASP8	chr2:202106762:+	0.855047	0.648865	NC	IPA
CASP8	chr2:202108421:+	0.900199	0.605697	NC	IPA
CASP8	chr2:202113294:+	0.922871	0.610513	NC	IPA
CASP8	chr2:202115943:+	0.858743	0.557788	NC	IPA
CAST	chr5:96015384:+	0.534857	0.769744	NC	IPA
CAST	chr5:96015779:+	-0.422397	0.791507	NC	IPA
CAST	chr5:96052143:+	0.535695	0.527988	NC	IPA
CAST	chr5:96066564:+	0.166774	0.821587	NC	IPA
CAST	chr5:96108642:+	0.21915	0.565788	NC	IPA
CAST	chr5:96108915:+	-0.221145	0.310224	NC	IPA
CAST	chr5:96108940:+	-0.210665	0.324765	NC	IPA
CASZ1	chr1:10707270:-	-0.466001	0.467273	NC	IPA
CASZ1	chr1:10711845:-	-0.401917	0.419301	NC	IPA
CASZ1	chr1:10712658:-	0.0232592	0.979185	NC	IPA
CATSPER2	chr15:43935457:-	-1.05783	0.543519	NC	IPA
CATSPER3	chr5:134305372:+	0.829341	0.325488	NC	IPA
CBFA2T2	chr20:32114361:+	3.64426	0.357393	NC	IPA
CBFB	chr16:67078776:+	-0.290725	0.576697	NC	IPA
CBL	chr11:119142444:+	-0.46823	0.51185	NC	IPA
CBL	chr11:119145447:+	-0.513032	0.747696	NC	IPA
CBL	chr11:119150381:+	0.237982	0.803293	NC	IPA
CBR4	chr4:169921291:-	-0.166642	0.920955	NC	IPA
CBX3	chr7:26249953:+	-5.945	0.231094	NC	IPA
CBX3	chr7:26250203:+	0.69797	0.366407	NC	IPA
CBX5	chr12:54665638:-	0.24471	0.68713	NC	IPA
CBX5	chr12:54665713:-	0.54836	0.321968	NC	IPA
CBX5	chr12:54667335:-	0.431675	0.378953	NC	IPA
CBX5	chr12:54667743:-	0.409202	0.437519	NC	IPA
CBX5	chr12:54672405:-	0.340468	0.714669	NC	IPA
CBX7	chr22:39543092:-	-1.39662	0.35177	NC	IPA
CCAR1	chr10:70538400:+	0.436379	0.632978	NC	IPA
CCAR1	chr10:70545976:+	0.595661	0.53671	NC	IPA
CCDC117	chr22:29179637:+	-0.370206	0.564202	NC	IPA
CCDC125	chr5:68608655:-	-0.632559	0.655667	NC	IPA
CCDC125	chr5:68608783:-	-0.213805	0.891791	NC	IPA
CCDC157	chr22:30762773:+	0.212459	0.765335	NC	IPA
CCDC157	chr22:30763096:+	0.445152	0.522782	NC	IPA
CCDC189	chr16:30771255:-	0.169093	0.761646	NC	IPA
CCDC189	chr16:30771358:-	-0.609877	0.574328	NC	IPA
CCDC191	chr3:113687736:-	-0.0207087	0.990467	NC	IPA
CCDC191	chr3:113696754:-	-0.0342669	0.984168	NC	IPA
CCDC25	chr8:27605196:-	-1.03106	0.0943794	NC	IPA
CCDC32	chr15:40840695:-	0.392384	0.553858	NC	IPA
CCDC32	chr15:40845298:-	0.389526	0.557998	NC	IPA
CCDC57	chr17:80111483:-	0.959853	0.0588497	NC	IPA
CCDC59	chr12:82750716:-	0.201559	0.860215	NC	IPA
CCDC66	chr3:56605014:+	-0.49737	0.232338	NC	IPA
CCDC66	chr3:56654109:+	0.94385	0.114787	NC	IPA
CCDC69	chr5:150594485:-	-0.329227	0.660869	NC	IPA
CCDC82	chr11:96113701:-	-0.631756	0.246477	NC	IPA
CCDC82	chr11:96114300:-	-0.524328	0.233142	NC	IPA
CCDC82	chr11:96114604:-	-0.488031	0.223122	NC	IPA
CCDC82	chr11:96114966:-	-0.664187	0.194386	NC	IPA
CCDC82	chr11:96115763:-	-1.36531	0.291394	NC	IPA
CCDC84	chr11:118877727:+	2.8134	0.519057	NC	IPA
CCDC84	chr11:118881411:+	2.79688	0.42265	NC	IPA
CCDC88A	chr2:55520702:-	-1.08033	0.621567	NC	IPA
CCDC88A	chr2:55521297:-	-0.330379	0.866352	NC	IPA
CCDC88A	chr2:55522161:-	0.0363852	0.984513	NC	IPA
CCDC88C	chr14:91850076:-	-0.155687	0.85869	NC	IPA
CCDC88C	chr14:91850618:-	-0.158646	0.855489	NC	IPA
CCDC93	chr2:118707061:-	-0.494638	0.556027	NC	IPA
CCDC97	chr19:41826902:+	-0.207167	0.77971	NC	IPA
CCM2	chr7:45040662:+	-0.286011	0.689348	NC	IPA
CCNC	chr6:100010646:-	-0.432911	0.615087	NC	IPA
CCNC	chr6:99991656:-	1.11894	0.171823	NC	IPA
CCNI	chr4:77995228:-	0.559314	0.653988	NC	IPA
CCNL1	chr3:156865342:-	0.307393	0.490981	NC	IPA
CCNL1	chr3:156865382:-	0.298226	0.504361	NC	IPA
CCNL1	chr3:156865444:-	0.289631	0.517256	NC	IPA
CCNL1	chr3:156865528:-	0.287594	0.521477	NC	IPA
CCNL1	chr3:156865585:-	0.319062	0.445443	NC	IPA
CCNL1	chr3:156868775:-	-0.82694	0.715094	NC	IPA
CCNL2	chr1:1326993:-	-0.237109	0.709006	NC	IPA
CCNL2	chr1:1327038:-	-0.254829	0.698207	NC	IPA
CCNL2	chr1:1327237:-	-0.254829	0.698207	NC	IPA
CCNL2	chr1:1327673:-	-0.346208	0.586421	NC	IPA
CCNYL1	chr2:208579546:+	-0.0107542	0.990749	NC	IPA
CCNYL1	chr2:208607158:+	-1.18904	0.18409	NC	IPA
CCPG1	chr15:55651037:-	-0.0882726	0.76487	NC	IPA
CCPG1	chr15:55651457:-	0.739922	0.42265	NC	IPA
CCPG1	chr15:55651571:-	-1.10174	0.468332	NC	IPA
CCSER2	chr10:86133757:+	-0.629234	0.555206	NC	IPA
CCSER2	chr10:86137320:+	-1.11362	0.397765	NC	IPA
CCSER2	chr10:86141889:+	-0.825737	0.491426	NC	IPA
CCSER2	chr10:86153474:+	0.114551	0.850137	NC	IPA
CCT4	chr2:62103134:-	-0.147121	0.825632	NC	IPA
CCT4	chr2:62115011:-	0.0186604	0.972868	NC	IPA
CCT4	chr2:62115073:-	0.01593	0.976741	NC	IPA
CD109	chr6:74434109:+	0.815181	0.383191	NC	IPA
CD164	chr6:109689754:-	0.304743	0.794451	NC	IPA
CD164	chr6:109689863:-	-1.87789	0.42265	NC	IPA
CD274	chr9:5463238:+	0.199612	0.856586	NC	IPA
CD274	chr9:5463318:+	0.0844181	0.91526	NC	IPA
CD274	chr9:5464417:+	0.172993	0.816051	NC	IPA
CD302	chr2:160652628:-	0.726855	0.487685	NC	IPA
CD36	chr7:80303725:+	-0.437461	0.771673	NC	IPA
CD40	chr20:44751139:+	2.80266	0.32485	NC	IPA
CD44	chr11:35211648:+	0.154526	0.900933	NC	IPA
CD44	chr11:35211789:+	-0.0330369	0.955487	NC	IPA
CD44	chr11:35212351:+	-0.0906478	0.86797	NC	IPA
CD44	chr11:35214583:+	-0.100163	0.853972	NC	IPA
CD44	chr11:35220102:+	0.384395	0.13932	NC	IPA
CD44	chr11:35227594:+	0.0191291	0.934424	NC	IPA
CD44	chr11:35244866:+	0.0188925	0.977854	NC	IPA
CD55	chr1:207514111:+	-0.336829	0.638197	NC	IPA
CD58	chr1:117064419:-	-1.93956	0.42861	NC	IPA
CD58	chr1:117074064:-	5.48364	0.367924	NC	IPA
CD58	chr1:117092199:-	-0.498532	0.649568	NC	IPA
CD70	chr19:6585850:-	1.39847	0.456445	NC	IPA
CD99L2	chrX:149941503:-	-0.878019	0.262873	NC	IPA
CD99L2	chrX:149944446:-	-0.234071	0.654445	NC	IPA
CDC23	chr5:137541560:-	0.747606	0.512865	NC	IPA
CDC34	chr19:538163:+	-0.638595	0.825285	NC	IPA
CDC34	chr19:538631:+	-1.26011	0.814309	NC	IPA
CDC34	chr19:539036:+	-0.257183	0.345279	NC	IPA
CDC40	chr6:110530519:+	0.244576	0.678735	NC	IPA
CDC42	chr1:22416623:+	0.987869	0.237063	NC	IPA
CDC42	chr1:22417300:+	0.176332	0.496119	NC	IPA
CDC42SE2	chr5:130696895:+	1.2714	0.169967	NC	IPA
CDCP1	chr3:45142453:-	1.10994	0.216449	NC	IPA
CDCP1	chr3:45151731:-	1.10634	0.228143	NC	IPA
CDK11B	chr1:1592914:-	-0.623785	0.45445	NC	IPA
CDK11B	chr1:1594232:-	-0.781446	0.428047	NC	IPA
CDK11B	chr1:1594375:-	-0.775466	0.428609	NC	IPA
CDK11B	chr1:1595727:-	-0.715762	0.44477	NC	IPA
CDK11B	chr1:1596408:-	-0.723058	0.443625	NC	IPA
CDK13	chr7:40037477:+	-0.366971	0.674779	NC	IPA
CDK13	chr7:40038630:+	0.519165	0.602432	NC	IPA
CDK13	chr7:40106481:+	-0.115545	0.789721	NC	IPA
CDK14	chr7:90251662:+	-2.83439	0.364512	NC	IPA
CDK14	chr7:90251699:+	-2.77663	0.366868	NC	IPA
CDKAL1	chr6:20554378:+	-1.46437	0.575873	NC	IPA
CDKAL1	chr6:20559906:+	-0.380363	0.478023	NC	IPA
CDKAL1	chr6:20600489:+	-0.378017	0.530294	NC	IPA
CDKAL1	chr6:20600848:+	-0.553855	0.297952	NC	IPA
CDKAL1	chr6:20620710:+	-0.578363	0.280559	NC	IPA
CDKL3	chr5:133706323:-	-1.16816	0.428892	NC	IPA
CDKN1A	chr6:36648636:+	-0.265153	0.640053	NC	IPA
CDKN1B	chr12:12872455:+	-2.7522	0.22398	NC	IPA
CDKN2A	chr9:21969585:-	1.66782	0.297071	NC	IPA
CDKN2A	chr9:21987209:-	0.972652	0.556857	NC	IPA
CDKN2A	chr9:21988068:-	0.58433	0.685009	NC	IPA
CDV3	chr3:133303187:+	0.563075	0.149572	NC	IPA
CDV3	chr3:133306114:+	-0.228709	0.677546	NC	IPA
CDV3	chr3:133306177:+	-0.250165	0.649537	NC	IPA
CEBPZ	chr2:37442021:-	-0.178817	0.622753	NC	IPA
CEBPZOS	chr2:37429847:+	-1.20011	0.213759	NC	IPA
CEBPZOS	chr2:37429921:+	-1.06452	0.13815	NC	IPA
CEBPZOS	chr2:37430659:+	-1.22897	0.106787	NC	IPA
CEBPZOS	chr2:37431872:+	-0.341573	0.555431	NC	IPA
CELF1	chr11:47491918:-	-0.00918961	0.785264	NC	IPA
CELF1	chr11:47491957:-	0.457205	0.233636	NC	IPA
CELF1	chr11:47493085:-	-0.0754556	0.856006	NC	IPA
CELF1	chr11:47493479:-	-0.0219774	0.95929	NC	IPA
CELF1	chr11:47493542:-	0.018788	0.964571	NC	IPA
CELF2	chr10:11371231:+	-0.94715	0.077798	NC	IPA
CELF2	chr10:11371765:+	0.123085	0.565938	NC	IPA
CELSR1	chr22:46892833:-	-1.56292	0.264231	NC	IPA
CENPK	chr5:64813593:-	0.57666	0.760268	NC	IPA
CENPP	chr9:95193777:+	-3.35061	0.238123	NC	IPA
CENPP	chr9:95198159:+	-2.16127	0.333893	NC	IPA
CENPP	chr9:95265427:+	-2.52778	0.336734	NC	IPA
CENPS-CORT	chr1:10502593:+	1.04213	0.288558	NC	IPA
CENPS-CORT	chr1:10502766:+	0.902426	0.249194	NC	IPA
CENPS-CORT	chr1:10502791:+	0.717906	0.306322	NC	IPA
CENPS-CORT	chr1:10502865:+	0.637387	0.352712	NC	IPA
CEP170	chr1:243348801:-	-0.122094	0.877517	NC	IPA
CEP192	chr18:13114624:+	0.350983	0.629774	NC	IPA
CEP250	chr20:34057957:+	1.0115	0.346776	NC	IPA
CEP295	chr11:93455032:+	-0.445331	0.479584	NC	IPA
CEP57	chr11:95555666:+	0.60693	0.530163	NC	IPA
CEP57	chr11:95556374:+	-0.00448817	0.992087	NC	IPA
CEP57L1	chr6:109478000:+	-0.583576	0.583804	NC	IPA
CEP63	chr3:134280609:+	-0.0559485	0.933731	NC	IPA
CEP63	chr3:134280753:+	-0.0538182	0.937369	NC	IPA
CEP63	chr3:134281394:+	-0.0605361	0.935755	NC	IPA
CEP63	chr3:134283873:+	-0.132264	0.834731	NC	IPA
CEP63	chr3:134286244:+	-0.0843875	0.896444	NC	IPA
CEP68	chr2:65301624:+	0.180724	0.762661	NC	IPA
CEP68	chr2:65301697:+	0.183714	0.759933	NC	IPA
CEP68	chr2:65302643:+	0.220504	0.757662	NC	IPA
CEP68	chr2:65304959:+	0.24861	0.728281	NC	IPA
CEP78	chr9:80881983:+	-1.13453	0.419551	NC	IPA
CEP78	chr9:80882028:+	-1.19289	0.408495	NC	IPA
CEP78	chr9:80882332:+	-1.19289	0.408495	NC	IPA
CEP89	chr19:33459815:-	-0.411804	0.682467	NC	IPA
CEP95	chr17:62527137:+	-0.218445	0.820294	NC	IPA
CERCAM	chr9:131194290:+	1.21773	0.426538	NC	IPA
CERK	chr22:47119183:-	-0.107614	0.851281	NC	IPA
CERK	chr22:47128408:-	-0.150316	0.814268	NC	IPA
CERK	chr22:47130509:-	0.0120716	0.982476	NC	IPA
CFAP36	chr2:55768812:+	0.798969	0.756435	NC	IPA
CFDP1	chr16:75403101:-	-0.026828	0.966506	NC	IPA
CFDP1	chr16:75405714:-	0.169805	0.721317	NC	IPA
CFDP1	chr16:75406099:-	0.184995	0.695276	NC	IPA
CFDP1	chr16:75412643:-	-3.18263	0.316535	NC	IPA
CFDP1	chr16:75413693:-	-3.42598	0.300735	NC	IPA
CFDP1	chr16:75425454:-	-0.736996	0.675204	NC	IPA
CFDP1	chr16:75448475:-	0.710983	0.328954	NC	IPA
CFH	chr1:196670696:+	0.410547	0.438269	NC	IPA
CFLAR	chr2:201983901:+	-0.172181	0.609747	NC	IPA
CFLAR	chr2:202001313:+	-0.699186	0.0569072	NC	IPA
CFLAR	chr2:202004601:+	-2.78927	0.47401	NC	IPA
CFLAR	chr2:202005237:+	0.729275	0.454903	NC	IPA
CFLAR	chr2:202006321:+	-0.284769	0.671937	NC	IPA
CFLAR	chr2:202019356:+	-0.554449	0.26963	NC	IPA
CFLAR	chr2:202029033:+	0.0367036	0.15629	NC	IPA
CFLAR	chr2:202029824:+	0.0382821	0.166121	NC	IPA
CFLAR	chr2:202030680:+	0.0422789	0.235968	NC	IPA
CGNL1	chr15:57699482:+	-0.579236	0.750454	NC	IPA
CHAF1A	chr19:4434365:+	1.70601	0.240422	NC	IPA
CHAF1A	chr19:4442102:+	0.688346	0.481229	NC	IPA
CHAMP1	chr13:115087863:+	0.324706	0.611517	NC	IPA
CHAMP1	chr13:115087916:+	0.358733	0.579404	NC	IPA
CHCHD3	chr7:132630093:-	-0.130597	0.871055	NC	IPA
CHCHD3	chr7:132630708:-	-0.222109	0.792067	NC	IPA
CHCHD3	chr7:132646178:-	-0.283469	0.777543	NC	IPA
CHCHD3	chr7:132716891:-	0.560815	0.622718	NC	IPA
CHCHD3	chr7:132718834:-	0.560354	0.622904	NC	IPA
CHCHD3	chr7:132718901:-	0.560349	0.622907	NC	IPA
CHCHD3	chr7:132719269:-	0.56046	0.622921	NC	IPA
CHCHD3	chr7:132752107:-	0.673892	0.500344	NC	IPA
CHCHD3	chr7:132765505:-	-1.19283	0.133841	NC	IPA
CHCHD3	chr7:132765573:-	-1.22262	0.12238	NC	IPA
CHD1L	chr1:146647278:+	-1.24374	0.168972	NC	IPA
CHD1L	chr1:146647408:+	-1.19202	0.1962	NC	IPA
CHD1L	chr1:146650563:+	-1.28302	0.382317	NC	IPA
CHD1L	chr1:146651081:+	-1.07514	0.1796	NC	IPA
CHD1L	chr1:146651544:+	-0.972179	0.134739	NC	IPA
CHD1L	chr1:146651576:+	-0.977579	0.133678	NC	IPA
CHD1L	chr1:146651775:+	-0.806047	0.0537409	NC	IPA
CHD1L	chr1:146654080:+	-0.871851	0.0505628	NC	IPA
CHD1L	chr1:146681509:+	-0.839801	0.0559442	NC	IPA
CHD1L	chr1:146713204:+	-0.910889	0.090803	NC	IPA
CHD2	chr15:93445524:+	0.826308	0.32932	NC	IPA
CHD2	chr15:93445632:+	0.821999	0.23321	NC	IPA
CHD2	chr15:93446018:+	0.831313	0.240063	NC	IPA
CHD2	chr15:93447062:+	0.737672	0.294502	NC	IPA
CHD2	chr15:93492464:+	-0.0434911	0.91484	NC	IPA
CHD6	chr20:40083080:-	-0.0391136	0.907337	NC	IPA
CHD6	chr20:40094409:-	-0.766386	0.78063	NC	IPA
CHD6	chr20:40126231:-	-0.022638	0.96521	NC	IPA
CHD6	chr20:40126742:-	-0.155777	0.77396	NC	IPA
CHD9	chr16:53156079:+	0.360814	0.743975	NC	IPA
CHD9	chr16:53156373:+	0.58119	0.615333	NC	IPA
CHD9	chr16:53171524:+	-0.176026	0.918828	NC	IPA
CHERP	chr19:16630546:-	0.779122	0.541887	NC	IPA
CHID1	chr11:880819:-	-0.103741	0.849057	NC	IPA
CHID1	chr11:880874:-	-0.0803277	0.881167	NC	IPA
CHM	chrX:85300344:-	0.508761	0.754099	NC	IPA
CHMP3	chr2:86754171:-	-0.356195	0.59517	NC	IPA
CHMP3	chr2:86774858:-	2.45897	0.42265	NC	IPA
CHP1	chr15:41550772:+	-1.72383	0.13385	NC	IPA
CHP1	chr15:41564573:+	-1.37748	0.324913	NC	IPA
CHST15	chr10:125770977:-	0.0154342	0.994025	NC	IPA
CHST15	chr10:125779169:-	0.0903777	0.888727	NC	IPA
CHST15	chr10:125779713:-	0.0413283	0.971925	NC	IPA
CHST15	chr10:125780316:-	-0.0996969	0.899037	NC	IPA
CHST7	chrX:46450584:+	1.88443	0.321057	NC	IPA
CHTOP	chr1:153610750:+	0.837656	0.403456	NC	IPA
CHURC1-FNTB	chr14:65398996:+	-0.16564	0.406198	NC	IPA
CHURC1-FNTB	chr14:65399038:+	-0.165696	0.409211	NC	IPA
CHURC1-FNTB	chr14:65399275:+	-0.164143	0.420172	NC	IPA
CHURC1-FNTB	chr14:65399380:+	-0.169626	0.408921	NC	IPA
CHURC1-FNTB	chr14:65399480:+	-0.167416	0.419893	NC	IPA
CHURC1-FNTB	chr14:65399508:+	-0.167464	0.419839	NC	IPA
CHURC1-FNTB	chr14:65401600:+	-0.133418	0.511426	NC	IPA
CHURC1-FNTB	chr14:65401631:+	-0.133269	0.511743	NC	IPA
CHURC1-FNTB	chr14:65401710:+	-0.133354	0.511537	NC	IPA
CHURC1-FNTB	chr14:65402086:+	-0.0997441	0.612202	NC	IPA
CHURC1-FNTB	chr14:65403063:+	-0.101121	0.605895	NC	IPA
CHURC1-FNTB	chr14:65403655:+	-0.101513	0.605649	NC	IPA
CHURC1-FNTB	chr14:65407425:+	-0.100177	0.611927	NC	IPA
CHURC1-FNTB	chr14:65409028:+	-0.102194	0.606149	NC	IPA
CHURC1-FNTB	chr14:65410594:+	-0.0848071	0.668578	NC	IPA
CHURC1-FNTB	chr14:65410640:+	-0.0819029	0.681082	NC	IPA
CHURC1-FNTB	chr14:65410758:+	-0.0817818	0.681331	NC	IPA
CHURC1-FNTB	chr14:65415990:+	-0.0691584	0.724668	NC	IPA
CHURC1-FNTB	chr14:65420770:+	-0.069128	0.725822	NC	IPA
CHURC1-FNTB	chr14:65424039:+	-0.0673584	0.734429	NC	IPA
CHURC1-FNTB	chr14:65426199:+	-0.067151	0.73513	NC	IPA
CHURC1-FNTB	chr14:65437545:+	-0.0636446	0.753053	NC	IPA
CIR1	chr2:175215387:-	0.154315	0.483906	NC	IPA
CIR1	chr2:175222174:-	-0.430087	0.545683	NC	IPA
CIRBP	chr19:1272547:+	-0.286753	0.427164	NC	IPA
CIRBP	chr19:1272784:+	-0.288804	0.431211	NC	IPA
CIRBP	chr19:1273122:+	0.0487198	0.429912	NC	IPA
CIRBP	chr19:1273171:+	0.0466941	0.426235	NC	IPA
CKAP2	chr13:53039945:+	1.79555	0.0941993	NC	IPA
CKAP2	chr13:53039978:+	1.83023	0.0984406	NC	IPA
CKAP5	chr11:46775963:-	1.4779	0.434281	NC	IPA
CKAP5	chr11:46784797:-	1.0409	0.314556	NC	IPA
CKLF	chr16:66592248:+	0.573325	0.516602	NC	IPA
CKLF	chr16:66592296:+	0.581094	0.511074	NC	IPA
CLASP1	chr2:122133620:-	-0.139368	0.854579	NC	IPA
CLASRP	chr19:45551064:+	0.131503	0.868425	NC	IPA
CLCN3	chr4:170566217:+	-0.518097	0.719879	NC	IPA
CLCN3	chr4:170579055:+	-1.23969	0.444224	NC	IPA
CLCN3	chr4:170640943:+	1.43724	0.368168	NC	IPA
CLEC16A	chr16:11107100:+	-2.46718	0.472903	NC	IPA
CLEC16A	chr16:11150899:+	0.627834	0.482075	NC	IPA
CLEC16A	chr16:11220201:+	0.0588372	0.927195	NC	IPA
CLEC16A	chr16:11220644:+	0.0334236	0.956716	NC	IPA
CLEC16A	chr16:11221140:+	0.0805771	0.887659	NC	IPA
CLEC16A	chr16:11221203:+	0.0826251	0.884411	NC	IPA
CLEC16A	chr16:11230304:+	0.150225	0.80688	NC	IPA
CLEC16A	chr16:11231030:+	0.0626771	0.914399	NC	IPA
CLEC7A	chr12:10279922:-	0.548374	0.595767	NC	IPA
CLHC1	chr2:55450377:-	-0.977914	0.597051	NC	IPA
CLIP4	chr2:29397513:+	-0.0394852	0.871687	NC	IPA
CLIP4	chr2:29397579:+	-0.0414423	0.870384	NC	IPA
CLN3	chr16:28486672:-	0.601754	0.285028	NC	IPA
CLN3	chr16:28488600:-	0.602531	0.284656	NC	IPA
CLN5	chr13:77570417:+	-0.405565	0.648293	NC	IPA
CLOCK	chr4:56306643:-	-0.710807	0.732723	NC	IPA
CLOCK	chr4:56308404:-	-0.0136826	0.991753	NC	IPA
CLOCK	chr4:56308445:-	-0.00329968	0.998023	NC	IPA
CLPB	chr11:72139850:-	0.331479	0.545612	NC	IPA
CLSPN	chr1:36192776:-	-0.922256	0.256046	NC	IPA
CLSPN	chr1:36197715:-	-0.83492	0.240462	NC	IPA
CLSPN	chr1:36199852:-	-0.662075	0.365792	NC	IPA
CLTC	chr17:57768187:+	-0.554687	0.721064	NC	IPA
CLU	chr8:27465452:-	0.126214	0.851683	NC	IPA
CMIP	chr16:81510220:+	-3.88138	0.586946	NC	IPA
CMIP	chr16:81512990:+	-3.9764	0.447377	NC	IPA
CMSS1	chr3:99687287:+	-0.635353	0.422459	NC	IPA
CNDP2	chr18:72176567:+	-0.0841928	0.84918	NC	IPA
CNIH4	chr1:224563691:+	0.562517	0.340136	NC	IPA
CNIH4	chr1:224563859:+	0.562275	0.34099	NC	IPA
CNIH4	chr1:224564586:+	0.560943	0.324784	NC	IPA
CNNM2	chr10:104687375:+	0.753308	0.402884	NC	IPA
CNNM2	chr10:104687929:+	0.602393	0.463507	NC	IPA
CNNM2	chr10:104696640:+	0.650499	0.405996	NC	IPA
CNNM2	chr10:104698208:+	0.650733	0.404938	NC	IPA
CNNM2	chr10:104702391:+	0.650151	0.405813	NC	IPA
CNNM2	chr10:104720184:+	0.61429	0.429222	NC	IPA
CNOT1	chr16:58577231:-	-0.362423	0.724834	NC	IPA
CNOT10	chr3:32727561:+	0.0104565	0.993372	NC	IPA
CNOT10	chr3:32727724:+	-0.0114965	0.993024	NC	IPA
CNOT10	chr3:32727875:+	-0.0114965	0.993024	NC	IPA
CNOT2	chr12:70739748:+	2.19121	0.42265	NC	IPA
CNOT3	chr19:54658242:+	0.660518	0.577613	NC	IPA
CNOT3	chr19:54658623:+	0.669823	0.573452	NC	IPA
CNOT4	chr7:135054721:-	-0.150247	0.685957	NC	IPA
CNOT4	chr7:135055703:-	-0.0673445	0.854114	NC	IPA
CNOT4	chr7:135059266:-	-0.171539	0.622154	NC	IPA
CNOT4	chr7:135061434:-	-0.264632	0.470465	NC	IPA
CNOT4	chr7:135067261:-	-0.240295	0.48766	NC	IPA
CNOT4	chr7:135067415:-	-0.28517	0.474081	NC	IPA
CNOT4	chr7:135067760:-	-0.490176	0.829535	NC	IPA
CNOT4	chr7:135070586:-	0.0440794	0.942221	NC	IPA
CNOT4	chr7:135070661:-	-2.22366	0.251879	NC	IPA
CNOT4	chr7:135071913:-	0.842462	0.586924	NC	IPA
CNOT4	chr7:135072762:-	-0.0078161	0.985379	NC	IPA
CNOT4	chr7:135073078:-	0.0811107	0.855234	NC	IPA
CNOT4	chr7:135073274:-	0.32251	0.280763	NC	IPA
CNOT4	chr7:135073414:-	0.454449	0.388011	NC	IPA
CNOT4	chr7:135162273:-	3.05383	0.423129	NC	IPA
CNOT6	chr5:179922765:+	0.794148	0.207676	NC	IPA
CNOT6	chr5:179996581:+	-0.20165	0.870644	NC	IPA
CNOT6	chr5:179996926:+	-0.200693	0.888349	NC	IPA
CNOT6	chr5:179998228:+	-0.109757	0.924457	NC	IPA
CNOT7	chr8:17087938:-	-0.0680204	0.862801	NC	IPA
CNOT7	chr8:17088036:-	-0.0749365	0.884659	NC	IPA
CNOT7	chr8:17088593:-	0.204	0.757578	NC	IPA
CNOT7	chr8:17088846:-	0.00375715	0.993987	NC	IPA
CNOT7	chr8:17089021:-	-0.0503829	0.906696	NC	IPA
CNOT7	chr8:17092102:-	0.163966	0.776777	NC	IPA
CNOT7	chr8:17099692:-	0.324703	0.908835	NC	IPA
CNOT9	chr2:219458570:+	-0.408737	0.595838	NC	IPA
CNP	chr17:40121220:+	-0.230896	0.833537	NC	IPA
CNP	chr17:40121251:+	-0.393879	0.74166	NC	IPA
CNP	chr17:40123035:+	0.149779	0.973542	NC	IPA
CNP	chr17:40123333:+	0.0585707	0.91193	NC	IPA
CNPY2	chr12:56706307:-	-0.0981168	0.914379	NC	IPA
CNPY2	chr12:56708258:-	0.174442	0.720968	NC	IPA
CNPY2	chr12:56708285:-	0.180943	0.705651	NC	IPA
CNPY2	chr12:56708390:-	0.45801	0.611376	NC	IPA
CNPY2	chr12:56708522:-	0.371806	0.5289	NC	IPA
CNPY3-GNMT	chr6:42904103:+	1.35865	0.482298	NC	IPA
CNPY3-GNMT	chr6:42906405:+	0.899581	0.42265	NC	IPA
CNPY3-GNMT	chr6:42907001:+	0.015823	0.97948	NC	IPA
CNPY3-GNMT	chr6:42907032:+	0.0151833	0.980351	NC	IPA
CNPY3-GNMT	chr6:42907321:+	0.0141856	0.981626	NC	IPA
CNPY3-GNMT	chr6:42907647:+	0.0130236	0.983114	NC	IPA
CNPY3-GNMT	chr6:42911167:+	0.00493463	0.993659	NC	IPA
CNPY3-GNMT	chr6:42911988:+	-0.00907349	0.98818	NC	IPA
CNPY3-GNMT	chr6:42915495:+	0.0523852	0.934857	NC	IPA
CNPY3	chr6:42904103:+	1.30383	0.249198	NC	IPA
CNRIP1	chr2:68520142:-	0.260417	0.837444	NC	IPA
CNRIP1	chr2:68537870:-	-0.403773	0.541564	NC	IPA
CNRIP1	chr2:68539900:-	-0.685324	0.369209	NC	IPA
CNRIP1	chr2:68540508:-	-0.620967	0.393513	NC	IPA
CNRIP1	chr2:68542258:-	-1.12007	0.409833	NC	IPA
CNTLN	chr9:17168569:+	1.00689	0.206709	NC	IPA
CNTLN	chr9:17238232:+	0.394743	0.656844	NC	IPA
CNTLN	chr9:17301443:+	0.00840444	0.988514	NC	IPA
CNTLN	chr9:17302039:+	-0.0737207	0.910262	NC	IPA
CNTLN	chr9:17366758:+	0.470097	0.526572	NC	IPA
COA1	chr7:43652498:-	0.191848	0.820409	NC	IPA
COA1	chr7:43654385:-	0.22002	0.844724	NC	IPA
COA1	chr7:43660812:-	0.154273	0.848351	NC	IPA
COA1	chr7:43663475:-	0.141167	0.860741	NC	IPA
COA1	chr7:43663738:-	0.49793	0.62637	NC	IPA
COA1	chr7:43663934:-	0.535835	0.605975	NC	IPA
COA1	chr7:43663964:-	0.588999	0.577404	NC	IPA
COA1	chr7:43664046:-	1.1017	0.438195	NC	IPA
COA1	chr7:43665545:-	0.485333	0.676295	NC	IPA
COA1	chr7:43666134:-	0.713628	0.616125	NC	IPA
COA1	chr7:43667209:-	0.528948	0.681406	NC	IPA
COA1	chr7:43668853:-	-0.778071	0.397995	NC	IPA
COA1	chr7:43668933:-	-0.740714	0.416352	NC	IPA
COA1	chr7:43668999:-	-0.744785	0.397975	NC	IPA
COA1	chr7:43670753:-	0.674458	0.556591	NC	IPA
COA1	chr7:43671608:-	0.448221	0.579623	NC	IPA
COA1	chr7:43677591:-	0.193782	0.776103	NC	IPA
COA1	chr7:43678856:-	0.193169	0.776518	NC	IPA
COA1	chr7:43679819:-	1.33645	0.10338	NC	IPA
COA1	chr7:43685896:-	0.111239	0.886587	NC	IPA
COA1	chr7:43698318:-	-0.287322	0.869556	NC	IPA
COG3	chr13:46039949:+	0.53225	0.20534	NC	IPA
COG3	chr13:46040764:+	1.0168	0.204568	NC	IPA
COG8	chr16:69366501:-	-0.439566	0.0820567	NC	IPA
COG8	chr16:69366541:-	-0.415494	0.100522	NC	IPA
COG8	chr16:69366939:-	0.117161	0.918088	NC	IPA
COG8	chr16:69368325:-	0.702165	0.636028	NC	IPA
COMMD10	chr5:115594229:+	-5.59348	0.183523	NC	IPA
COMMD10	chr5:115599659:+	-4.18413	0.196783	NC	IPA
COMMD10	chr5:115612766:+	-0.431115	0.178045	NC	IPA
COMMD2	chr3:149459873:-	-0.0707133	0.941058	NC	IPA
COMMD3-BMI1	chr10:22607464:+	0.53576	0.777428	NC	IPA
COMMD3-BMI1	chr10:22608210:+	-2.12369	0.162932	NC	IPA
COMMD3-BMI1	chr10:22609235:+	0.0822759	0.877536	NC	IPA
COMMD3-BMI1	chr10:22609357:+	0.0842455	0.875385	NC	IPA
COMMD3	chr10:22607464:+	0.0624924	0.983752	NC	IPA
COMMD3	chr10:22608210:+	1.26447	0.358013	NC	IPA
COMMD4	chr15:75632614:+	-1.32535	0.133851	NC	IPA
COMT	chr22:19935620:+	0.966124	0.48296	NC	IPA
COMT	chr22:19955217:+	-1.00203	0.256028	NC	IPA
COPA	chr1:160303218:-	0.682741	0.258585	NC	IPA
COQ4	chr9:131085863:+	0.462985	0.0976595	NC	IPA
CORO7-PAM16	chr16:4395291:-	-0.286062	0.572568	NC	IPA
CORO7-PAM16	chr16:4404545:-	-0.285677	0.57147	NC	IPA
COTL1	chr16:84649609:-	0.180858	0.559012	NC	IPA
COX10	chr17:13980639:+	0.990268	0.358066	NC	IPA
COX10	chr17:13989783:+	1.0796	0.314203	NC	IPA
COX11	chr17:53034118:-	-0.0907966	0.94842	NC	IPA
COX11	chr17:53038931:-	0.500297	0.456999	NC	IPA
COX11	chr17:53038984:-	0.451332	0.531774	NC	IPA
COX11	chr17:53039107:-	0.5175	0.478128	NC	IPA
COX11	chr17:53039303:-	0.569856	0.4933	NC	IPA
COX4I1	chr16:85839117:+	-0.166724	0.737567	NC	IPA
COX6C	chr8:100897949:-	0.549592	0.445094	NC	IPA
CPM	chr12:69260586:-	0.326193	0.78969	NC	IPA
CPM	chr12:69260619:-	0.337807	0.780296	NC	IPA
CPNE1	chr20:34226604:-	0.635678	0.121591	NC	IPA
CPNE1	chr20:34236164:-	0.625586	0.115279	NC	IPA
CPNE1	chr20:34236852:-	0.615482	0.118197	NC	IPA
CPNE1	chr20:34236877:-	0.61515	0.118875	NC	IPA
CPNE1	chr20:34237474:-	0.637568	0.136349	NC	IPA
CPNE1	chr20:34237714:-	0.637267	0.136002	NC	IPA
CPNE1	chr20:34237777:-	0.637189	0.135912	NC	IPA
CPNE1	chr20:34238063:-	0.630867	0.137513	NC	IPA
CPNE1	chr20:34238144:-	0.676424	0.122788	NC	IPA
CPNE1	chr20:34238248:-	0.738489	0.132335	NC	IPA
CPNE1	chr20:34239380:-	0.751185	0.120798	NC	IPA
CPNE1	chr20:34239695:-	0.753257	0.121805	NC	IPA
CPNE1	chr20:34239778:-	0.775775	0.109509	NC	IPA
CPNE1	chr20:34239945:-	0.773463	0.108893	NC	IPA
CPNE1	chr20:34242292:-	-0.0736003	0.943254	NC	IPA
CPNE1	chr20:34243037:-	0.0879178	0.91974	NC	IPA
CPPED1	chr16:12863163:-	-0.977631	0.180935	NC	IPA
CPPED1	chr16:12865630:-	-1.24344	0.186531	NC	IPA
CPQ	chr8:97978290:+	-0.573789	0.674401	NC	IPA
CPQ	chr8:97981308:+	-0.159241	0.847753	NC	IPA
CPSF6	chr12:69657305:+	-0.26016	0.799119	NC	IPA
CPSF6	chr12:69657347:+	-0.306	0.763713	NC	IPA
CPSF6	chr12:69657475:+	-0.250108	0.818683	NC	IPA
CPSF6	chr12:69658791:+	-1.24115	0.384798	NC	IPA
CPSF6	chr12:69659090:+	-0.115243	0.865136	NC	IPA
CPSF6	chr12:69661527:+	0.345618	0.611358	NC	IPA
CPSF6	chr12:69662844:+	0.450223	0.399987	NC	IPA
CPSF7	chr11:61185961:-	0.840328	0.0694303	NC	IPA
CRAMP1	chr16:1713875:+	2.69365	0.10196	NC	IPA
CRAT	chr9:131869613:-	0.490969	0.359398	NC	IPA
CRAT	chr9:131869670:-	0.444661	0.420872	NC	IPA
CRBN	chr3:3209020:-	0.0739815	0.950399	NC	IPA
CRBN	chr3:3209109:-	-0.102756	0.929519	NC	IPA
CRBN	chr3:3213838:-	-0.580549	0.61028	NC	IPA
CRBN	chr3:3213871:-	-0.584854	0.608195	NC	IPA
CREB1	chr2:208395546:+	0.765252	0.333231	NC	IPA
CREB1	chr2:208435403:+	-0.723357	0.503524	NC	IPA
CREB1	chr2:208448971:+	-0.825273	0.849167	NC	IPA
CREB1	chr2:208453560:+	-1.32152	0.63303	NC	IPA
CREB1	chr2:208457646:+	-1.10845	0.691301	NC	IPA
CREB1	chr2:208462516:+	0.764572	0.310271	NC	IPA
CREB1	chr2:208462681:+	0.438979	0.345336	NC	IPA
CREB1	chr2:208463137:+	0.327368	0.365003	NC	IPA
CREB3L2	chr7:137597570:-	0.454453	0.329513	NC	IPA
CREB3L2	chr7:137598410:-	-0.861885	0.615401	NC	IPA
CREB3L2	chr7:137612782:-	-0.876774	0.633262	NC	IPA
CREB5	chr7:28450377:+	0.0689687	0.917792	NC	IPA
CREBBP	chr16:3823644:-	-0.163544	0.758606	NC	IPA
CREBBP	chr16:3823698:-	-0.164587	0.754118	NC	IPA
CREBL2	chr12:12766283:+	0.194021	0.643035	NC	IPA
CREBL2	chr12:12779816:+	0.216561	0.71717	NC	IPA
CREBRF	chr5:172518533:+	0.393453	0.358177	NC	IPA
CREBZF	chr11:85371906:-	-0.513792	0.433966	NC	IPA
CREBZF	chr11:85372017:-	-0.556289	0.424898	NC	IPA
CREBZF	chr11:85372110:-	-0.455423	0.521776	NC	IPA
CREBZF	chr11:85372154:-	1.63023	0.42265	NC	IPA
CREG1	chr1:167515070:-	-0.653049	0.292804	NC	IPA
CRELD1	chr3:9977942:+	0.250417	0.856666	NC	IPA
CREM	chr10:35418174:+	-1.24314	0.212364	NC	IPA
CREM	chr10:35468775:+	-0.171017	0.819583	NC	IPA
CREM	chr10:35499677:+	-1.1545	0.714534	NC	IPA
CREM	chr10:35499797:+	-0.177746	0.640302	NC	IPA
CRLF3	chr17:29130825:-	0.320925	0.5185	NC	IPA
CROT	chr7:86989370:+	1.61291	0.145048	NC	IPA
CROT	chr7:86989429:+	1.11005	0.131755	NC	IPA
CRTC3	chr15:91137139:+	1.03271	0.265529	NC	IPA
CRTC3	chr15:91137214:+	0.677652	0.270411	NC	IPA
CRTC3	chr15:91137562:+	0.352239	0.41277	NC	IPA
CRTC3	chr15:91138896:+	0.163665	0.721663	NC	IPA
CRYL1	chr13:20991773:-	-1.19572	0.555874	NC	IPA
CRYL1	chr13:20993040:-	2.97514	0.449356	NC	IPA
CRYL1	chr13:21004895:-	0.996844	0.315225	NC	IPA
CRYZL1	chr21:34966818:-	0.112435	0.89856	NC	IPA
CRYZL1	chr21:34988590:-	0.205581	0.723181	NC	IPA
CSF1	chr1:110469366:+	0.547186	0.388045	NC	IPA
CSF1	chr1:110469560:+	0.566907	0.394913	NC	IPA
CSF1	chr1:110469607:+	0.585618	0.383161	NC	IPA
CSF1	chr1:110469638:+	0.585618	0.383161	NC	IPA
CSNK1A1	chr5:148876783:-	0.388733	0.50964	NC	IPA
CSNK1A1	chr5:148876841:-	1.00192	0.429281	NC	IPA
CSNK1A1	chr5:148876998:-	-0.338194	0.899624	NC	IPA
CSNK1A1	chr5:148877830:-	3.48884	0.321024	NC	IPA
CSNK1A1	chr5:148878402:-	0.0412046	0.97836	NC	IPA
CSNK1A1	chr5:148883183:-	0.946138	0.471695	NC	IPA
CSNK1A1	chr5:148883272:-	-2.65656	0.48092	NC	IPA
CSNK1A1	chr5:148884409:-	2.00726	0.235578	NC	IPA
CSNK1A1	chr5:148926386:-	-0.0662343	0.925793	NC	IPA
CSNK1A1	chr5:148927276:-	-0.148717	0.860599	NC	IPA
CSNK1A1	chr5:148928525:-	-0.112197	0.89166	NC	IPA
CSNK1A1	chr5:148928908:-	-0.103398	0.899459	NC	IPA
CSNK1E	chr22:38692212:-	-0.0581669	0.914886	NC	IPA
CSNK1E	chr22:38693608:-	-0.128407	0.704871	NC	IPA
CSNK1G1	chr15:64462079:-	-0.12115	0.869234	NC	IPA
CSNK1G1	chr15:64463334:-	-0.143763	0.811457	NC	IPA
CSNK1G1	chr15:64463395:-	-0.158924	0.790967	NC	IPA
CSNK2A2	chr16:58193445:-	0.446177	0.452033	NC	IPA
CSNK2A2	chr16:58193485:-	0.422905	0.453386	NC	IPA
CSNK2A2	chr16:58193777:-	1.64373	0.558244	NC	IPA
CSTF3	chr11:33158835:-	0.407521	0.354265	NC	IPA
CSTF3	chr11:33159079:-	0.38643	0.372297	NC	IPA
CSTF3	chr11:33159254:-	0.451485	0.377042	NC	IPA
CSTF3	chr11:33159664:-	0.40025	0.400998	NC	IPA
CSTF3	chr11:33160893:-	0.400757	0.36172	NC	IPA
CSTF3	chr11:33162456:-	0.360579	0.395083	NC	IPA
CSTF3	chr11:33162977:-	0.357996	0.395703	NC	IPA
CSTF3	chr11:33163048:-	0.435057	0.294363	NC	IPA
CTBP1	chr4:1228475:-	2.7011	0.514654	NC	IPA
CTBS	chr1:85027604:-	1.0059	0.386307	NC	IPA
CTBS	chr1:85028924:-	0.23609	0.763428	NC	IPA
CTDSP1	chr2:219268426:+	1.20147	0.71742	NC	IPA
CTDSP1	chr2:219268498:+	0.2235	0.943001	NC	IPA
CTDSP1	chr2:219268875:+	0.903526	0.816369	NC	IPA
CTDSPL2	chr15:44803037:+	2.29225	0.42265	NC	IPA
CTNNB1	chr3:41281125:+	-4.566	0.194003	NC	IPA
CTR9	chr11:10789216:+	-2.90405	0.338843	NC	IPA
CTSB	chr8:11703573:-	-0.137565	0.891318	NC	IPA
CTSC	chr11:88048421:-	0.350055	0.670513	NC	IPA
CTSC	chr11:88053981:-	0.336575	0.677722	NC	IPA
CTSC	chr11:88059137:-	0.28355	0.717909	NC	IPA
CTSC	chr11:88059190:-	0.28378	0.71775	NC	IPA
CTSC	chr11:88059230:-	0.284045	0.717527	NC	IPA
CTSC	chr11:88059256:-	0.283859	0.717617	NC	IPA
CTSZ	chr20:57571642:-	0.291212	0.55163	NC	IPA
CTTN	chr11:70253854:+	-0.114938	0.71744	NC	IPA
CTTN	chr11:70253960:+	0.00139008	0.997102	NC	IPA
CTTN	chr11:70255446:+	-0.115213	0.712137	NC	IPA
CTTN	chr11:70281510:+	0.0635423	0.671603	NC	IPA
CUEDC1	chr17:56001213:-	2.81855	0.551623	NC	IPA
CUEDC2	chr10:104190870:-	0.097405	0.938656	NC	IPA
CUEDC2	chr10:104191048:-	0.213797	0.893701	NC	IPA
CUL1	chr7:148428662:+	-0.629816	0.481822	NC	IPA
CUL1	chr7:148432047:+	-0.619366	0.49902	NC	IPA
CUL1	chr7:148438051:+	-0.577024	0.517812	NC	IPA
CUL4A	chr13:113880166:+	-1.61311	0.760787	NC	IPA
CUL4A	chr13:113880194:+	-2.95067	0.337357	NC	IPA
CUL4A	chr13:113880820:+	0.981525	0.16922	NC	IPA
CUL4A	chr13:113884533:+	-0.523168	0.741817	NC	IPA
CUL4A	chr13:113885484:+	-0.516933	0.748343	NC	IPA
CUL5	chr11:107968529:+	-0.421957	0.720051	NC	IPA
CUL9	chr6:43175131:+	0.390017	0.79066	NC	IPA
CUL9	chr6:43175405:+	-0.0678317	0.959514	NC	IPA
CUX1	chr7:101892812:+	1.63906	0.42265	NC	IPA
CUX1	chr7:101892901:+	2.0146	0.439029	NC	IPA
CUX1	chr7:101893137:+	-1.54493	0.682427	NC	IPA
CUX1	chr7:101894420:+	4.21914	0.196862	NC	IPA
CUX1	chr7:101894474:+	4.3365	0.198029	NC	IPA
CUX1	chr7:101894641:+	4.80725	0.206789	NC	IPA
CUX1	chr7:101895359:+	2.45743	0.42265	NC	IPA
CUX1	chr7:101901513:+	0.212634	0.331486	NC	IPA
CWC27	chr5:64118494:+	-0.0696852	0.974434	NC	IPA
CWC27	chr5:64136222:+	0.495822	0.72844	NC	IPA
CWC27	chr5:64138792:+	0.87945	0.543481	NC	IPA
CWC27	chr5:64196470:+	1.24127	0.33434	NC	IPA
CWC27	chr5:64198582:+	1.23842	0.342018	NC	IPA
CWF19L1	chr10:102012744:-	-0.484706	0.564457	NC	IPA
CXorf38	chrX:40489189:-	-0.236696	0.680137	NC	IPA
CYB561A3	chr11:61127985:-	2.01823	0.169145	NC	IPA
CYB5R3	chr22:43035868:-	0.315943	0.95335	NC	IPA
CYB5R4	chr6:84622125:+	1.88601	0.0996545	NC	IPA
CYB5R4	chr6:84651399:+	0.497917	0.513447	NC	IPA
CYFIP1	chr15:23000258:+	-0.236542	0.772065	NC	IPA
CYFIP1	chr15:23000291:+	-0.232469	0.776497	NC	IPA
CYFIP1	chr15:23000431:+	-0.373085	0.585734	NC	IPA
CYHR1	chr8:145689208:-	0.487204	0.16285	NC	IPA
CYP27A1	chr2:219649522:+	-0.00947442	0.989397	NC	IPA
CYP4V2	chr4:187113822:+	-0.770308	0.149309	NC	IPA
CYP4V2	chr4:187114151:+	-0.666995	0.240189	NC	IPA
CYP4V2	chr4:187114213:+	-0.684142	0.257057	NC	IPA
CYP4V2	chr4:187114499:+	-0.557592	0.350613	NC	IPA
CYP4V2	chr4:187122549:+	0.263126	0.871094	NC	IPA
CYSTM1	chr5:139608495:+	3.36416	0.457961	NC	IPA
CYTH1	chr17:76704278:-	0.41262	0.370294	NC	IPA
D2HGDH	chr2:242684545:+	0.111769	0.936774	NC	IPA
D2HGDH	chr2:242685181:+	-0.853592	0.421866	NC	IPA
D2HGDH	chr2:242685808:+	-0.969501	0.409589	NC	IPA
D2HGDH	chr2:242697707:+	-1.94694	0.44621	NC	IPA
D2HGDH	chr2:242697854:+	-0.0437818	0.948791	NC	IPA
D2HGDH	chr2:242698897:+	-0.0423851	0.955525	NC	IPA
D2HGDH	chr2:242700307:+	0.126559	0.880497	NC	IPA
D2HGDH	chr2:242703481:+	0.151992	0.860786	NC	IPA
DAB2	chr5:39379733:-	-0.00740892	0.988134	NC	IPA
DAP	chr5:10732885:-	-0.666326	0.542689	NC	IPA
DAP	chr5:10734136:-	-0.249255	0.814687	NC	IPA
DAP3	chr1:155659893:+	-0.124601	0.930938	NC	IPA
DAPK1	chr9:90121696:+	1.46056	0.219712	NC	IPA
DAPK1	chr9:90265489:+	1.38215	0.202336	NC	IPA
DAPP1	chr4:100762978:+	0.109537	0.86638	NC	IPA
DARS	chr2:136731938:-	0.225112	0.849894	NC	IPA
DAZAP1	chr19:1413837:+	3.7216	0.42265	NC	IPA
DAZAP2	chr12:51637538:+	1.4124	0.305339	NC	IPA
DAZAP2	chr12:51637569:+	1.43111	0.301897	NC	IPA
DAZAP2	chr12:51637717:+	1.43452	0.30279	NC	IPA
DBF4B	chr17:42825089:+	1.57394	0.211398	NC	IPA
DBF4B	chr17:42827910:+	0.17123	0.769475	NC	IPA
DBNL	chr7:44099379:+	-0.198624	0.679158	NC	IPA
DCAF1	chr3:51435276:-	-1.65582	0.230354	NC	IPA
DCAF1	chr3:51439871:-	0.699734	0.713573	NC	IPA
DCAF10	chr9:37841866:+	0.366647	0.706305	NC	IPA
DCAF16	chr4:17802278:-	-0.516763	0.672573	NC	IPA
DCAF16	chr4:17802359:-	-0.133878	0.962884	NC	IPA
DCAF16	chr4:17802408:-	-0.474228	0.779779	NC	IPA
DCAF6	chr1:167997033:+	-0.6179	0.54221	NC	IPA
DCAF6	chr1:167998724:+	-0.39276	0.698261	NC	IPA
DCAF7	chr17:61666623:+	0.297325	0.559598	NC	IPA
DCAF7	chr17:61666814:+	0.00802429	0.973615	NC	IPA
DCAF7	chr17:61666981:+	0.0145027	0.951801	NC	IPA
DCAF7	chr17:61667014:+	0.0139963	0.953484	NC	IPA
DCAF7	chr17:61667053:+	0.013364	0.955587	NC	IPA
DCAF8	chr1:160209012:-	0.665877	0.439987	NC	IPA
DCLRE1C	chr10:14945891:-	-0.00154253	0.998853	NC	IPA
DCLRE1C	chr10:14946612:-	-0.00842283	0.993735	NC	IPA
DCLRE1C	chr10:14947541:-	-0.0004855	0.999641	NC	IPA
DCLRE1C	chr10:14949658:-	-0.108651	0.923272	NC	IPA
DCP1B	chr12:2055219:-	-1.01696	0.537008	NC	IPA
DCP1B	chr12:2055246:-	-1.02077	0.535244	NC	IPA
DCP1B	chr12:2100622:-	-1.53909	0.499352	NC	IPA
DCP1B	chr12:2101076:-	0.0747168	0.941806	NC	IPA
DCP2	chr5:112320348:+	0.590328	0.398636	NC	IPA
DCUN1D5	chr11:102951025:-	0.542331	0.668244	NC	IPA
DCUN1D5	chr11:102951101:-	-1.8062	0.363813	NC	IPA
DCUN1D5	chr11:102951375:-	0.0397216	0.973222	NC	IPA
DDB2	chr11:47244306:+	6.51232	0.194914	NC	IPA
DDB2	chr11:47244704:+	-2.97556	0.0882067	NC	IPA
DDB2	chr11:47247700:+	-1.47589	0.344672	NC	IPA
DDX17	chr22:38886936:-	-2.90779	0.440184	NC	IPA
DDX19A	chr16:70399250:+	0.431158	0.731612	NC	IPA
DDX23	chr12:49226204:-	0.0281753	0.928704	NC	IPA
DDX31	chr9:135533470:-	1.52432	0.433545	NC	IPA
DDX5	chr17:62498393:-	0.815587	0.712049	NC	IPA
DDX59	chr1:200613165:-	-1.80845	0.181037	NC	IPA
DDX59	chr1:200613251:-	-1.7084	0.202169	NC	IPA
DDX60L	chr4:169316480:-	-1.56346	0.414944	NC	IPA
DDX60L	chr4:169381133:-	0.657811	0.602886	NC	IPA
DDX60L	chr4:169391482:-	0.26442	0.680677	NC	IPA
DEAF1	chr11:648791:-	0.39653	0.645001	NC	IPA
DEAF1	chr11:650502:-	0.374549	0.660439	NC	IPA
DEF8	chr16:90025774:+	0.231426	0.68455	NC	IPA
DEK	chr6:18258547:-	1.09705	0.385525	NC	IPA
DENND1A	chr9:126150420:-	-0.318364	0.234354	NC	IPA
DENND1A	chr9:126150669:-	-0.397781	0.142651	NC	IPA
DENND1A	chr9:126162378:-	-0.397297	0.139435	NC	IPA
DENND1A	chr9:126162534:-	-0.401845	0.137691	NC	IPA
DENND1A	chr9:126163669:-	-0.395132	0.142571	NC	IPA
DENND1A	chr9:126163775:-	-0.395093	0.142583	NC	IPA
DENND1A	chr9:126163826:-	-0.395277	0.142581	NC	IPA
DENND1A	chr9:126163868:-	-0.391118	0.13971	NC	IPA
DENND1A	chr9:126329535:-	-0.471565	0.591924	NC	IPA
DENND1A	chr9:126331614:-	-0.0928873	0.899082	NC	IPA
DENND1A	chr9:126438998:-	0.939697	0.487079	NC	IPA
DENND1A	chr9:126689568:-	1.16027	0.151002	NC	IPA
DENND1B	chr1:197521390:-	0.0925265	0.877226	NC	IPA
DENND1B	chr1:197703139:-	-0.225161	0.804998	NC	IPA
DENND1B	chr1:197703605:-	0.0721925	0.917253	NC	IPA
DENND1B	chr1:197703954:-	0.519899	0.639761	NC	IPA
DENND1B	chr1:197714793:-	0.238506	0.963513	NC	IPA
DENND3	chr8:142153107:+	0.955285	0.365442	NC	IPA
DENND3	chr8:142201184:+	0.482288	0.534298	NC	IPA
DENND3	chr8:142203781:+	0.625002	0.107503	NC	IPA
DENND4A	chr15:66062035:-	-0.62865	0.822382	NC	IPA
DENND5A	chr11:9223833:-	-0.107061	0.686186	NC	IPA
DENND5A	chr11:9223902:-	-0.0336188	0.900717	NC	IPA
DEPTOR	chr8:120942395:+	-0.0373342	0.915796	NC	IPA
DESI1	chr22:41997507:-	-0.176315	0.75367	NC	IPA
DESI1	chr22:42002071:-	0.86314	0.21973	NC	IPA
DEXI	chr16:11028115:-	-0.0872014	0.934087	NC	IPA
DEXI	chr16:11030460:-	0.6179	0.892399	NC	IPA
DEXI	chr16:11030696:-	-0.211205	0.963871	NC	IPA
DEXI	chr16:11032736:-	2.87123	0.525397	NC	IPA
DEXI	chr16:11032853:-	0.302735	0.947684	NC	IPA
DFFA	chr1:10522474:-	0.115043	0.451377	NC	IPA
DFFA	chr1:10522501:-	0.113774	0.453329	NC	IPA
DFFA	chr1:10522527:-	0.0189576	0.888304	NC	IPA
DFFA	chr1:10522602:-	-2.30845	0.41424	NC	IPA
DFFA	chr1:10522820:-	-0.0160854	0.986477	NC	IPA
DFFA	chr1:10522898:-	-0.0369424	0.947428	NC	IPA
DFFA	chr1:10522924:-	-0.0498343	0.920544	NC	IPA
DFFA	chr1:10522961:-	-0.00507806	0.993483	NC	IPA
DGCR2	chr22:19027204:-	-4.8461	0.202535	NC	IPA
DGCR2	chr22:19082200:-	7.03382	0.192259	NC	IPA
DGLUCY	chr14:91634067:+	-0.471544	0.615091	NC	IPA
DGLUCY	chr14:91686739:+	0.0989452	0.962504	NC	IPA
DHDDS	chr1:26769535:+	1.10404	0.339707	NC	IPA
DHDDS	chr1:26769573:+	1.11332	0.328784	NC	IPA
DHDDS	chr1:26794018:+	-0.079903	0.91487	NC	IPA
DHFR	chr5:79945840:-	-0.185533	0.636521	NC	IPA
DHFR	chr5:79946134:-	-0.185533	0.636521	NC	IPA
DHFR	chr5:79946468:-	0.577929	0.50191	NC	IPA
DHFR	chr5:79946592:-	-1.21036	0.42265	NC	IPA
DHFR2	chr3:93781415:-	-1.10716	0.111987	NC	IPA
DHFR2	chr3:93781463:-	-1.02862	0.17872	NC	IPA
DHRS12	chr13:52344291:-	0.232704	0.549866	NC	IPA
DHRS12	chr13:52344915:-	0.614129	0.306461	NC	IPA
DHRS12	chr13:52346906:-	0.0390377	0.979858	NC	IPA
DHRS12	chr13:52365253:-	-0.705222	0.416611	NC	IPA
DHRS7	chr14:60619442:-	1.32644	0.244638	NC	IPA
DHRS7B	chr17:21077867:+	1.36061	0.276044	NC	IPA
DHX15	chr4:24539643:-	0.969874	0.24798	NC	IPA
DHX15	chr4:24539684:-	0.502206	0.483703	NC	IPA
DHX15	chr4:24540317:-	1.73813	0.297256	NC	IPA
DHX15	chr4:24540823:-	0.647023	0.605131	NC	IPA
DHX15	chr4:24540931:-	0.701579	0.554268	NC	IPA
DHX15	chr4:24541059:-	0.744029	0.513445	NC	IPA
DHX15	chr4:24541429:-	0.859075	0.39944	NC	IPA
DHX15	chr4:24541474:-	0.83219	0.407116	NC	IPA
DHX29	chr5:54578318:-	-0.93178	0.193113	NC	IPA
DHX30	chr3:47857668:+	-0.535318	0.597922	NC	IPA
DHX30	chr3:47858427:+	-1.06671	0.3471	NC	IPA
DHX36	chr3:154029555:-	0.103691	0.882492	NC	IPA
DHX36	chr3:154031524:-	0.232582	0.761858	NC	IPA
DHX38	chr16:72130968:+	1.76789	0.513479	NC	IPA
DHX38	chr16:72131326:+	0.127687	0.912492	NC	IPA
DHX8	chr17:41604158:+	-0.354352	0.711437	NC	IPA
DHX8	chr17:41604226:+	-0.352794	0.712038	NC	IPA
DIAPH2	chrX:96141000:+	0.299797	0.770846	NC	IPA
DIAPH2	chrX:96724835:+	0.790351	0.321079	NC	IPA
DIAPH2	chrX:96724976:+	0.789461	0.321566	NC	IPA
DICER1	chr14:95561683:-	-0.556471	0.562842	NC	IPA
DIDO1	chr20:61518566:-	0.421206	0.560145	NC	IPA
DIDO1	chr20:61518611:-	0.7424	0.330052	NC	IPA
DIDO1	chr20:61533706:-	0.801363	0.123535	NC	IPA
DIDO1	chr20:61533769:-	0.797679	0.125513	NC	IPA
DIDO1	chr20:61534116:-	0.782268	0.145393	NC	IPA
DIDO1	chr20:61535698:-	0.798036	0.127292	NC	IPA
DIDO1	chr20:61536358:-	0.790974	0.130981	NC	IPA
DIDO1	chr20:61536426:-	0.738624	0.175992	NC	IPA
DIDO1	chr20:61559973:-	1.09201	0.190744	NC	IPA
DIDO1	chr20:61560035:-	1.05114	0.245843	NC	IPA
DIP2A	chr21:47966219:+	0.631581	0.22847	NC	IPA
DIP2A	chr21:47967120:+	0.523196	0.581794	NC	IPA
DIP2A	chr21:47976744:+	0.397668	0.820846	NC	IPA
DIP2A	chr21:47989621:+	0.438607	0.53263	NC	IPA
DIP2A	chr21:47989817:+	0.139517	0.805863	NC	IPA
DIP2A	chr21:47989928:+	0.168642	0.772816	NC	IPA
DIP2B	chr12:51074690:+	1.8659	0.138976	NC	IPA
DISP1	chr1:223010726:+	-0.665386	0.37059	NC	IPA
DMAC2	chr19:41938981:-	-0.279138	0.632372	NC	IPA
DMWD	chr19:46292513:-	1.55235	0.224132	NC	IPA
DMWD	chr19:46292656:-	0.354055	0.879017	NC	IPA
DMXL1	chr5:118471528:+	1.66528	0.289325	NC	IPA
DMXL2	chr15:51755282:-	-0.444214	0.629699	NC	IPA
DNAH1	chr3:52351605:+	1.56394	0.321861	NC	IPA
DNAH1	chr3:52409071:+	0.976146	0.494629	NC	IPA
DNAJB14	chr4:100842661:-	0.187656	0.878622	NC	IPA
DNAJB14	chr4:100846583:-	-0.121568	0.921631	NC	IPA
DNAJB14	chr4:100846759:-	-0.697277	0.80576	NC	IPA
DNAJB6	chr7:157178969:+	0.155302	0.613558	NC	IPA
DNAJB6	chr7:157179018:+	0.149413	0.631844	NC	IPA
DNAJC1	chr10:22092706:-	0.0788063	0.927265	NC	IPA
DNAJC1	chr10:22094482:-	0.0636268	0.942088	NC	IPA
DNAJC1	chr10:22154191:-	0.1321	0.924733	NC	IPA
DNAJC1	chr10:22154264:-	0.128941	0.926444	NC	IPA
DNAJC1	chr10:22155138:-	1.03705	0.512978	NC	IPA
DNAJC13	chr3:132186190:+	-0.234816	0.80754	NC	IPA
DNAJC21	chr5:34945762:+	0.938424	0.38539	NC	IPA
DNAJC21	chr5:34952290:+	1.15774	0.180776	NC	IPA
DNAJC21	chr5:34952857:+	0.0925988	0.872947	NC	IPA
DNAJC25-GNG10	chr9:114415941:+	-4.37094	0.42265	NC	IPA
DNAJC25-GNG10	chr9:114416625:+	0.243433	0.379333	NC	IPA
DNAJC27	chr2:25191746:-	0.436811	0.562759	NC	IPA
DNAJC4	chr11:64000518:+	-0.0749879	0.934457	NC	IPA
DNAJC5B	chr8:66965673:+	-1.65281	0.422155	NC	IPA
DNHD1	chr11:6570267:+	0.652725	0.509971	NC	IPA
DNHD1	chr11:6570926:+	0.692446	0.483285	NC	IPA
DNHD1	chr11:6571073:+	0.702562	0.476743	NC	IPA
DNHD1	chr11:6571405:+	0.690307	0.486779	NC	IPA
DNHD1	chr11:6571524:+	0.6177	0.552145	NC	IPA
DNHD1	chr11:6576582:+	-0.837884	0.201204	NC	IPA
DNHD1	chr11:6577212:+	-0.983276	0.20545	NC	IPA
DNMT3A	chr2:25504321:-	0.0660326	0.90338	NC	IPA
DNMT3A	chr2:25504395:-	-0.155396	0.775108	NC	IPA
DOCK1	chr10:128926364:+	0.848185	0.207526	NC	IPA
DOCK1	chr10:128931751:+	0.631541	0.680406	NC	IPA
DOCK1	chr10:128938239:+	0.676132	0.662487	NC	IPA
DOCK1	chr10:129010265:+	0.613859	0.591156	NC	IPA
DOCK4	chr7:111462513:-	-1.72315	0.781092	NC	IPA
DOCK4	chr7:111486719:-	-1.12751	0.231982	NC	IPA
DOCK5	chr8:25128537:+	1.31873	0.328739	NC	IPA
DOCK5	chr8:25128729:+	1.70187	0.368384	NC	IPA
DOCK7	chr1:63090769:-	-0.921769	0.467201	NC	IPA
DOCK7	chr1:63152809:-	0.597825	0.538816	NC	IPA
DOCK7	chr1:63152868:-	0.596111	0.539836	NC	IPA
DOCK7	chr1:63152950:-	0.625536	0.516815	NC	IPA
DOK3	chr5:176930751:-	-0.0427937	0.86343	NC	IPA
DOT1L	chr19:2192391:+	0.148805	0.856371	NC	IPA
DOT1L	chr19:2206804:+	-2.02506	0.533268	NC	IPA
DPP9	chr19:4694157:-	0.26208	0.57923	NC	IPA
DPP9	chr19:4694341:-	0.339087	0.598251	NC	IPA
DPP9	chr19:4708848:-	0.116722	0.38531	NC	IPA
DPP9	chr19:4709380:-	1.08744	0.0920442	NC	IPA
DPYD	chr1:97658194:-	-0.905281	0.0870575	NC	IPA
DPYD	chr1:98196741:-	0.514961	0.335823	NC	IPA
DRAM1	chr12:102295333:+	-0.460981	0.427598	NC	IPA
DRAM1	chr12:102295891:+	-0.439957	0.436997	NC	IPA
DRAM1	chr12:102296536:+	-0.449639	0.420587	NC	IPA
DRAM1	chr12:102302202:+	-0.467195	0.857349	NC	IPA
DRAM1	chr12:102307924:+	3.01686	0.46753	NC	IPA
DRAM1	chr12:102308145:+	0.570599	0.679659	NC	IPA
DRAM1	chr12:102313861:+	0.691192	0.603541	NC	IPA
DRAM2	chr1:111668003:-	0.102545	0.88708	NC	IPA
DRG2	chr17:18002817:+	-3.94761	0.105379	NC	IPA
DSCR3	chr21:38633023:-	-0.215417	0.650585	NC	IPA
DSCR3	chr21:38633383:-	-0.194287	0.643685	NC	IPA
DSE	chr6:116693202:+	0.777963	0.775125	NC	IPA
DSE	chr6:116721521:+	0.151071	0.476188	NC	IPA
DSE	chr6:116721595:+	0.0268598	0.837602	NC	IPA
DSE	chr6:116754374:+	1.36416	0.267649	NC	IPA
DST	chr6:56502882:-	-0.486002	0.729564	NC	IPA
DST	chr6:56758361:-	-1.26198	0.257108	NC	IPA
DST	chr6:56785694:-	2.38293	0.0759337	NC	IPA
DST	chr6:56817349:-	2.37351	0.0921407	NC	IPA
DTNB	chr2:25777245:-	-0.387243	0.688238	NC	IPA
DTNB	chr2:25780844:-	-0.360675	0.682101	NC	IPA
DTNB	chr2:25781058:-	-0.358623	0.682554	NC	IPA
DTNB	chr2:25797220:-	-0.922724	0.326688	NC	IPA
DTNB	chr2:25797523:-	-0.857781	0.375999	NC	IPA
DTNB	chr2:25798193:-	-0.847927	0.38118	NC	IPA
DUSP16	chr12:12682720:-	-1.40572	0.60112	NC	IPA
DUSP18	chr22:31049807:-	0.736676	0.292724	NC	IPA
DUSP18	chr22:31052450:-	0.164779	0.899981	NC	IPA
DUSP18	chr22:31055762:-	-7.34661e-05	0.99995	NC	IPA
DUSP18	chr22:31056504:-	0.000834775	0.999754	NC	IPA
DUSP22	chr6:348951:+	1.02172	0.351831	NC	IPA
DUSP28	chr2:241502088:+	-0.990706	0.339644	NC	IPA
[truncated: 5,553 more rows]

## Sheet: M1 + HCT15 vs M1 APA
gene_symbol	RED	pvalue	APAreg
ADAM17	0.324875	0.0360596	UP
ARF3	0.610399	0.0129505	UP
ARHGAP22	1.97911	0.0369007	UP
ARHGAP9	1.38258	0.0369633	UP
ARIH1	0.857681	0.0393742	UP
ARL4A	0.866474	0.0183695	UP
ARSA	0.769885	0.00975602	UP
ATG13	1.82643	0.0170311	UP
AVPI1	2.22515	0.0419815	UP
C11orf54	2.0652	0.0415998	UP
CFD	0.620339	0.0196163	UP
COPZ1	0.57826	0.0201269	UP
DHDDS	1.23367	0.0234266	UP
DNAJC17	1.9457	0.0167085	UP
EIF4A1	0.925606	0.0034698	UP
EIF5	0.653924	0.0347043	UP
ELL	0.63935	0.0396077	UP
EPS8L2	0.788353	0.0347077	UP
ERP44	0.453102	0.0171189	UP
EXOSC8	1.78955	0.0238004	UP
FSD1L	1.32676	0.0451827	UP
GORAB	1.357	0.0326747	UP
H2AFJ	0.8762	0.0463851	UP
IFT122	1.3526	0.0304063	UP
IL18BP	0.763431	0.0147063	UP
LAMTOR3	0.588425	0.0248537	UP
LIN54	1.09221	0.0404336	UP
MCL1	0.680154	0.036792	UP
MLX	1.00063	0.0206366	UP
NDOR1	0.922381	0.0479678	UP
NEMF	0.41105	0.0472087	UP
PEPD	0.726472	0.03244	UP
PEX13	0.473542	0.0358182	UP
PFDN1	1.60386	0.032269	UP
PLIN2	0.93305	0.0044278	UP
PPM1L	0.636776	0.000566007	UP
PROSER3	1.0447	0.0452281	UP
PSAP	0.545664	0.0384482	UP
RPS26	2.79897	0.0181439	UP
SREK1	1.59044	0.0346133	UP
STARD3NL	0.502214	0.0306539	UP
SUGP2	0.780444	0.035326	UP
TANGO2	0.366606	0.0322269	UP
TGFA	1.51001	0.0205506	UP
TIMM9	0.726518	0.00835122	UP
TMEM265	1.06383	0.00475882	UP
TMEM94	0.597425	0.0262028	UP
VPS26B	0.743127	0.0186392	UP
ALYREF	-1.41726	0.000104368	DN
CD164	-0.726953	0.0322386	DN
CD44	-0.395227	0.0158319	DN
CDKAL1	-2.23395	0.0418438	DN
CORO1C	-0.451767	0.0444129	DN
DAB2	-0.598769	0.049805	DN
DNAJA1	-0.575287	0.0293361	DN
EDF1	-1.15508	0.0185436	DN
ENC1	-0.680306	0.0103439	DN
ERG28	-2.73514	0.0216919	DN
ERN1	-2.43999	0.0234118	DN
EZH1	-2.16278	0.0446322	DN
FASTKD1	-1.45987	0.0248042	DN
FBXO22	-0.575064	0.0107168	DN
FBXW11	-0.874511	0.0173678	DN
GART	-1.33926	0.025984	DN
GGH	-1.17833	0.0139762	DN
GTF2F2	-1.54718	0.0155562	DN
ING2	-1.47559	0.0168612	DN
ITPRIP	-0.474302	0.0279919	DN
KDM7A	-1.68167	0.0166174	DN
KSR1	-0.540419	0.0124804	DN
LMAN1	-0.964111	0.0395507	DN
LRMDA	-1.16181	0.0365533	DN
NXF1	-0.578856	0.0298751	DN
OGFRL1	-0.896277	0.0366951	DN
OPTN	-1.10547	0.00596788	DN
OSBPL2	-1.15951	0.0125478	DN
PBX3	-1.27169	0.0293272	DN
PLAGL1	-0.584035	0.0465778	DN
PLEKHA1	-1.25754	0.00384697	DN
POLR2K	-1.38881	0.00397977	DN
PRMT2	-0.317979	0.0346978	DN
PTGES3	-0.845115	0.0127218	DN
RAB2A	-0.301642	0.0256542	DN
RBMX	-0.469333	0.014522	DN
RBSN	-2.0277	0.0248333	DN
RHBDF2	-1.18413	0.0449834	DN
RIOK1	-1.14558	0.0470771	DN
RNF115	-1.19522	0.0173693	DN
RNF213	-1.22083	0.0276645	DN
SAFB	-0.686298	0.0348666	DN
SKIL	-1.11704	0.0439389	DN
SLC6A12	-0.952625	0.0396417	DN
SPCS2	-0.948571	0.0029377	DN
SPICE1	-1.70458	0.0294759	DN
STK16	-1.09712	0.0499162	DN
STK4	-0.997317	0.0284855	DN
SYNRG	-0.603866	0.0227154	DN
TACC1	-1.52296	0.0119495	DN
TIAL1	-0.17678	0.0134723	DN
TRIM39	-0.883841	0.00454755	DN
TRIM44	-0.307717	0.0312785	DN
UGGT1	-0.811371	0.0342039	DN
WDR82	-0.717985	0.0466137	DN
XPO7	-1.43177	0.0321779	DN
ZBTB46	-1.0109	0.011944	DN
ZC3H13	-1.11748	0.0343032	DN
ZMYND12	-2.00851	0.0247533	DN
ZNF638	-3.51269	0.0346857	DN
AAAS	0.069386	0.955671	NC
AAED1	-1.33167	0.286657	NC
AARS2	0.219429	0.713106	NC
AASDHPPT	-0.0150762	0.974356	NC
ABCA1	-0.20765	0.707376	NC
ABCB7	0.280457	0.835666	NC
ABCC1	-0.392888	0.50902	NC
ABCC5	-0.0633344	0.918357	NC
ABHD10	0.240376	0.775675	NC
ABHD12	-0.125318	0.661179	NC
ABHD13	0.527931	0.170477	NC
ABHD17A	1.29721	0.139938	NC
ABHD17C	-0.589293	0.468311	NC
ABHD18	-0.0172529	0.990653	NC
ABHD2	-0.417789	0.368826	NC
ABHD4	-0.537525	0.20406	NC
ABHD6	-0.515069	0.236744	NC
ABI1	-0.359185	0.433497	NC
ABRAXAS1	-0.768583	0.232636	NC
ABTB1	0.552635	0.472289	NC
ACAA1	-1.3196	0.293422	NC
ACADM	-0.363729	0.627937	NC
ACAP2	-0.330575	0.348396	NC
ACCS	-0.190224	0.73243	NC
ACER2	-0.394752	0.635457	NC
ACER3	-0.370856	0.568621	NC
ACLY	0.0989848	0.788667	NC
ACO1	-0.0928528	0.845732	NC
ACOT13	-0.328114	0.617463	NC
ACOT8	-0.640093	0.395771	NC
ACOT9	0.425309	0.560243	NC
ACOX1	0.0469237	0.947143	NC
ACOX3	-0.175751	0.712895	NC
ACSF2	0.682667	0.518188	NC
ACSL1	0.337999	0.598115	NC
ACSL3	-0.779682	0.244154	NC
ACSL4	-0.441667	0.654866	NC
ACSL5	0.394222	0.251561	NC
ACTR2	-0.219153	0.583074	NC
ACTR3B	-0.0976311	0.87822	NC
ACTR6	-0.462888	0.179849	NC
ACTR8	-0.174989	0.831001	NC
ACVR2B	-0.776126	0.294622	NC
ACVRL1	0.608783	0.174936	NC
ACYP2	0.782816	0.233999	NC
ADA	-0.315601	0.368761	NC
ADAM10	-0.087146	0.803309	NC
ADAM11	-0.769626	0.412408	NC
ADAM19	-0.317138	0.593457	NC
ADAM9	0.382503	0.765669	NC
ADAMTSL4	-0.26592	0.658685	NC
ADGRE1	0.417074	0.469828	NC
ADH5	-0.666797	0.111352	NC
ADIPOR1	0.306729	0.438941	NC
ADIPOR2	0.521424	0.401967	NC
ADK	-0.4316	0.108611	NC
ADM	0.639893	0.187351	NC
ADNP	0.136399	0.789666	NC
ADO	-0.425826	0.715219	NC
ADPGK	-1.46859	0.206867	NC
ADSL	-0.181586	0.870838	NC
ADSS	0.0027022	0.996738	NC
AFDN	-0.385268	0.635628	NC
AFG1L	0.988315	0.290194	NC
AFG3L2	-0.0645497	0.941369	NC
AFTPH	-0.127196	0.812162	NC
AGA	-0.259844	0.742519	NC
AGFG1	-0.555781	0.415632	NC
AGGF1	-0.463317	0.204003	NC
AGK	-0.17998	0.740874	NC
AGO3	1.0074	0.247543	NC
AGPAT3	0.0423446	0.953057	NC
AGPS	0.0240707	0.962997	NC
AGTRAP	0.406708	0.720859	NC
AHCTF1	-0.112215	0.826936	NC
AHCYL2	0.609519	0.164847	NC
AHDC1	0.332386	0.737606	NC
AHI1	-0.540965	0.353036	NC
AHR	0.0666294	0.798206	NC
AHRR	0.475711	0.540553	NC
AHSA2	-0.298192	0.462618	NC
AIMP2	0.554131	0.119224	NC
AKAP11	-0.981834	0.211717	NC
AKAP13	0.556706	0.583282	NC
AKAP8	0.00874823	0.982646	NC
AKIP1	0.496192	0.113577	NC
AKIRIN2	0.565597	0.297379	NC
AKTIP	0.0497688	0.874163	NC
ALAD	0.686799	0.1625	NC
ALAS1	-0.11651	0.856067	NC
ALDH16A1	0.142437	0.653639	NC
ALDH1A1	0.117168	0.82258	NC
ALDH3B1	-0.213522	0.464647	NC
ALDH9A1	0.37802	0.637858	NC
ALG13	-0.443981	0.135098	NC
ALG2	-0.128053	0.677821	NC
ALG3	0.158681	0.83771	NC
ALKBH7	0.878477	0.0633696	NC
ALMS1	0.111052	0.935529	NC
ALPK1	-0.193304	0.647254	NC
AMER1	-1.74034	0.104186	NC
AMMECR1	-0.925702	0.237504	NC
AMPD3	0.156534	0.67606	NC
AMZ2	0.156042	0.773141	NC
ANG	0.525932	0.55566	NC
ANKH	-0.0490644	0.93154	NC
ANKIB1	-0.986689	0.0667951	NC
ANKRD12	0.183363	0.771182	NC
ANKRD13A	0.464451	0.680741	NC
ANKRD33B	-0.604423	0.769113	NC
ANP32A	-0.656917	0.545536	NC
ANP32E	-0.197583	0.446246	NC
ANTXR2	-0.0461088	0.893333	NC
ANXA11	0.853031	0.174234	NC
ANXA7	-0.0162246	0.952357	NC
AP1B1	0.0648887	0.922677	NC
AP1M1	-1.13886	0.423434	NC
AP1S1	0.150705	0.903891	NC
AP1S2	-0.128917	0.895452	NC
AP1S3	-0.237703	0.742152	NC
AP2A2	-0.223803	0.58447	NC
AP3M2	-0.373185	0.617112	NC
AP3S1	0.28771	0.496711	NC
AP4S1	0.930164	0.642982	NC
AP5S1	0.243836	0.457981	NC
APBA1	-1.54814	0.210807	NC
APC	0.0144457	0.986984	NC
APH1A	0.239024	0.719283	NC
APLF	-0.0474854	0.945534	NC
APMAP	-0.393432	0.502769	NC
APOC2	-0.157482	0.923399	NC
APPBP2	2.18683	0.373114	NC
APPL1	-0.220421	0.763646	NC
APTX	0.0773462	0.701686	NC
AQR	1.64124	0.095386	NC
ARCN1	0.35194	0.757533	NC
ARHGAP10	0.0320156	0.976324	NC
ARHGAP17	-0.544075	0.27686	NC
ARHGAP18	-1.02159	0.0971163	NC
ARHGAP26	-0.957785	0.333152	NC
ARHGAP35	0.0555967	0.939251	NC
ARHGAP5	-0.604766	0.469345	NC
ARHGDIA	0.514566	0.213501	NC
ARHGEF10L	-1.01681	0.0914272	NC
ARHGEF11	0.375116	0.23856	NC
ARHGEF12	0.190189	0.710531	NC
ARHGEF2	-0.0406712	0.976848	NC
ARHGEF40	-0.322868	0.749285	NC
ARHGEF9	0.738724	0.56319	NC
ARID1A	0.0334826	0.958506	NC
ARID1B	-0.672969	0.512069	NC
ARID5B	-0.702514	0.215724	NC
ARL14EP	0.197084	0.694383	NC
ARL15	-0.308366	0.693067	NC
ARL4C	0.81762	0.073319	NC
ARL6IP1	0.0655653	0.943419	NC
ARL6IP5	0.162761	0.605985	NC
ARL8A	0.75101	0.385795	NC
ARMC10	0.058735	0.774682	NC
ARMC8	-0.151649	0.378157	NC
ARMCX3	0.676171	0.16674	NC
ARMT1	-0.554811	0.287549	NC
ARNT	0.265744	0.636392	NC
ARNTL	-0.522216	0.681497	NC
ARPC1A	0.168667	0.849667	NC
ARPC4-TTLL3	-0.355449	0.763067	NC
ARPC5	0.233877	0.844385	NC
ARPP19	-0.148983	0.80034	NC
ARSB	0.001016	0.999226	NC
ARSK	1.46121	0.210876	NC
ASAH1	-0.0311288	0.962446	NC
ASB1	-0.0725393	0.790957	NC
ASB6	0.783406	0.53351	NC
ASCC3	-0.889725	0.377079	NC
ASCL2	-0.100545	0.738109	NC
ASF1A	0.706251	0.511034	NC
ASH1L	-0.808898	0.355956	NC
ASL	0.301423	0.390315	NC
ASPHD2	0.00234759	0.995588	NC
ASTE1	-0.653833	0.585346	NC
ASXL1	-0.203549	0.708192	NC
ASXL2	0.0459902	0.96781	NC
ATAD1	0.0510415	0.951412	NC
ATAD2	0.812227	0.366778	NC
ATAD2B	1.48647	0.0718177	NC
ATE1	-0.819639	0.0890439	NC
ATF2	0.243396	0.770648	NC
ATF3	0.317829	0.627303	NC
ATF5	-0.301073	0.255194	NC
ATF6B	0.342679	0.56179	NC
ATF7IP	0.971832	0.0718646	NC
ATG10	0.538382	0.553059	NC
ATG16L2	0.647012	0.454228	NC
ATG2B	-0.0415076	0.870226	NC
ATG3	-0.384777	0.517353	NC
ATG4A	-1.47231	0.148424	NC
ATG4C	0.495949	0.52535	NC
ATG5	-0.0678324	0.837442	NC
ATL3	-0.190407	0.508753	NC
ATMIN	-0.50339	0.353343	NC
ATOX1	-0.680858	0.251474	NC
ATP11A	-0.474784	0.484794	NC
ATP11B	-0.0820201	0.941606	NC
ATP11C	-0.623119	0.0892951	NC
ATP1B1	-0.601742	0.763837	NC
ATP2B1	0.520168	0.300671	NC
ATP5L	-0.0794072	0.890674	NC
ATP5S	-0.774072	0.411625	NC
ATP6AP2	-0.183474	0.872249	NC
ATP6V0A2	0.550096	0.479416	NC
ATP6V0C	0.302347	0.39965	NC
ATP6V0E1	0.91497	0.244552	NC
ATP6V1A	-0.548414	0.689406	NC
ATP6V1B2	0.327616	0.277481	NC
ATP6V1C1	0.341119	0.705259	NC
ATP6V1D	0.460665	0.2081	NC
ATP6V1E1	-0.420067	0.810566	NC
ATP6V1G1	0.0147638	0.969949	NC
ATP8A1	0.166239	0.720749	NC
ATP8B4	0.585021	0.270507	NC
ATRX	1.01206	0.233094	NC
ATXN2	0.301423	0.500297	NC
AUH	-1.67226	0.135249	NC
AURKA	0.217731	0.457912	NC
AVL9	0.910019	0.11882	NC
AZI2	0.80196	0.535349	NC
AZIN1	0.564706	0.582596	NC
AZIN2	0.295563	0.574538	NC
B3GLCT	0.582427	0.5045	NC
B3GNT8	0.64587	0.203863	NC
B4GALT5	-0.0109155	0.989156	NC
B4GALT7	-2.39495	0.0523441	NC
BABAM2	0.328191	0.511715	NC
BACE1	0.826625	0.450285	NC
BAG1	1.40452	0.205768	NC
BAG3	0.776262	0.477482	NC
BAP1	0.254708	0.558406	NC
BAZ1B	-0.627948	0.420241	NC
BAZ2A	0.224277	0.763757	NC
BBIP1	-0.509818	0.629241	NC
BBS4	0.242737	0.806915	NC
BBS7	-1.69102	0.135274	NC
BBX	-0.51276	0.137742	NC
BCAP29	0.369206	0.427637	NC
BCAS2	-0.0914032	0.880557	NC
BCKDK	-0.255495	0.645999	NC
BCL10	-0.68906	0.130253	NC
BCL2	0.312135	0.427885	NC
BCL2L11	-0.445318	0.611941	NC
BCL2L13	0.00752983	0.968879	NC
BCL2L14	-0.445822	0.538939	NC
BCLAF1	-0.645709	0.267482	NC
BDH2	1.61331	0.369347	NC
BECN1	-0.204524	0.666417	NC
BEST1	-2.71436	0.145119	NC
BEX4	-0.479735	0.726342	NC
BFAR	0.418816	0.457453	NC
BHLHE22	0.0179355	0.95738	NC
BICD2	-0.945535	0.29753	NC
BICRAL	-0.854948	0.106297	NC
BID	0.0188199	0.983361	NC
BIRC3	-0.0165986	0.966492	NC
BLCAP	0.583446	0.397006	NC
BLNK	-0.264081	0.529528	NC
BMF	0.045831	0.969222	NC
BMP2	1.16666	0.490652	NC
BMP2K	0.268988	0.645576	NC
BNIP3L	0.0114743	0.97424	NC
BPHL	0.539155	0.360917	NC
BPNT1	0.610972	0.249565	NC
BPTF	-0.49415	0.361822	NC
BRAF	0.0242154	0.962858	NC
BRAP	-0.120945	0.710724	NC
BRCC3	-0.149278	0.846431	NC
BRD7	-0.760511	0.311693	NC
BRI3BP	-0.419594	0.616156	NC
BRIX1	0.879595	0.554239	NC
BRPF3	-0.874541	0.328546	NC
BRWD1	-1.3478	0.329497	NC
BRWD3	0.339151	0.443547	NC
BSDC1	0.279142	0.748671	NC
BSG	0.549361	0.426171	NC
BST2	0.39592	0.604516	NC
BTBD9	-0.0953508	0.640684	NC
BTD	-0.390974	0.519658	NC
BTF3	0.930247	0.0560439	NC
BTF3L4	-0.396848	0.460335	NC
BTRC	0.0304337	0.946324	NC
BYSL	-1.32348	0.167876	NC
BZW2	-0.799446	0.147308	NC
C10orf76	0.246134	0.556814	NC
C11orf24	-0.446225	0.501521	NC
C11orf58	0.197294	0.684644	NC
C12orf29	-2.67463	0.0530879	NC
C14orf119	0.0286538	0.907164	NC
C14orf28	-1.00321	0.273597	NC
C14orf93	0.124406	0.908337	NC
C15orf48	0.81009	0.17618	NC
C16orf45	-0.658002	0.597174	NC
C16orf52	0.87512	0.441255	NC
C16orf62	-0.144798	0.833325	NC
C16orf87	-0.343379	0.661111	NC
C19orf12	0.0347114	0.96785	NC
C19orf47	-0.20116	0.564954	NC
C1GALT1C1	-0.308723	0.617491	NC
C1orf198	-0.0674397	0.943674	NC
C1orf21	-0.507437	0.442299	NC
C1orf74	0.422027	0.749719	NC
C1QTNF1	-0.11048	0.718101	NC
C1RL	3.1196	0.163173	NC
C21orf2	0.500797	0.454378	NC
C21orf91	-0.48913	0.390906	NC
C2CD2L	-0.85621	0.402234	NC
C2CD5	0.369088	0.481786	NC
C2orf49	-0.0343924	0.953788	NC
C2orf68	0.488708	0.365037	NC
C2orf74	1.57366	0.339611	NC
C3AR1	0.0299396	0.868223	NC
C3orf38	-0.0126433	0.991577	NC
C4orf46	-0.00526011	0.995666	NC
C5orf15	0.185942	0.837079	NC
C5orf30	-0.0449489	0.947182	NC
C5orf42	-0.372641	0.529098	NC
C6orf120	-1.04591	0.283484	NC
C6orf203	1.52879	0.151529	NC
C6orf89	0.19719	0.661404	NC
C8orf76	-0.0190865	0.981423	NC
C8orf88	-0.411776	0.682976	NC
C9orf40	-0.236085	0.832996	NC
C9orf72	-1.1103	0.509881	NC
C9orf78	-0.140111	0.767318	NC
CA11	0.358212	0.608487	NC
CAAP1	0.862721	0.364105	NC
CAB39	0.124533	0.902052	NC
CACUL1	0.116112	0.742283	NC
CADM1	0.835492	0.136335	NC
CALCOCO1	1.29322	0.147425	NC
CALHM6	-0.0684148	0.933965	NC
CALM2	0.0516406	0.964023	NC
CAMK2G	0.441354	0.19998	NC
CAMKK2	0.211237	0.611837	NC
CAMLG	0.0107922	0.988173	NC
CANT1	-0.407764	0.481792	NC
CANX	-0.0104756	0.97606	NC
CAPN1	-0.621477	0.171301	NC
CAPZB	0.487822	0.552344	NC
CARHSP1	-0.206378	0.734331	NC
CASC3	0.131441	0.789858	NC
CASP3	0.609484	0.485968	NC
CASP6	-0.236473	0.577262	NC
CASP7	-0.256104	0.627783	NC
CASP9	-0.146652	0.798809	NC
CAST	0.042012	0.800784	NC
CASZ1	-1.63468	0.319244	NC
CAVIN3	-0.284925	0.699121	NC
CBFB	0.102972	0.88563	NC
CBLL1	0.268816	0.666257	NC
CBLN3	0.789512	0.493288	NC
CBX3	-0.137758	0.768043	NC
CC2D1B	0.181549	0.871601	NC
CCAR2	1.11506	0.35364	NC
CCDC107	-1.0718	0.386642	NC
CCDC117	-0.0308067	0.944848	NC
CCDC127	-0.311293	0.737358	NC
CCDC14	0.817758	0.383511	NC
CCDC149	-1.26772	0.314896	NC
CCDC25	-0.886314	0.271445	NC
CCDC28A	-0.368041	0.777414	NC
CCDC59	0.592497	0.662797	NC
CCDC71L	-0.458426	0.261038	NC
CCDC82	0.501712	0.144341	NC
CCDC88A	0.499591	0.400981	NC
CCDC9	0.130585	0.778879	NC
CCDC90B	-0.198021	0.720678	NC
CCDC91	0.864131	0.327723	NC
CCDC92	0.80196	0.487109	NC
CCDC93	0.214485	0.699277	NC
CCDC96	-1.36066	0.579767	NC
CCDC97	-0.150902	0.914207	NC
CCM2	-0.340313	0.768849	NC
CCNC	-1.4388	0.0544875	NC
CCNG2	0.627699	0.324946	NC
CCNJ	-1.15178	0.332056	NC
CCNK	0.78025	0.0752831	NC
CCNT1	0.305119	0.781484	NC
CCNY	-0.0701346	0.873527	NC
CCNYL1	-0.0586483	0.833772	NC
CCPG1	-0.0730991	0.235039	NC
CCRL2	0.755297	0.0842919	NC
CCS	-1.40385	0.296336	NC
CCSAP	-0.8641	0.347962	NC
CCSER2	0.416985	0.252788	NC
CCT2	-0.12025	0.880157	NC
CD109	0.00704448	0.994638	NC
CD226	-1.3618	0.330115	NC
CD2AP	0.62319	0.24709	NC
CD3EAP	0.423271	0.636318	NC
CD40	-0.0238098	0.949781	NC
CD46	-0.67732	0.0879586	NC
CD47	-0.75017	0.267322	NC
CD55	0.14501	0.83623	NC
CD59	0.141451	0.788958	NC
CD68	0.0608189	0.725046	NC
CD81	1.11012	0.417651	NC
CD82	0.0840723	0.805165	NC
CD83	-1.2871	0.0564999	NC
CD86	-0.02566	0.921233	NC
CD9	0.0350352	0.969169	NC
CDC23	-0.276128	0.551699	NC
CDC25B	-0.152655	0.840757	NC
CDC34	-0.117697	0.896349	NC
CDC42	-0.484504	0.364501	NC
CDC42EP2	0.23006	0.517401	NC
CDC42SE1	0.33308	0.375345	NC
CDC73	-0.31267	0.771354	NC
CDCA4	-0.635886	0.364787	NC
CDCP1	-0.458371	0.0606723	NC
CDIP1	0.2246	0.782199	NC
CDK13	0.350598	0.629032	NC
CDK19	1.19932	0.145554	NC
CDKN1A	0.250609	0.565868	NC
CDKN1B	0.410911	0.376349	NC
CDKN2AIPNL	0.171428	0.795836	NC
CDKN2B	-0.262477	0.637164	NC
CDKN2C	-0.37903	0.742536	NC
CDPF1	-0.323998	0.634793	NC
CDYL	0.098008	0.674038	NC
CDYL2	0.576267	0.58434	NC
CEBPB	-0.0194453	0.950231	NC
CEBPD	1.3081	0.185799	NC
CEBPZ	-0.504297	0.432151	NC
CELF1	0.185073	0.176052	NC
CELF2	-0.279388	0.558563	NC
CELF6	1.40053	0.449469	NC
CENPO	0.695182	0.521174	NC
CENPS	-0.814492	0.346508	NC
CEP120	-0.402869	0.770944	NC
CEP250	1.07883	0.171375	NC
CEP350	-0.288898	0.739741	NC
CEP41	-0.315301	0.751217	NC
CEP68	-0.647283	0.330279	NC
CEP97	0.70221	0.382468	NC
CERS4	1.77397	0.160571	NC
CERS5	0.729022	0.475116	NC
CETN3	1.02384	0.0547843	NC
CFH	-1.0302	0.347461	NC
CGGBP1	-0.969673	0.228779	NC
CGRRF1	0.00150299	0.998221	NC
CHAMP1	-1.55758	0.3059	NC
CHCHD1	-0.694935	0.427709	NC
CHCHD2	-0.209816	0.750569	NC
CHCHD3	1.64293	0.0609861	NC
CHCHD4	0.691498	0.31946	NC
CHCHD5	-1.31074	0.221947	NC
CHCHD7	0.0206325	0.952851	NC
CHD2	-0.442441	0.613998	NC
CHD4	0.356248	0.218711	NC
CHD8	0.0484794	0.957249	NC
CHIC1	-0.642438	0.675812	NC
CHKA	-0.344372	0.740162	NC
CHMP2B	-0.318813	0.55608	NC
CHPF2	1.39298	0.517041	NC
CHRNB1	0.222692	0.101855	NC
CHST7	-0.174378	0.538617	NC
CHURC1	0.384257	0.569177	NC
CIAO1	-0.00400118	0.995032	NC
CIB1	-0.0278028	0.935068	NC
CINP	-0.127929	0.82855	NC
CIR1	-0.311737	0.251468	NC
CISD2	0.881172	0.356578	NC
CKAP2	-0.0711995	0.945565	NC
CKAP4	1.38742	0.261731	NC
CLASP2	-0.00124136	0.997009	NC
CLCC1	0.577677	0.525166	NC
CLCN4	1.0858	0.0957883	NC
CLDN19	-0.215942	0.873301	NC
CLDND1	0.402697	0.328963	NC
CLEC16A	0.185837	0.519013	NC
CLEC7A	-0.0388474	0.969815	NC
CLIC4	0.0778224	0.878951	NC
CLINT1	-0.585523	0.480648	NC
CLIP1	-0.909071	0.181797	NC
CLIP4	-0.720699	0.128049	NC
CLK3	-0.696106	0.091144	NC
CLMN	0.163685	0.72636	NC
CLN5	-0.595675	0.310741	NC
CLNS1A	-0.600635	0.643256	NC
CLOCK	-0.217803	0.795149	NC
CLPP	0.691465	0.604454	NC
CLSTN1	0.231637	0.190223	NC
CLTC	0.638325	0.173306	NC
CLUAP1	0.260351	0.829063	NC
CLUH	0.913203	0.132913	NC
CMTM6	-0.204754	0.751986	NC
CNIH1	-0.452295	0.501809	NC
CNOT10	-0.0457335	0.953982	NC
CNOT2	-0.333967	0.636447	NC
CNOT6L	-0.998988	0.136872	NC
CNOT8	0.780652	0.276791	NC
CNTLN	-0.368407	0.532175	NC
COA5	-0.177422	0.834429	NC
COCH	0.0355395	0.963001	NC
COG2	-0.361324	0.682635	NC
COG7	0.186057	0.82357	NC
COL4A3BP	-0.0890102	0.226918	NC
COMMD1	-0.0108496	0.939752	NC
COMMD2	-0.181142	0.827284	NC
COMMD8	0.50462	0.132106	NC
COMMD9	-0.0986517	0.656451	NC
COMT	-0.746375	0.27639	NC
COPG2	0.135345	0.728467	NC
COPS6	-0.00784305	0.983728	NC
COPS7B	-0.209183	0.801195	NC
COX5A	0.140851	0.795287	NC
COX7B	-0.674123	0.546753	NC
CPD	-0.408785	0.693076	NC
CPEB2	0.046169	0.934571	NC
CPM	1.26712	0.315742	NC
CPNE3	0.0667926	0.925362	NC
CPNE8	-0.757879	0.37427	NC
CPOX	0.0410338	0.867251	NC
CPPED1	0.622773	0.479922	NC
CPSF2	-0.685515	0.16508	NC
CPSF6	-0.406652	0.464312	NC
CPSF7	0.804631	0.170545	NC
CPT2	0.414248	0.574978	NC
CRAMP1	-0.317403	0.471212	NC
CREB1	-0.0809916	0.911158	NC
CREB3	0.303922	0.65048	NC
CREB3L4	0.586803	0.645998	NC
CREBBP	-0.255194	0.739312	NC
CREG1	1.06204	0.120935	NC
CRELD1	-0.590037	0.336545	NC
CREM	-0.0490939	0.810913	NC
CRIPT	-0.27115	0.648381	NC
CRNKL1	-0.0452635	0.894449	NC
CROT	0.313321	0.75043	NC
CRTAM	-0.904316	0.258907	NC
CRTAP	0.156176	0.843314	NC
CRTC1	-0.147809	0.708613	NC
CRYBG1	-0.127606	0.852052	NC
CS	0.0347046	0.901644	NC
CSE1L	0.123903	0.81541	NC
CSF1	-0.911552	0.388005	NC
CSF1R	-0.0898872	0.883427	NC
CSF2RB	0.198508	0.696757	NC
CSF3R	0.30943	0.474607	NC
CSGALNACT2	1.37589	0.228754	NC
CSK	0.127211	0.87447	NC
CSNK1A1	0.249253	0.80643	NC
CSNK1D	0.121685	0.138357	NC
CSNK1G1	0.656373	0.291609	NC
CSNK2A1	-0.0252768	0.923169	NC
CSRP1	-0.792559	0.319664	NC
CSTB	0.44451	0.745748	NC
CSTF1	0.135983	0.817051	NC
CSTF2	0.219786	0.627121	NC
CTBP2	-0.443634	0.567592	NC
CTBS	0.388316	0.537826	NC
CTC1	0.558808	0.0709928	NC
CTDSP2	0.335223	0.611873	NC
CTDSPL	0.446681	0.334122	NC
CTIF	0.453005	0.392589	NC
CTNNA1	-0.296062	0.647952	NC
CTNNB1	0.230908	0.82677	NC
CTPS1	-0.38442	0.641452	NC
CTPS2	-0.209027	0.822655	NC
CTRL	-0.326728	0.460554	NC
CTSO	-0.339826	0.642146	NC
CTSS	-0.102635	0.809202	NC
CTSZ	0.624094	0.0504565	NC
CUEDC1	0.430071	0.722762	NC
CUL1	-0.16905	0.213454	NC
CUL3	-0.310679	0.492335	NC
CUL4A	-0.433067	0.417792	NC
CUL4B	-0.167474	0.849868	NC
CWC15	-0.857847	0.331679	NC
CWC22	0.448871	0.57728	NC
CWC25	-0.327246	0.623789	NC
CWF19L2	0.549831	0.619193	NC
CXCL10	-0.0905391	0.909506	NC
CXCR4	-0.283072	0.749883	NC
CXorf38	0.0703844	0.881997	NC
CXXC5	-0.517277	0.518783	NC
CYB561A3	-1.64024	0.104663	NC
CYB5A	-0.0316	0.904021	NC
CYB5R3	1.26512	0.345284	NC
CYBB	0.042982	0.901583	NC
CYBRD1	-0.609114	0.0997644	NC
CYCS	-0.786575	0.235865	NC
CYFIP1	0.323601	0.602705	NC
CYFIP2	0.943652	0.107383	NC
CYHR1	0.430257	0.236275	NC
CYLD	-0.0826446	0.220569	NC
CYP1B1	0.457882	0.448983	NC
CYP27A1	0.436405	0.606939	NC
CYSTM1	-0.164577	0.821491	NC
CYTIP	0.191328	0.756244	NC
DAG1	-0.430506	0.489346	NC
DAP	-0.0483799	0.935291	NC
DAPP1	0.181135	0.580535	NC
DBR1	0.0927604	0.878559	NC
DBT	-0.472499	0.508102	NC
DCAF11	0.238883	0.546008	NC
DCAF13	0.194318	0.826485	NC
DCAF17	0.373417	0.745426	NC
DCAF5	-0.593967	0.334719	NC
DCAF6	-0.088987	0.917121	NC
DCK	-0.386092	0.759336	NC
DCLRE1B	-0.181208	0.90532	NC
DCP1A	-0.00409513	0.997238	NC
DCTD	-0.459963	0.289962	NC
DCTN2	0.53278	0.32569	NC
DCTN6	-0.326651	0.73335	NC
DCTPP1	-0.0267297	0.96267	NC
DCUN1D1	-1.03908	0.197439	NC
DCUN1D2	0.0322648	0.976509	NC
DCUN1D5	0.315221	0.600805	NC
DDOST	0.701461	0.295362	NC
DDRGK1	0.22441	0.363775	NC
DDX19A	0.720399	0.472522	NC
DDX19B	0.0396264	0.961693	NC
DDX42	-0.0992654	0.612341	NC
DDX46	0.502907	0.449805	NC
DDX52	0.448153	0.113408	NC
DDX56	-0.82433	0.158593	NC
DDX6	-1.06214	0.0880411	NC
DECR1	-0.652327	0.568371	NC
DENND1B	-0.4031	0.660247	NC
DENND1C	0.0821561	0.831218	NC
DENND3	0.967404	0.403302	NC
DENND4A	-0.374736	0.5466	NC
DENND5A	0.472355	0.231632	NC
DENR	-0.29469	0.416883	NC
DERL1	-0.268807	0.179019	NC
DESI1	1.27533	0.27181	NC
DFFA	-2.00881	0.0999707	NC
DGKG	-1.41629	0.0884396	NC
DHFR	0.405314	0.625914	NC
DHODH	0.690441	0.538847	NC
DHPS	0.479749	0.698285	NC
DHX32	-0.298279	0.503761	NC
DHX34	-0.736654	0.162213	NC
DHX40	0.852883	0.27749	NC
DHX57	0.365423	0.551819	NC
DHX58	-0.499516	0.500505	NC
DICER1	-0.674226	0.337235	NC
DIDO1	0.607765	0.658195	NC
DIEXF	-0.0560836	0.92029	NC
DIP2B	-0.445993	0.785312	NC
DIRC2	-0.23898	0.611399	NC
DLD	0.384085	0.48014	NC
DLG1	0.931331	0.109865	NC
DLGAP4	-0.310831	0.14544	NC
DMAC1	-0.108058	0.939873	NC
DMD	0.0598716	0.973641	NC
DMXL2	0.1086	0.773948	NC
DNAJA2	-1.15263	0.167496	NC
DNAJB11	0.425166	0.453743	NC
DNAJB12	0.51969	0.550339	NC
DNAJB4	-0.155764	0.777186	NC
DNAJC18	-0.651605	0.170586	NC
DNAJC19	-0.358878	0.389013	NC
DNAJC2	-1.40015	0.240015	NC
DNAJC25	-0.115544	0.758662	NC
DNAJC3	-0.807577	0.53777	NC
DNAJC5	0.2937	0.202365	NC
DNAJC8	-0.323363	0.619601	NC
DNASE2	-0.325538	0.397695	NC
DNM2	-0.0099662	0.985892	NC
DNPEP	0.261587	0.360381	NC
DNTTIP2	-1.18281	0.0647776	NC
DOCK10	0.106675	0.385723	NC
DOCK11	-0.660448	0.404409	NC
DOCK4	1.80589	0.188645	NC
DOCK8	-0.142675	0.807385	NC
DOK5	0.963751	0.493959	NC
DOPEY2	-0.98876	0.328411	NC
DOT1L	-0.0966492	0.773495	NC
DPH2	1.09589	0.150127	NC
DPH3	0.25599	0.241141	NC
DPH6	0.880844	0.596879	NC
DPP8	0.137728	0.843186	NC
DPP9	0.0178416	0.972384	NC
DPY19L3	0.685918	0.642535	NC
DPYD	0.5457	0.320785	NC
DR1	-0.685561	0.512714	NC
DRAM2	0.51471	0.433315	NC
DRG2	-0.453536	0.12531	NC
DROSHA	-0.214778	0.826407	NC
DSC2	0.297072	0.492929	NC
DSCR3	-0.224126	0.267984	NC
DSE	-0.491993	0.516565	NC
DSN1	0.112891	0.899358	NC
DSTYK	0.337428	0.640787	NC
DTD2	-0.69407	0.123406	NC
DTNB	-1.23111	0.332656	NC
DTWD1	0.813789	0.149493	NC
DTWD2	-0.141093	0.831088	NC
DTX2	0.473395	0.317549	NC
DTX3L	0.303051	0.591164	NC
DUS4L	0.927709	0.509692	NC
DUSP10	-0.726841	0.470949	NC
DUSP11	0.271115	0.707779	NC
DUSP22	1.24044	0.1763	NC
DUSP28	-0.593029	0.378385	NC
DUSP3	0.40212	0.257486	NC
DUSP6	0.428868	0.28806	NC
DUT	-0.0365743	0.935097	NC
DVL3	0.459076	0.29159	NC
DYM	0.896749	0.236899	NC
DYNC1I2	-0.193745	0.414778	NC
DYNLL1	-1.93298	0.100166	NC
DYNLT3	0.0406414	0.884159	NC
DYRK1B	0.990259	0.463506	NC
DYRK2	-0.0461996	0.874746	NC
DYRK4	0.147784	0.899348	NC
DZIP3	-1.06881	0.238004	NC
E2F6	0.273593	0.629793	NC
EAPP	0.415703	0.419532	NC
EBNA1BP2	0.506437	0.632204	NC
ECHDC1	-0.406739	0.314051	NC
ECHS1	-0.168859	0.708748	NC
ECM1	-0.297041	0.514727	NC
EDC3	-0.426277	0.443415	NC
EDEM1	-0.47148	0.601386	NC
EED	1.18727	0.130018	NC
EEF1A1	-0.990212	0.0824606	NC
EEF1AKMT2	0.204474	0.733173	NC
EEF1AKMT3	0.0685552	0.901552	NC
EEPD1	0.16564	0.776262	NC
EFCAB14	0.0262385	0.929839	NC
EFHD2	-0.0580591	0.8834	NC
EGLN1	-0.437473	0.470582	NC
EGR2	0.274198	0.790997	NC
EHD4	1.50978	0.253914	NC
EHHADH	-0.873885	0.119098	NC
EID2	0.352913	0.810521	NC
EIF1	0.51636	0.233471	NC
EIF1AD	-0.114989	0.803372	NC
EIF1AX	-0.437927	0.305478	NC
EIF2A	0.310183	0.622476	NC
EIF2B2	0.106556	0.865106	NC
EIF2B3	-1.35441	0.107054	NC
EIF2S2	-0.597303	0.587658	NC
EIF2S3	-0.0921878	0.838702	NC
EIF3E	-0.999214	0.355628	NC
EIF3I	-0.837551	0.274146	NC
EIF3J	-0.122301	0.900769	NC
EIF4A2	-0.219351	0.898173	NC
EIF4A3	-1.5021	0.112509	NC
EIF4B	-0.153121	0.479629	NC
EIF4E2	0.176055	0.805734	NC
EIF4E3	0.340726	0.464639	NC
EIF4G3	0.316356	0.683723	NC
ELAC2	0.920593	0.453557	NC
ELAVL1	0.0907496	0.826916	NC
ELF2	-0.283365	0.549387	NC
ELF4	1.94783	0.231223	NC
ELMOD2	0.180169	0.80634	NC
ELOC	-0.282205	0.579822	NC
ELP4	0.560184	0.653161	NC
ELP6	0.00787984	0.98572	NC
EMC1	-0.000990889	0.998958	NC
EMC2	0.123319	0.611786	NC
EMC3	0.626725	0.315306	NC
EMILIN2	0.169528	0.719497	NC
EML4	0.0926975	0.938326	NC
EMSY	0.0701717	0.884009	NC
ENGASE	-0.281773	0.441651	NC
EOGT	0.401099	0.756038	NC
EPB41L3	-0.545083	0.466119	NC
EPG5	-0.195917	0.742659	NC
EPHB2	0.708505	0.233492	NC
EPM2A	1.56002	0.202448	NC
EPM2AIP1	-0.315523	0.482283	NC
EPOR	0.483854	0.713154	NC
EPSTI1	-0.134256	0.867625	NC
ERBIN	-0.35503	0.630168	NC
ERC1	-0.013154	0.986759	NC
ERCC1	-1.26712	0.0937288	NC
ERCC6	0.557352	0.305571	NC
EREG	-0.231868	0.616659	NC
ERLIN1	0.579593	0.476021	NC
ERMAP	0.689304	0.370531	NC
ERMN	0.439031	0.464405	NC
ERMP1	0.869881	0.610847	NC
ERO1A	-0.217177	0.648318	NC
ERO1B	-0.378397	0.402127	NC
ESYT2	-0.237548	0.472093	NC
ETAA1	-0.492988	0.0903419	NC
ETS2	0.145175	0.663067	NC
ETV6	0.176961	0.749493	NC
EVI2A	-0.223172	0.721366	NC
EVI2B	0.472069	0.541881	NC
EVI5	-1.22291	0.418607	NC
EXD2	-0.229576	0.778537	NC
EXOC3	0.726439	0.598402	NC
EXOC7	0.635642	0.24785	NC
EXOSC2	0.140286	0.731052	NC
EXOSC4	0.614021	0.556475	NC
EZR	-0.356016	0.279625	NC
F11R	0.193129	0.45988	NC
FABP5	0.946837	0.454807	NC
FADS1	1.28599	0.268322	NC
FAF1	-0.337406	0.506237	NC
FAF2	0.558701	0.25278	NC
FAM102A	-1.29883	0.222828	NC
FAM103A1	1.49972	0.119709	NC
FAM104A	0.00101633	0.995937	NC
FAM105A	0.192391	0.668291	NC
FAM109A	1.32345	0.248624	NC
FAM110A	-0.421994	0.413378	NC
FAM114A1	0.203455	0.885604	NC
FAM114A2	0.156965	0.69325	NC
FAM118A	-0.0898934	0.923435	NC
FAM118B	0.418443	0.197933	NC
FAM120A	-0.193826	0.711871	NC
FAM122B	0.0386233	0.967744	NC
FAM124A	-1.69172	0.275673	NC
FAM126A	0.169111	0.863445	NC
FAM126B	0.844006	0.481279	NC
FAM129A	-0.426786	0.266465	NC
FAM133B	-0.194328	0.468842	NC
FAM135A	0.110084	0.733547	NC
FAM136A	0.502508	0.6362	NC
FAM13A	-0.810405	0.485321	NC
FAM13B	-1.24181	0.377392	NC
FAM160B2	-1.05442	0.209227	NC
FAM162A	-1.7393	0.224606	NC
FAM173B	-0.0536649	0.831561	NC
FAM174A	1.5349	0.266711	NC
FAM177A1	-0.463981	0.657537	NC
FAM199X	-0.4904	0.267668	NC
FAM204A	-1.0868	0.060974	NC
FAM208B	-1.30952	0.0958639	NC
FAM20A	-0.24921	0.627576	NC
FAM210B	0.475987	0.398456	NC
FAM212B	-0.214619	0.770121	NC
FAM213A	-0.24534	0.797556	NC
FAM241A	-0.552264	0.437065	NC
FAM32A	0.315555	0.638017	NC
FAM49A	-0.255088	0.446126	NC
FAM50A	-0.284961	0.785702	NC
FAM50B	0.140647	0.701107	NC
FAM53B	-0.236859	0.867146	NC
FAM53C	0.416062	0.572309	NC
FAM76B	-0.86837	0.173192	NC
FAM83G	-1.68342	0.176264	NC
FAM91A1	-0.199593	0.508891	NC
FAM98B	-0.108122	0.830328	NC
FANCA	-2.22045e-16	1	NC
FANCF	-1.04861	0.20015	NC
FANCI	1.24946	0.203808	NC
FAR1	0.240334	0.65453	NC
FAS	0.194512	0.642557	NC
FASN	-0.00442719	0.992411	NC
FASTKD2	-0.333091	0.594752	NC
FBP1	-1.56053	0.168238	NC
FBRS	-0.133457	0.672569	NC
FBRSL1	-0.29133	0.606528	NC
FBXL18	-0.35033	0.634607	NC
FBXL19	-0.18859	0.796969	NC
FBXL3	-0.191988	0.778064	NC
FBXL4	-1.52494	0.253348	NC
FBXL5	0.349075	0.448329	NC
FBXO25	0.614497	0.179639	NC
FBXO30	-0.254351	0.716401	NC
FBXO32	-0.449498	0.527675	NC
FBXO38	0.962814	0.22549	NC
FBXO44	-0.27564	0.700296	NC
FBXO8	0.00605246	0.988723	NC
FBXO9	0.696169	0.0953773	NC
FBXW2	-0.717174	0.146225	NC
FBXW7	-0.462011	0.589027	NC
FCHO2	-0.33348	0.561081	NC
FCRLA	0.576289	0.221174	NC
FDFT1	0.123729	0.852941	NC
FDX1	0.368952	0.485295	NC
FECH	-0.0428355	0.957628	NC
FEM1B	0.357125	0.490538	NC
FER	0.299662	0.78389	NC
FERMT2	-0.49045	0.331774	NC
FEZ2	0.259724	0.646278	NC
FGD4	0.567287	0.464841	NC
FGD6	1.05578	0.183828	NC
FGF11	1.69626	0.195708	NC
FGFR1OP2	0.263309	0.66741	NC
FGL2	-0.468875	0.347767	NC
FICD	-1.6082	0.234972	NC
FIP1L1	0.47337	0.524654	NC
FKBP15	0.997309	0.184544	NC
FKBP1A	0.331193	0.536158	NC
FKBP3	-0.119528	0.755958	NC
FLCN	-0.592194	0.65839	NC
FLI1	-0.905379	0.177138	NC
FLNB	0.358004	0.660459	NC
FLVCR1	0.0363844	0.952908	NC
FLVCR2	-0.116229	0.84815	NC
FMNL2	0.881612	0.322687	NC
FMNL3	0.263435	0.228345	NC
FNBP1	0.676678	0.395855	NC
FNDC3A	-0.886409	0.412738	NC
FNDC3B	-0.0307281	0.852064	NC
FOPNL	0.51202	0.456173	NC
FOS	-1.14396	0.494164	NC
FOXJ3	0.308849	0.640449	NC
FOXK1	-0.481427	0.522741	NC
FOXK2	-0.132098	0.527252	NC
FOXN2	-0.63192	0.148849	NC
FOXN3	-0.484387	0.368594	NC
FOXO1	-0.137411	0.676331	NC
FOXO3	0.238859	0.856146	NC
FOXO4	-0.384315	0.757175	NC
FOXP1	-0.0912966	0.753125	NC
FPGT	0.45206	0.481177	NC
FRA10AC1	0.242088	0.787746	NC
FRAT1	0.615069	0.48315	NC
FRMD4A	-0.242365	0.759614	NC
FRY	0.215674	0.904091	NC
FRYL	0.0295683	0.917941	NC
FSCN1	-0.672127	0.463878	NC
FTH1	1.28144	0.298806	NC
FUNDC2	-0.468497	0.423767	NC
FUT10	-0.2466	0.601795	NC
FZD1	0.029999	0.9625	NC
FZD2	0.0461879	0.878608	NC
FZD5	-0.0136896	0.988272	NC
G3BP1	-0.424747	0.166388	NC
G6PC3	0.420251	0.12753	NC
GAB1	0.231949	0.758797	NC
GABARAPL2	0.957976	0.181574	NC
GABPA	0.343367	0.429302	NC
GADD45A	0.362135	0.619235	NC
GADD45G	-0.0750188	0.960293	NC
GALC	-0.698776	0.521137	NC
GALK2	0.103567	0.939569	NC
GALM	0.368665	0.257495	NC
GALNT1	-0.148742	0.745131	NC
GALNT6	0.567531	0.30207	NC
GAPVD1	-0.571503	0.504252	NC
GARS	-0.054351	0.942161	NC
GAS8	0.794808	0.380171	NC
GATAD1	1.53818	0.0696747	NC
GATAD2B	0.583311	0.235785	NC
GBA	0.123412	0.418837	NC
GBGT1	-0.223328	0.730402	NC
GBP2	-0.0490832	0.886939	NC
GCA	0.274428	0.404809	NC
GCC1	-0.422282	0.739709	NC
GCC2	1.25007	0.485776	NC
GCFC2	1.74692	0.188808	NC
GCH1	-0.408392	0.365536	NC
GCLM	0.0361146	0.948992	NC
GCNT4	0.927751	0.582036	NC
GDE1	0.0613089	0.924309	NC
GDI2	0.213254	0.794598	NC
GDPGP1	-0.863792	0.392915	NC
GEMIN6	-0.473498	0.676187	NC
GEMIN8	0.0720737	0.896067	NC
GEN1	-0.153777	0.69232	NC
GET4	0.338457	0.474291	NC
GFER	0.258444	0.768795	NC
GFM1	-0.184966	0.730511	NC
GFPT1	-1.35404	0.11764	NC
GGA3	-1.27115	0.25962	NC
GGACT	0.0941455	0.898427	NC
GGNBP2	0.628532	0.182292	NC
GHITM	0.376831	0.495852	NC
GID4	-1.45072	0.114819	NC
GID8	-0.46478	0.529519	NC
GIMAP1	0.619956	0.506304	NC
GIMAP4	-0.683533	0.279711	NC
GINS3	0.761201	0.141961	NC
GINS4	-0.420637	0.774882	NC
GJB2	0.764919	0.428756	NC
GK	-0.379492	0.0968557	NC
GLB1	-0.109307	0.620232	NC
GLG1	0.390717	0.404873	NC
GLIPR1	0.938586	0.193587	NC
GLMN	1.30203	0.267953	NC
GLRX	-0.272727	0.622664	NC
GLRX2	-0.433326	0.52783	NC
GLRX3	0.419271	0.620844	NC
GLS	-0.138175	0.665311	NC
GLYR1	0.801701	0.609955	NC
GMEB2	-0.0937415	0.737543	NC
GMFB	-0.14336	0.863762	NC
GMIP	-0.131666	0.650992	NC
GMPR2	0.109025	0.792908	NC
GMPS	-0.565178	0.490553	NC
GNAI2	-0.00641975	0.996839	NC
GNAI3	-1.47219	0.364372	NC
GNAQ	-1.28991	0.198101	NC
GNB1	-0.775946	0.238653	NC
GNB4	-0.448934	0.656333	NC
GNG7	-0.927202	0.316726	NC
GNGT2	0.384195	0.442858	NC
GNL3L	0.580902	0.546649	NC
GNPAT	-0.795432	0.366576	NC
GOLGA1	0.180859	0.711892	NC
GOLGA2	0.201968	0.86066	NC
GOLGB1	-0.506583	0.153101	NC
GOLIM4	0.599311	0.52214	NC
GOLPH3	0.985102	0.202757	NC
GOLPH3L	0.346278	0.426391	NC
GOLT1B	0.353843	0.659219	NC
GON4L	-0.399458	0.532104	NC
GOPC	0.20559	0.777394	NC
GOSR1	-0.535399	0.229648	NC
GOT1	-0.0440906	0.822348	NC
GPAT4	0.0967803	0.762949	NC
GPATCH1	0.0155685	0.969425	NC
GPATCH4	0.25765	0.727581	NC
GPATCH8	0.276065	0.366854	NC
GPBP1	0.21675	0.610154	NC
GPD2	-0.614063	0.168486	NC
GPHN	-0.166505	0.821461	NC
GPI	-0.597991	0.298049	NC
GPN1	1.34947	0.170709	NC
GPN3	0.885331	0.101294	NC
GPR108	-0.0846221	0.779041	NC
GPR161	0.9455	0.623352	NC
GPR183	0.16919	0.687058	NC
GPRIN3	0.0654397	0.859086	NC
GPS1	0.602259	0.427796	NC
GRAMD1A	0.583881	0.674907	NC
GRAMD2B	-0.903805	0.0901685	NC
GRB10	0.158909	0.593974	NC
GRB2	-0.512532	0.153555	NC
GRIN3A	-0.402609	0.566708	NC
GRIPAP1	-0.426958	0.265981	NC
GRK2	-0.173466	0.253024	NC
GRK3	-0.0855531	0.597396	NC
GRK6	0.17683	0.420395	NC
GRPEL1	0.338855	0.599823	NC
GRSF1	-0.199545	0.5965	NC
GSE1	-0.159932	0.481217	NC
GSK3B	-0.151626	0.807113	NC
GSPT2	-1.19599	0.334325	NC
GSR	-0.150362	0.770075	NC
GSS	-0.00111223	0.999208	NC
GSTO1	0.96319	0.0719649	NC
GTF2A1	0.0153938	0.970986	NC
GTF2A2	0.435612	0.653027	NC
GTF2B	0.216246	0.755142	NC
GTF2F1	0.134363	0.777431	NC
GTF2H1	-0.00925998	0.950431	NC
GTF3C2	-0.15354	0.527276	NC
GTF3C3	0.425153	0.413532	NC
GTF3C4	-0.267229	0.457935	NC
GTPBP10	0.159376	0.839397	NC
GTPBP8	0.178145	0.829412	NC
GUCY1A3	0.195862	0.275111	NC
GZF1	-0.970915	0.261575	NC
H2AFY	0.148478	0.781921	NC
H2AFY2	0.549631	0.344934	NC
H3F3A	-0.292724	0.688501	NC
H3F3B	0.414167	0.315473	NC
H6PD	0.217693	0.688974	NC
HACD4	0.0709008	0.947367	NC
HACL1	0.885573	0.279515	NC
HADH	0.165692	0.855589	NC
HADHB	-0.0525526	0.897103	NC
HARBI1	0.806726	0.512921	NC
HAT1	-0.627846	0.750174	NC
HAUS2	1.12884	0.190882	NC
HBS1L	-0.882878	0.498259	NC
HCCS	0.161011	0.695987	NC
HDAC11	0.205173	0.611245	NC
HDAC4	0.0974301	0.913768	NC
HDDC3	-0.207614	0.8041	NC
HEATR1	0.401816	0.634078	NC
HEATR3	-0.525374	0.562095	NC
HEATR5A	0.732468	0.622065	NC
HELZ	0.251325	0.619553	NC
HERC2	2.97508e-05	0.999934	NC
HERC3	1.16271	0.36827	NC
HERPUD1	-0.455578	0.316826	NC
HEXA	0.0814257	0.675481	NC
HEXB	-0.16343	0.848561	NC
HFE	-0.842217	0.111948	NC
HGF	2.36562	0.10451	NC
HGSNAT	-0.74683	0.424962	NC
HIC1	-0.601046	0.479551	NC
HIGD1A	-0.182142	0.692378	NC
HIKESHI	0.160661	0.81788	NC
HINFP	1.36097	0.44835	NC
HIPK1	0.0036678	0.995857	NC
HIPK2	-0.0510219	0.933531	NC
HIRIP3	0.488495	0.610869	NC
HIST1H2BD	-1.00189	0.107465	NC
HLCS	-0.700734	0.613052	NC
HLX	-0.00426881	0.990929	NC
HMCES	0.385437	0.627866	NC
HMG20A	-0.0723494	0.924591	NC
HMGB1	-0.106383	0.518698	NC
HMGB2	-2.74128	0.187285	NC
HMGN1	-0.128013	0.743008	NC
HMGN2	-0.774946	0.383206	NC
HMGN3	-0.340994	0.310929	NC
HMGN5	-0.638665	0.666561	NC
HMOX2	-0.0349982	0.944844	NC
HNMT	0.273732	0.732476	NC
HNRNPA3	-0.124321	0.700469	NC
HNRNPDL	0.0440293	0.932485	NC
HNRNPF	0.164432	0.506394	NC
HNRNPLL	-0.193991	0.526476	NC
HNRNPM	-0.841174	0.345647	NC
HNRNPR	1.76006	0.147801	NC
HNRNPU	-0.200051	0.810075	NC
HNRNPUL2	0.435356	0.346319	NC
HOMER2	0.243035	0.479496	NC
HPS1	0.0527817	0.91943	NC
HPSE	0.516909	0.553953	NC
HS1BP3	-0.202211	0.78769	NC
HS2ST1	-0.743489	0.237969	NC
HS3ST3B1	-0.0108744	0.987484	NC
HSD11B1	0.0628376	0.932871	NC
HSD17B11	-0.129088	0.923034	NC
HSD17B4	0.036255	0.928768	NC
HSDL1	-0.727966	0.542304	NC
HSDL2	0.254498	0.806837	NC
HSP90AA1	-0.00857122	0.965474	NC
HSPA13	0.529896	0.526974	NC
HSPA4	-0.607074	0.100253	NC
HSPA9	-0.145167	0.58631	NC
HSPBAP1	-0.676383	0.334146	NC
HSPH1	0.0333825	0.887838	NC
HTATSF1	-0.278399	0.775993	NC
HTRA2	0.504208	0.354561	NC
HTT	0.136291	0.829555	NC
IARS2	0.760077	0.564051	NC
IBA57	0.0279198	0.931046	NC
IBTK	0.571306	0.326171	NC
ICAM1	0.666537	0.15965	NC
ICE2	-1.8635	0.17981	NC
ID2	0.489678	0.392973	NC
IDS	-0.33837	0.121414	NC
IER2	0.00850543	0.993423	NC
IER3IP1	0.374777	0.385109	NC
IFFO1	-0.724794	0.267768	NC
IFFO2	-0.365304	0.629688	NC
IFI44L	-0.459775	0.0574643	NC
IFIH1	-0.413306	0.599248	NC
IFIT2	-0.874228	0.1441	NC
IFITM10	0.379347	0.78279	NC
IFNAR2	-0.137637	0.775464	NC
IFT57	2.1702	0.0853901	NC
IFT80	-0.58316	0.585603	NC
IGBP1	0.917903	0.289323	NC
IGF1R	-0.13789	0.785882	NC
IGFBP7	0.0794232	0.840115	NC
IGFLR1	0.107366	0.933502	NC
IKBKB	0.8301	0.0616279	NC
IKZF1	-0.837512	0.131809	NC
IKZF5	0.266761	0.701673	NC
IL10RA	0.416007	0.281342	NC
IL13RA1	-0.381735	0.16264	NC
IL15	-0.182338	0.462341	NC
IL15RA	-0.199468	0.156995	NC
IL17RA	0.211519	0.610138	NC
IL1RN	-0.412508	0.229896	NC
IL6R	0.175666	0.642994	NC
IL6ST	0.0670302	0.946288	NC
IMP4	-0.0758564	0.894006	NC
IMPAD1	-0.300853	0.422578	NC
INCENP	-0.571384	0.117992	NC
ING1	-0.0398356	0.936207	NC
ING4	0.588934	0.405472	NC
INHBA	-0.33069	0.181681	NC
INIP	-0.4812	0.382381	NC
INPP1	-0.233006	0.718219	NC
INPP4A	0.697731	0.473379	NC
INPP5B	0.275768	0.834412	NC
INPP5K	-0.133779	0.763774	NC
INSIG1	0.00430868	0.991133	NC
INSIG2	-0.296528	0.264412	NC
INTS1	1.26393	0.111624	NC
INTS13	-1.17006	0.498119	NC
INTS3	0.697515	0.275537	NC
INTS7	0.789321	0.447237	NC
INVS	-0.57078	0.0996821	NC
IP6K1	-0.485841	0.388411	NC
IPO13	-0.62794	0.245555	NC
IPO7	0.353646	0.576049	NC
IPO8	0.314921	0.807936	NC
IQCE	-0.574918	0.406163	NC
IQGAP1	-0.161029	0.843951	NC
IQSEC1	0.211472	0.601408	NC
IQSEC2	-1.03759	0.0671885	NC
IRAK1	-1.16166	0.208937	NC
IRAK2	0.0969786	0.899779	NC
IRF1	-0.31826	0.411956	NC
IRF2	0.10261	0.898479	NC
IRF5	-0.347793	0.935552	NC
IRGQ	-0.34081	0.845037	NC
ISCA1	-0.359597	0.50089	NC
ISCU	0.605809	0.326872	NC
ISOC1	-0.0537611	0.897091	NC
ITCH	0.377298	0.268372	NC
ITGAM	-0.401304	0.439016	NC
ITGAV	-0.845062	0.409139	NC
ITGB2	0.548956	0.419955	NC
ITGB5	0.555271	0.261496	NC
ITGB8	-1.23332	0.355417	NC
ITPR2	0.477921	0.351117	NC
ITPRIPL2	-0.400281	0.428071	NC
ITSN2	0.304951	0.772765	NC
IVNS1ABP	0.191089	0.819782	NC
JADE2	0.0392555	0.944558	NC
JAGN1	1.47769	0.186652	NC
JAK1	0.831586	0.383721	NC
JARID2	-0.358837	0.286662	NC
JHY	-1.11214	0.0584482	NC
JKAMP	-0.10491	0.892701	NC
JMY	-1.13412	0.328029	NC
JOSD1	0.121775	0.756582	NC
JPT1	0.299908	0.426555	NC
JPT2	-0.0591495	0.937771	NC
JUN	-0.241295	0.403827	NC
KAT14	0.181511	0.837453	NC
KAT6B	-0.494358	0.389241	NC
KATNA1	0.161479	0.781273	NC
KATNAL1	-0.394288	0.337497	NC
KBTBD7	-0.686241	0.441026	NC
KCMF1	-0.384481	0.554122	NC
KCNE5	0.150455	0.685036	NC
KCNN1	1.36863	0.234033	NC
KCTD3	0.240883	0.500708	NC
KCTD7	-0.174001	0.857587	NC
KCTD9	-0.738917	0.192796	NC
KDELC2	1.07472	0.33128	NC
KDELR1	0.105199	0.808052	NC
KDM1B	-0.222035	0.542046	NC
KDM2B	-0.307827	0.472771	NC
KDM4C	0.0811863	0.90874	NC
KDM6A	0.243606	0.588049	NC
KDM6B	-0.0411606	0.963405	NC
KEAP1	-0.2776	0.810418	NC
KHDRBS1	-0.00432964	0.996568	NC
KHK	0.685765	0.648176	NC
KHNYN	1.33118	0.137399	NC
KHSRP	0.201951	0.279949	NC
KIAA0040	-0.979336	0.398779	NC
KIAA0100	-0.605582	0.324948	NC
KIAA0141	-0.0770313	0.923276	NC
KIAA0319L	-0.241583	0.451556	NC
KIAA0930	0.202721	0.445834	NC
KIAA1191	1.11268	0.482613	NC
KIAA1551	-1.55982	0.122762	NC
KIAA2013	0.0849095	0.924392	NC
KIAA2026	-0.0804093	0.915458	NC
KIF1B	0.705812	0.150936	NC
KIF1BP	-0.167918	0.769462	NC
KIF1C	-0.261671	0.700077	NC
KIF3A	1.66423	0.181451	NC
KIF5B	-0.139953	0.718611	NC
KLC1	-1.37497	0.16503	NC
KLF4	-0.127872	0.896992	NC
KLHDC10	0.472652	0.415541	NC
KLHL18	-0.0723226	0.879457	NC
KLHL2	0.647159	0.121705	NC
KLHL24	-0.281609	0.606712	NC
KLHL36	-0.154681	0.54229	NC
KLHL42	0.557365	0.288603	NC
KLHL6	-0.0364643	0.931767	NC
KMO	0.182881	0.666538	NC
KMT2C	1.02932	0.291438	NC
KMT2E	0.0260258	0.955825	NC
KMT5B	-0.55771	0.148915	NC
KNTC1	-1.12236	0.135735	NC
KPNA3	1.08947	0.472071	NC
KPNA4	-0.670521	0.559061	NC
KRAS	-0.141352	0.742924	NC
KRIT1	0.383658	0.503166	NC
L3MBTL3	0.303175	0.641785	NC
LACTB	-0.791269	0.153171	NC
LAMTOR1	0.543644	0.575093	NC
LANCL2	-0.204232	0.650512	NC
LAP3	0.155852	0.697186	NC
LAPTM5	0.42101	0.589561	NC
LARP1	-0.000726669	0.999234	NC
LARP4	-0.0512432	0.94428	NC
LARP4B	-0.145547	0.522996	NC
LARP7	0.772516	0.400606	NC
LARS	0.272712	0.705292	NC
LASP1	0.975157	0.387785	NC
LCORL	1.41048	0.119306	NC
LCP2	0.113037	0.448278	NC
LDAH	-0.414128	0.539724	NC
LDB1	0.360196	0.787349	NC
LDHA	0.165605	0.631612	NC
LDHD	1.86735	0.288284	NC
LDLR	-0.136041	0.899951	NC
LDLRAD4	-0.397541	0.417047	NC
LEMD2	-0.180968	0.538138	NC
LETM1	-1.03461	0.319779	NC
LGALS8	0.289805	0.757108	NC
LHFPL2	-0.220915	0.631861	NC
LIMS1	0.297296	0.800022	NC
LIN7A	0.830618	0.588606	NC
LITAF	1.31583	0.0523698	NC
LIX1L	-0.794678	0.50529	NC
LLPH	-0.220636	0.576281	NC
LMNB1	-0.334401	0.446333	NC
LMO4	0.406122	0.571569	NC
LMTK2	0.181601	0.826421	NC
LOC100996842	1.21718	0.298832	NC
LONRF1	-0.162101	0.859439	NC
LPAR1	0.190482	0.764432	NC
LPAR6	-0.0454928	0.807174	NC
LPCAT2	0.183365	0.791381	NC
LPGAT1	-0.449551	0.564982	NC
LPIN2	-0.15629	0.878833	NC
LPP	1.32439	0.140158	NC
LPXN	-0.162233	0.677138	NC
LRCH1	-0.686165	0.234523	NC
LRIG2	-0.134808	0.870154	NC
LRP12	-0.0506733	0.923218	NC
LRPPRC	-0.136502	0.772276	NC
LRRC28	-0.387782	0.45371	NC
LRRC57	0.61934	0.618115	NC
LRRC58	-1.03361	0.561538	NC
LRRFIP2	-0.112738	0.601691	NC
LRRK1	1.13123	0.233517	NC
LRRK2	0.0795159	0.875681	NC
LSM11	0.210702	0.679802	NC
LSM12	0.732528	0.305129	NC
LSM14A	-0.771577	0.65551	NC
LSM6	-0.0426208	0.963662	NC
LST1	-0.357696	0.674421	NC
LTA4H	-0.414628	0.121664	NC
LTBP2	-0.0477434	0.944876	NC
LTBR	-0.380335	0.819575	NC
LUC7L	-0.522906	0.0534615	NC
LYN	-0.183387	0.750659	NC
LZTFL1	-0.864645	0.100623	NC
MACO1	-0.656454	0.542913	NC
MAD2L2	-0.240773	0.785182	NC
MAFB	-0.316125	0.200384	NC
MAFK	-1.64924	0.0586181	NC
MAGOHB	0.260607	0.565686	NC
MALSU1	-0.791255	0.150391	NC
MALT1	-0.233431	0.193541	NC
MAML2	-0.239083	0.522408	NC
MAN1A1	0.174406	0.824697	NC
MAN2A1	0.532156	0.581649	NC
MAN2A2	0.573635	0.14525	NC
MAN2C1	1.05139	0.231219	NC
MANF	-0.0468994	0.952632	NC
MAP3K1	-0.190079	0.717096	NC
MAP3K12	-0.506902	0.54401	NC
MAP3K13	-0.318711	0.674485	NC
MAP3K2	-0.443123	0.738794	NC
MAP3K20	0.0187583	0.934695	NC
MAP3K9	0.18418	0.909498	NC
MAP4K5	-0.13499	0.725846	NC
MAPK1	0.24004	0.695013	NC
MAPK1IP1L	-0.322395	0.274733	NC
MAPK9	-0.621279	0.364778	NC
MAPKAPK5	0.240055	0.77599	NC
MAPKBP1	-0.738738	0.357586	NC
2001-03-01	0.258611	0.676105	NC
2002-03-01	0.878301	0.203702	NC
2005-03-01	-0.212073	0.841685	NC
2006-03-01	0.885249	0.470344	NC
2009-03-01	0.2944	0.447924	NC
MARK3	0.215623	0.352278	NC
MARS	-0.757568	0.23987	NC
MARVELD2	0.257854	0.511677	NC
MAST4	0.121118	0.891436	NC
MAT2A	0.359966	0.479665	NC
MAT2B	0.755212	0.427393	NC
MATR3	1.22367	0.364636	NC
MAU2	-0.300495	0.537348	NC
MAVS	0.239742	0.690582	NC
MBD2	-0.261835	0.127187	NC
MBNL1	-0.488436	0.347583	NC
MBNL3	0.886866	0.585193	NC
MCHR1	-0.0975065	0.756296	NC
MCM3AP	-0.120034	0.757013	NC
MCM4	-0.771006	0.322354	NC
MCMBP	0.326184	0.620493	NC
MCOLN2	-0.333386	0.129931	NC
MCRS1	0.677968	0.55814	NC
MCTP1	-0.281002	0.770873	NC
MCUB	0.284258	0.749519	NC
MDFIC	0.0989923	0.862021	NC
MDH2	-1.75423	0.17764	NC
MDM4	-0.24072	0.59497	NC
ME1	0.298104	0.297064	NC
MECP2	0.174839	0.739982	NC
MED10	-0.0953175	0.727271	NC
MED13L	-0.442548	0.194947	NC
MED14	0.344839	0.535655	NC
MED21	1.37685	0.33738	NC
MED26	0.735689	0.249741	NC
MED28	0.0130247	0.991652	NC
MED29	0.882591	0.202988	NC
MEF2C	0.131166	0.84689	NC
MEF2D	-0.0905293	0.946358	NC
MEGF9	-0.240425	0.689066	NC
MEMO1	0.86963	0.130489	NC
MERTK	0.279288	0.680495	NC
METRNL	0.247475	0.560249	NC
METTL14	0.253453	0.532756	NC
MFF	-0.227682	0.607364	NC
MFHAS1	0.529414	0.533573	NC
MFNG	-0.167913	0.795676	NC
MFSD1	-0.254552	0.835311	NC
MFSD11	-0.5364	0.672308	NC
MFSD13A	0.599567	0.529994	NC
MFSD14A	0.0988028	0.603291	NC
MFSD14B	-0.220005	0.706967	NC
MFSD3	-0.791678	0.260455	NC
MFSD6	-0.543852	0.308237	NC
MFSD8	-0.411584	0.689274	NC
MFSD9	0.0851805	0.935471	NC
MGAT1	-0.0397717	0.966189	NC
MGAT2	-0.0720658	0.860648	NC
MGAT5	1.82312	0.119836	NC
MGEA5	0.0651137	0.836052	NC
MGLL	-0.0933921	0.902048	NC
MGMT	0.127104	0.877399	NC
MGST3	0.206067	0.764946	NC
MIA3	0.112647	0.750788	NC
MID1IP1	-0.393111	0.282679	NC
MIDN	0.711087	0.171366	NC
MIEF2	-0.443851	0.589882	NC
MIER1	0.26825	0.198682	NC
MIER3	2.47668	0.0819514	NC
MINDY3	-0.122469	0.832171	NC
MIOS	-0.0656682	0.928636	NC
MIS18BP1	0.245495	0.686844	NC
MITF	0.39118	0.290094	NC
MKLN1	0.756095	0.14082	NC
MKRN1	0.249938	0.142248	NC
MKRN2	-0.259913	0.671215	NC
MLEC	-0.207345	0.491875	NC
MLH1	-0.365702	0.450675	NC
MLLT6	-0.317173	0.359322	NC
MLXIP	0.0813326	0.914928	NC
MLYCD	0.508138	0.107671	NC
MMADHC	-0.022475	0.937609	NC
MMD	-1.26717	0.133019	NC
MMS22L	-0.0933693	0.917696	NC
MN1	-1.49518	0.0850719	NC
MNT	-0.597879	0.644008	NC
MOB1B	-0.0576359	0.947779	NC
MOB3C	-0.544063	0.619799	NC
MORC2	0.162313	0.81637	NC
MOSPD1	0.592982	0.292703	NC
MPDU1	-0.681113	0.390234	NC
MPEG1	0.224958	0.545583	NC
MPI	0.545933	0.701438	NC
MPP5	-0.0817953	0.922467	NC
MPZL1	-0.749729	0.485432	NC
MR1	-0.554518	0.425334	NC
MREG	0.0310539	0.927156	NC
MRGBP	0.0558945	0.886256	NC
MRPL14	-0.73067	0.126157	NC
MRPL3	-0.248194	0.443864	NC
MRPL32	-0.0409404	0.948751	NC
MRPL33	0.167859	0.863154	NC
MRPL44	-0.290286	0.143052	NC
MRPL47	-0.0156969	0.972052	NC
MRPL48	-0.321494	0.454547	NC
MRPL49	0.636431	0.567203	NC
MRPL51	-0.317672	0.247714	NC
MRPL52	0.174668	0.625204	NC
MRPS11	0.805207	0.197106	NC
MRPS14	0.753587	0.228048	NC
MRPS21	0.347106	0.551522	NC
MRPS25	-0.438312	0.303725	NC
MRPS26	-0.478182	0.481159	NC
MRPS30	-0.46366	0.322075	NC
MRPS35	0.900244	0.46579	NC
MRPS36	0.461993	0.426212	NC
MRPS6	-1.51904	0.179553	NC
MRRF	0.488292	0.433323	NC
MRS2	-0.0446423	0.944732	NC
MSANTD2	-1.09033	0.442574	NC
MSANTD3	-0.454989	0.299381	NC
MSC	0.0412776	0.962132	NC
MSH3	-0.456692	0.306725	NC
MSI2	0.783499	0.0615019	NC
MSL2	-0.105024	0.898729	NC
MSN	1.19908	0.456088	NC
MSRB1	0.655456	0.0635196	NC
MTA2	-0.903106	0.0722174	NC
MTAP	0.144499	0.83812	NC
MTF2	0.210127	0.581283	NC
MTFR1L	0.488772	0.666219	NC
MTG1	-0.556197	0.453091	NC
MTG2	0.651468	0.695615	NC
MTHFD2	-0.438743	0.284532	NC
MTHFSD	0.904868	0.0616154	NC
MTIF2	-1.05454	0.128176	NC
MTMR1	2.25007	0.172902	NC
MTMR12	-0.572966	0.476121	NC
MTMR2	-0.627901	0.331727	NC
MTMR3	-0.162233	0.509016	NC
MTMR4	2.46091	0.102174	NC
MTMR9	0.687728	0.0771081	NC
MTR	-0.1041	0.754302	NC
MTRF1	-1.88092	0.193083	NC
MTSS1	-0.625442	0.674996	NC
MTURN	0.134748	0.757702	NC
MTX2	-0.841219	0.362784	NC
MTX3	-1.02299	0.323768	NC
MUC20	-1.19011	0.482631	NC
MUT	-0.41104	0.563434	NC
MXD1	-0.17069	0.688105	NC
MXD4	-0.0428473	0.902065	NC
MXI1	-1.26143	0.294077	NC
MYCL	0.189055	0.824704	NC
MYL5	0.323653	0.685303	NC
MYLIP	0.785021	0.621949	NC
MYLK	0.444564	0.521616	NC
MYO10	-0.044065	0.842127	NC
MYO1E	0.226434	0.457528	NC
MYO5A	-0.245063	0.340309	NC
MYO6	-0.389315	0.685861	NC
MYO9B	-0.208242	0.0503995	NC
MYOM1	0.586769	0.618638	NC
N4BP1	-0.783644	0.667545	NC
N4BP2	1.41405	0.0663902	NC
N4BP2L1	-0.0531245	0.824183	NC
NAA25	0.253124	0.617513	NC
NAA30	0.469191	0.119504	NC
NAA50	-0.339592	0.824589	NC
NAB1	-0.751958	0.153075	NC
NABP1	0.407829	0.391941	NC
NACA	0.0773594	0.930989	NC
NACC2	0.732669	0.181045	NC
NADK2	0.501351	0.239869	NC
NAGA	0.20266	0.751257	NC
NAGK	-1.84835	0.0677594	NC
NAIF1	-1.56836	0.188115	NC
NAMPT	-0.461886	0.538464	NC
NAP1L1	0.365778	0.585658	NC
NAPG	-0.11529	0.785762	NC
NARS	-0.749589	0.428909	NC
NAT10	-0.0602474	0.952281	NC
NAXD	-0.858353	0.509248	NC
NAXE	0.202281	0.559065	NC
NBN	0.127027	0.749301	NC
NBR1	0.623511	0.247824	NC
NCAPH2	-1.22493	0.343888	NC
NCBP2	-0.380602	0.311979	NC
NCBP3	-0.361119	0.289172	NC
NCKAP1L	0.221285	0.814387	NC
NCKAP5L	1.16345	0.192544	NC
NCOA1	-0.700388	0.175382	NC
NCOA3	-0.634833	0.0845322	NC
NCOA4	0.577301	0.52697	NC
NCOR1	-0.819436	0.404829	NC
NCOR2	-0.821046	0.309122	NC
NCSTN	-0.70688	0.589176	NC
NDFIP1	0.799586	0.116945	NC
NDFIP2	0.849393	0.472517	NC
NDRG3	0.585851	0.52493	NC
NDUFA2	0.186722	0.568993	NC
NDUFA9	0.320152	0.462681	NC
NDUFAB1	-0.127994	0.765625	NC
NDUFAF7	0.0725624	0.859326	NC
NDUFB3	-0.506015	0.552017	NC
NDUFB5	0.112866	0.811999	NC
NDUFB6	-1.85347	0.298473	NC
NDUFC2	0.180958	0.580994	NC
NDUFS1	0.234428	0.721323	NC
NDUFS4	0.171524	0.749966	NC
NDUFV3	-0.22396	0.393614	NC
NECAP2	0.339564	0.690711	NC
NEDD4L	-1.8003	0.229425	NC
NEIL1	0.334746	0.736809	NC
NEK9	-0.193928	0.77471	NC
NEPRO	-0.440799	0.435473	NC
NETO2	0.00370483	0.991858	NC
NFAM1	0.213167	0.745705	NC
NFAT5	0.37591	0.716502	NC
NFATC2IP	0.18117	0.758171	NC
NFATC3	-0.82538	0.0721817	NC
NFE2L2	-0.562302	0.548942	NC
NFE2L3	-0.0783787	0.932092	NC
NFIC	0.320499	0.676733	NC
NFKB1	0.184061	0.880939	NC
NFKB2	-0.824644	0.599312	NC
NFKBIA	0.473088	0.345244	NC
NFKBID	0.198063	0.561676	NC
NFKBIE	-1.85301e-05	0.999917	NC
NFKBIZ	-0.0815488	0.878723	NC
NFX1	0.194939	0.760401	NC
NFXL1	0.720181	0.39339	NC
NFYA	-0.00651339	0.989783	NC
NFYB	-0.106211	0.915665	NC
NFYC	-0.127205	0.613201	NC
NGDN	1.75111	0.176698	NC
NGLY1	-0.0953757	0.864045	NC
NHEJ1	0.759714	0.207568	NC
NHLRC2	-0.179902	0.812355	NC
NIFK	0.0712208	0.833794	NC
NIPA1	-0.14322	0.811922	NC
NIPA2	0.153911	0.779942	NC
NIPAL2	0.345464	0.703287	NC
NIPSNAP3A	-0.26923	0.568892	NC
NKAP	-0.242183	0.63333	NC
NKIRAS1	-0.283274	0.666084	NC
NKRF	-0.706735	0.381105	NC
NLK	0.200302	0.796053	NC
NLRC5	0.542862	0.586212	NC
NMRAL1	0.924269	0.292803	NC
NNT	-1.16093	0.0525093	NC
NOA1	-0.0905904	0.928535	NC
NOB1	0.257602	0.778638	NC
NOC3L	1.25674	0.207745	NC
NOCT	0.331761	0.595881	NC
NOL3	0.724115	0.273289	NC
NONO	0.728061	0.212259	NC
NOTCH2	0.0466999	0.885078	NC
NPEPL1	-0.0134515	0.983737	NC
NPLOC4	-0.209297	0.762762	NC
NR1D2	1.88243	0.135784	NC
NR1H2	0.929953	0.364527	NC
NR2C1	0.707804	0.594109	NC
NR2C2	0.694855	0.121208	NC
NR3C1	0.470304	0.664897	NC
NR4A2	-0.351262	0.545807	NC
NR4A3	-0.189657	0.617668	NC
NRBF2	0.00975379	0.98646	NC
NRDC	0.518349	0.655714	NC
NRP2	0.314256	0.232927	NC
NSA2	-1.20641	0.3132	NC
NSD3	0.0851415	0.91538	NC
NSMAF	-0.424845	0.696006	NC
NSMCE4A	-0.804446	0.458517	NC
NSRP1	-0.248291	0.787542	NC
NSUN2	0.209724	0.749531	NC
NSUN4	0.190623	0.62229	NC
NSUN6	0.393746	0.497007	NC
NTN1	0.300081	0.73	NC
NTPCR	0.0625945	0.846887	NC
NUCB1	0.955347	0.0630014	NC
NUCKS1	0.67866	0.497925	NC
NUDC	0.115387	0.560881	NC
NUDCD1	-1.76739	0.060506	NC
NUDCD2	-0.110059	0.784585	NC
NUDCD3	-2.1322	0.199415	NC
NUDT12	0.507499	0.385948	NC
NUDT13	-1.26529	0.24151	NC
NUDT18	0.0586469	0.862772	NC
NUDT21	0.244145	0.674519	NC
NUDT7	1.22623	0.435385	NC
NUFIP1	0.163548	0.857834	NC
NUMBL	0.0365152	0.968134	NC
NUP107	-0.197508	0.496949	NC
NUP133	0.491928	0.57849	NC
NUP214	0.730129	0.239128	NC
NUP37	-1.14554	0.171923	NC
NUP54	0.975694	0.187813	NC
NUP88	-1.39774	0.213246	NC
NUP98	0.70719	0.325785	NC
NXPE3	0.376828	0.692544	NC
OASL	-0.272808	0.586793	NC
OAZ1	0.276599	0.632787	NC
OAZ2	-0.624232	0.210152	NC
OCLN	0.548692	0.217201	NC
ODR4	0.306487	0.693597	NC
OGFOD2	0.00795772	0.975723	NC
OGT	0.0669091	0.935098	NC
OLFML2B	1.2105	0.233262	NC
OMA1	-0.044427	0.917686	NC
OPA1	0.352704	0.500846	NC
OPRL1	-0.264958	0.449123	NC
ORAI1	-0.332538	0.397522	NC
ORAI2	-0.154576	0.76722	NC
ORAI3	-0.377623	0.706262	NC
ORC4	0.309241	0.512807	NC
ORMDL2	-0.0677632	0.730448	NC
OS9	0.250101	0.710462	NC
OSBPL11	0.323576	0.653889	NC
OSBPL3	-0.843768	0.630357	NC
OSBPL5	-0.139856	0.81787	NC
OSER1	-0.0791868	0.712356	NC
OSGIN2	0.223398	0.41327	NC
OSTC	-0.525929	0.540404	NC
OSTF1	0.511728	0.404825	NC
OTUD1	-2.10413	0.302663	NC
OTUD4	-0.228999	0.579316	NC
OTUD7A	-0.985408	0.444235	NC
OTUD7B	-0.149904	0.636883	NC
OTULIN	-0.229025	0.547472	NC
OXA1L	0.167284	0.559113	NC
OXR1	1.87657	0.0599822	NC
P2RX7	0.345919	0.585082	NC
PABPC1	-0.819298	0.294708	NC
PAFAH1B1	0.0127731	0.951458	NC
PAFAH2	0.726069	0.653854	NC
PAGR1	0.0510934	0.881894	NC
PAIP1	0.47307	0.69566	NC
PAK1	0.445431	0.24166	NC
PAK2	0.205112	0.771146	NC
PAK4	-0.333333	0.85452	NC
PALLD	-0.670281	0.115386	NC
PAN2	0.458575	0.59886	NC
PAN3	-0.940267	0.210348	NC
PANK2	0.047637	0.875064	NC
PANK3	-0.257686	0.841162	NC
PANX1	-0.402649	0.582733	NC
PAOX	-0.705516	0.47243	NC
PAPD7	0.837298	0.409944	NC
PAPSS1	0.584713	0.126496	NC
PAPSS2	0.990782	0.315103	NC
PAQR8	-0.0456769	0.915012	NC
PARG	0.092402	0.905972	NC
PARP11	-0.495476	0.398186	NC
PARP12	-0.347106	0.700341	NC
PARP8	0.580289	0.611805	NC
PARS2	-1.05586	0.418789	NC
PARVB	0.447669	0.473331	NC
PARVG	0.301469	0.65075	NC
PASK	0.570356	0.695944	NC
PATL1	0.89564	0.0747074	NC
PAXBP1	0.649185	0.573746	NC
PBLD	-0.555946	0.61853	NC
PBRM1	-0.315773	0.52272	NC
PBX2	0.492203	0.455241	NC
PCBD2	1.21051	0.121888	NC
PCF11	0.759092	0.379412	NC
PCGF5	1.08137	0.395339	NC
PCGF6	-1.48224	0.261879	NC
PCM1	0.096904	0.852264	NC
PCMT1	-0.155159	0.527079	NC
PCMTD1	-0.646852	0.320118	NC
PCNP	0.374851	0.530981	NC
PCNX1	0.328169	0.131884	NC
PCYOX1	-1.07237	0.239928	NC
PDCD11	0.944049	0.143405	NC
PDCD1LG2	0.0157974	0.974553	NC
PDCD4	-0.297576	0.329623	NC
PDCD6IP	1.41958	0.320256	NC
PDCL	0.382601	0.294686	NC
PDE6B	-1.02769	0.174976	NC
PDE7A	0.875856	0.393055	NC
PDE8A	-0.224506	0.704427	NC
PDHA1	-0.155683	0.653363	NC
PDHB	-0.0766475	0.89649	NC
PDK3	-0.91265	0.131326	NC
PDLIM5	0.0686531	0.935233	NC
PDPK1	0.104773	0.774398	NC
PDS5A	-0.101209	0.67803	NC
PDXK	-0.0477506	0.916748	NC
PECAM1	0.431029	0.451216	NC
PECR	0.199253	0.740191	NC
PELO	1.08072	0.202195	NC
PEX11A	-0.100018	0.785225	NC
PEX14	-0.394595	0.711841	NC
PEX3	-1.34733	0.421503	NC
PEX7	1.16709	0.083543	NC
PFDN4	-0.905297	0.109855	NC
PGAM1	-0.287496	0.680892	NC
PGAP1	1.00629	0.614322	NC
PGGT1B	-0.391854	0.395264	NC
PGK1	0.198306	0.501853	NC
PGM2	0.0594051	0.93778	NC
PGP	-0.074665	0.916648	NC
PGRMC1	-0.300724	0.68176	NC
PGS1	0.0113446	0.962328	NC
PHACTR2	-1.29333	0.501302	NC
PHACTR4	-0.967912	0.466785	NC
PHAX	-0.698985	0.428761	NC
PHB	-0.393768	0.226769	NC
PHC3	-0.265542	0.528556	NC
PHF23	-0.176744	0.492287	NC
PHF3	0.305199	0.188354	NC
PHF6	-0.987504	0.163221	NC
PHF8	-0.58101	0.170075	NC
PHKA1	-0.179461	0.930045	NC
PHKA2	0.540004	0.612988	NC
PHLDA3	-0.0423558	0.956956	NC
PHLDB3	0.0522628	0.946004	NC
PHTF1	1.53379	0.143347	NC
PHYH	-0.112712	0.901959	NC
PHYKPL	0.398489	0.424865	NC
PI4K2A	-0.102799	0.891986	NC
PIBF1	0.957019	0.405078	NC
PID1	0.40021	0.555328	NC
PIGBOS1	-2.61582	0.116682	NC
PIGG	-1.20087	0.238397	NC
PIGH	0.205277	0.679936	NC
PIGM	0.603952	0.426196	NC
PIGN	0.179192	0.695139	NC
PIGO	0.110568	0.787219	NC
PIGS	-1.13563	0.381214	NC
PIGV	-0.92116	0.211868	NC
PIK3AP1	0.285054	0.406882	NC
PIK3C3	0.615655	0.283885	NC
PIK3CB	0.417725	0.293376	NC
PIK3CG	-0.584371	0.207173	NC
PIK3IP1	-0.282921	0.767738	NC
PIM1	0.182949	0.760434	NC
PIM2	-0.230953	0.823721	NC
PINK1	0.486902	0.100594	NC
PINLYP	-0.239569	0.832414	NC
PINX1	0.100559	0.896745	NC
PIP4K2B	-1.6839	0.171948	NC
PIP4P2	-0.222986	0.820161	NC
PIP5K1C	0.498859	0.61346	NC
PITPNA	1.14574	0.407364	NC
PITPNB	-0.608214	0.463587	NC
PITPNC1	0.323754	0.626481	NC
PJA1	-0.977343	0.307821	NC
PKD2	-1.19235	0.0559178	NC
PKN2	-0.496069	0.660493	NC
PLA2G12A	-0.287955	0.632675	NC
PLAGL2	0.0516031	0.946476	NC
PLCB2	0.532676	0.568126	NC
PLCB3	-0.335863	0.393118	NC
PLCG2	-0.00716547	0.991243	NC
PLCL1	-1.2837	0.404555	NC
PLCL2	0.104506	0.809505	NC
PLD1	0.117466	0.784776	NC
PLEKHA2	-0.224141	0.795747	NC
PLEKHG2	0.468948	0.165254	NC
PLEKHM3	-0.649727	0.135179	NC
PLEKHO1	-0.145694	0.548723	NC
PLGRKT	0.552426	0.560096	NC
PLPP3	-0.418435	0.441656	NC
PLPP6	1.29623	0.467	NC
PLSCR1	-0.0935098	0.756111	NC
PLXNA1	-0.0520787	0.884296	NC
PLXNA2	1.01541	0.366974	NC
PLXNC1	0.182187	0.875534	NC
PMAIP1	0.240116	0.53779	NC
PML	-0.52955	0.774974	NC
PMP22	0.511044	0.596365	NC
PMPCB	0.0920863	0.842022	NC
PNKD	0.574305	0.58286	NC
PNN	-1.59504	0.222423	NC
PNPLA2	-0.837314	0.377856	NC
PNPLA8	0.498555	0.587457	NC
PNPT1	-0.289022	0.757419	NC
PNRC1	-0.630877	0.362929	NC
POC1A	0.0438528	0.961421	NC
POC1B	0.505123	0.611282	NC
POGK	0.175025	0.731283	NC
POGZ	0.364902	0.667127	NC
POLA2	-0.692648	0.404489	NC
POLD4	0.0305598	0.95593	NC
POLDIP3	-0.0183207	0.96944	NC
POLK	1.07896	0.301414	NC
POLR1D	-0.308928	0.538335	NC
POLR1E	0.0270673	0.950624	NC
POLR2B	0.394936	0.702834	NC
POLR2G	1.25762	0.353856	NC
POLR2J	0.666067	0.105772	NC
POLR2L	0.444677	0.242712	NC
POLR3D	0.158273	0.762005	NC
POLR3E	-0.789975	0.282718	NC
POLR3K	-0.212284	0.894111	NC
POMP	0.255565	0.588232	NC
POMT1	-0.616236	0.326708	NC
POP4	-1.21648	0.190051	NC
POU2F1	-0.0917972	0.927167	NC
PPA1	-0.677347	0.165927	NC
PPA2	1.12318	0.375567	NC
PPARGC1B	0.38397	0.470941	NC
PPCDC	-0.519435	0.544264	NC
PPDPF	-1.1604	0.227026	NC
PPFIA1	-1.08673	0.110309	NC
PPHLN1	-0.020622	0.944268	NC
PPIA	0.0827958	0.761169	NC
PPIC	0.220939	0.334753	NC
PPIG	0.0542509	0.925381	NC
PPIL2	-0.710824	0.529441	NC
PPIP5K2	0.92416	0.191831	NC
PPM1D	0.000272206	0.999623	NC
PPM1K	-0.203628	0.832942	NC
PPP1CC	-0.0849294	0.838521	NC
PPP1R1A	-1.24613	0.0519386	NC
PPP1R3B	-0.959984	0.347089	NC
PPP1R3E	0.512684	0.567719	NC
PPP1R8	0.46007	0.460534	NC
PPP2CA	-0.347634	0.695994	NC
PPP2R2A	0.1282	0.779333	NC
PPP2R2D	0.0718531	0.900638	NC
PPP2R3A	-0.0372076	0.985477	NC
PPP2R5C	-0.108968	0.691833	NC
PPP3CC	-0.45305	0.585459	NC
PPP4R3A	0.0838883	0.768104	NC
[truncated: 1,103 more rows]

## Sheet: M1 + HCT15 vs M1 IPA
gene_symbol	PASid	RED	pvalue	APAreg	APA
ANKHD1	chr5:139852062:+	0.786038	0.0304153	UP	IPA
ANKHD1	chr5:139853706:+	0.794203	0.0289866	UP	IPA
BAIAP2	chr17:79084313:+	0.655623	0.0389708	UP	IPA
BRWD1	chr21:40567020:-	0.493823	0.0142801	UP	IPA
BRWD1	chr21:40567306:-	0.467926	0.016909	UP	IPA
BRWD1	chr21:40567506:-	0.528915	0.0238211	UP	IPA
C7orf55-LUC7L2	chr7:139104577:+	0.167319	0.0250048	UP	IPA
CPNE1	chr20:34226604:-	0.961449	0.0477637	UP	IPA
CPNE1	chr20:34236164:-	0.949093	0.0444806	UP	IPA
CPNE1	chr20:34236852:-	0.949023	0.0443854	UP	IPA
CPNE1	chr20:34236877:-	0.949185	0.0445624	UP	IPA
CPNE1	chr20:34238144:-	1.05908	0.0478919	UP	IPA
CPNE1	chr20:34239380:-	1.14802	0.0493556	UP	IPA
CPNE1	chr20:34239778:-	1.13997	0.0489894	UP	IPA
CPNE1	chr20:34239945:-	1.11774	0.0499186	UP	IPA
CUX1	chr7:101893998:+	6.20986	0.00766205	UP	IPA
DAGLB	chr7:6475799:-	1.00768	0.0436907	UP	IPA
DAZAP2	chr12:51637538:+	0.718882	0.0406688	UP	IPA
DAZAP2	chr12:51637569:+	0.737468	0.0312915	UP	IPA
DAZAP2	chr12:51637717:+	0.724852	0.0358188	UP	IPA
DCP1B	chr12:2101076:-	1.01582	0.0269117	UP	IPA
EIF2A	chr3:150282772:+	1.8623	0.0143147	UP	IPA
EIF4G3	chr1:21501609:-	1.13067	0.015964	UP	IPA
EMC3	chr3:10042235:-	1.8332	0.0317585	UP	IPA
EMC3	chr3:10048080:-	1.79339	0.0334152	UP	IPA
EMC3	chr3:10048105:-	1.76693	0.0373762	UP	IPA
EPC2	chr2:149450025:+	1.30424	0.0296639	UP	IPA
ERI2	chr16:20806327:-	1.46642	0.0436518	UP	IPA
ERI2	chr16:20807662:-	1.5562	0.0459795	UP	IPA
ETNK1	chr12:22797349:+	1.07838	0.0315223	UP	IPA
FCHSD2	chr11:72788614:-	1.0061	0.0225514	UP	IPA
FTSJ1	chrX:48341314:+	0.443531	0.00800468	UP	IPA
FTSJ1	chrX:48341342:+	0.409807	0.00321615	UP	IPA
GCC2	chr2:109072346:+	0.817245	0.047467	UP	IPA
GCFC2	chr2:75928922:-	1.8918	0.0467407	UP	IPA
GRK3	chr22:26076421:+	1.36425	0.0191723	UP	IPA
HNRNPA2B1	chr7:26233194:-	3.9609	0.0455649	UP	IPA
JDP2	chr14:75913549:+	1.86537	0.0241938	UP	IPA
LCOR	chr10:98717744:+	2.17042	0.0493701	UP	IPA
LONP2	chr16:48387888:+	0.742961	0.0439165	UP	IPA
LUC7L2	chr7:139104577:+	0.167319	0.0250048	UP	IPA
MAP3K13	chr3:185010803:+	0.565084	0.0496769	UP	IPA
MAP3K8	chr10:30728396:+	0.593547	0.033693	UP	IPA
MAP3K8	chr10:30728864:+	0.583758	0.0254886	UP	IPA
MESD	chr15:81267928:-	0.75472	0.0342649	UP	IPA
MESD	chr15:81268093:-	0.758262	0.0331238	UP	IPA
MESD	chr15:81270501:-	0.736995	0.0327954	UP	IPA
MESD	chr15:81270533:-	0.73739	0.0327523	UP	IPA
MESD	chr15:81270586:-	0.742211	0.0294852	UP	IPA
MESD	chr15:81270629:-	0.819891	0.00772628	UP	IPA
MESD	chr15:81270678:-	0.861821	0.00933551	UP	IPA
MESD	chr15:81270704:-	0.86083	0.00909352	UP	IPA
MESD	chr15:81270735:-	0.856208	0.00915007	UP	IPA
MESD	chr15:81270948:-	0.723979	0.0480531	UP	IPA
MESD	chr15:81271001:-	0.722876	0.0450694	UP	IPA
MESD	chr15:81271305:-	1.63307	0.0363592	UP	IPA
MFSD13A	chr10:104232007:+	0.792778	0.0336324	UP	IPA
NDE1	chr16:15795771:+	0.503967	0.0364441	UP	IPA
NDE1	chr16:15805462:+	0.492271	0.0380218	UP	IPA
NRF1	chr7:129274493:+	1.30245	0.0261935	UP	IPA
NUB1	chr7:151071710:+	0.643226	0.0330632	UP	IPA
NUPL2	chr7:23226867:+	1.30154	0.0279995	UP	IPA
NUPL2	chr7:23227006:+	1.30935	0.0271804	UP	IPA
OAS3	chr12:113382698:+	0.538531	0.0356661	UP	IPA
OAS3	chr12:113382793:+	0.547175	0.0251984	UP	IPA
PLEKHA6	chr1:204315883:-	3.4623	0.0249031	UP	IPA
PNKD	chr2:219184940:+	1.25417	0.024565	UP	IPA
POU6F1	chr12:51595467:-	1.34015	0.0060754	UP	IPA
PSME4	chr2:54101086:-	1.27791	0.0480025	UP	IPA
RBBP6	chr16:24571111:+	0.875127	0.039327	UP	IPA
RGS12	chr4:3381238:+	1.90106	0.0192697	UP	IPA
RPS29	chr14:50064781:-	2.3836	0.030809	UP	IPA
RPS29	chr14:50064852:-	2.37193	0.0314824	UP	IPA
SARS	chr1:109760003:+	2.31636	0.0494758	UP	IPA
SCLY	chr2:239000111:+	1.17504	0.010525	UP	IPA
SCLY	chr2:239000164:+	1.19142	0.00988386	UP	IPA
SCLY	chr2:239000507:+	1.20856	0.0104858	UP	IPA
SCLY	chr2:239000700:+	1.14296	0.0115521	UP	IPA
SEC31A	chr4:83814380:-	0.75442	0.048145	UP	IPA
SEC31A	chr4:83814608:-	0.768832	0.0482434	UP	IPA
SEC31A	chr4:83814698:-	0.768131	0.0433627	UP	IPA
SENP6	chr6:76389505:+	0.988841	0.0447464	UP	IPA
SIPA1L1	chr14:72042639:+	0.717714	0.0296056	UP	IPA
SLC11A2	chr12:51379775:-	0.94004	0.0115881	UP	IPA
SLC12A9	chr7:100462402:+	8.55532	0.0256745	UP	IPA
SLC25A51	chr9:37887649:-	0.818612	0.0494889	UP	IPA
SLC33A1	chr3:155563419:-	2.13636	0.0325426	UP	IPA
SLC35F5	chr2:114474887:-	2.08577	0.0453339	UP	IPA
SMG6	chr17:2177214:-	3.04836	0.0203208	UP	IPA
SMG6	chr17:2177265:-	2.97933	0.0212924	UP	IPA
SPG11	chr15:44865554:-	0.701659	0.0422543	UP	IPA
SPG11	chr15:44923616:-	0.807748	0.0488033	UP	IPA
STX5	chr11:62590966:-	0.855846	0.0485394	UP	IPA
TARDBP	chr1:11082148:+	3.32305	0.017972	UP	IPA
TBC1D8	chr2:101627501:-	0.737577	0.0343546	UP	IPA
THOC2	chrX:122735726:-	1.17889	0.0409993	UP	IPA
TIA1	chr2:70451556:-	0.945569	0.00587971	UP	IPA
TIA1	chr2:70451614:-	0.949888	0.00596136	UP	IPA
TMED7-TICAM2	chr5:114951599:-	0.854113	0.0188384	UP	IPA
TMEM50B	chr21:34825332:-	3.31034	0.027011	UP	IPA
TRIM34	chr11:5662528:+	1.6369	0.0242987	UP	IPA
TRIM6-TRIM34	chr11:5662528:+	1.6369	0.0242987	UP	IPA
TTC39C	chr18:21600252:+	1.32149	0.0160406	UP	IPA
TTC39C	chr18:21605535:+	1.33439	0.0136881	UP	IPA
VRK3	chr19:50484962:-	0.365658	0.0358749	UP	IPA
WDFY1	chr2:224764665:-	5.46847	0.0140745	UP	IPA
WDR20	chr14:102676864:+	0.478094	0.0385098	UP	IPA
WDR20	chr14:102677600:+	0.477133	0.0418566	UP	IPA
XPNPEP3	chr22:41258776:+	1.67451	0.0093568	UP	IPA
XPNPEP3	chr22:41259697:+	1.8838	0.0175375	UP	IPA
XPNPEP3	chr22:41262801:+	1.88635	0.0178322	UP	IPA
XPNPEP3	chr22:41262878:+	1.87391	0.0175409	UP	IPA
ZNF33A	chr10:38343815:+	2.54065	0.0102577	UP	IPA
AAK1	chr2:69829981:-	-2.23986	0.0298953	DN	IPA
ACSL1	chr4:185719450:-	-0.922143	0.00449102	DN	IPA
ACYP2	chr2:54200977:+	-1.29716	0.0387578	DN	IPA
ADK	chr10:75929360:+	-2.28707	0.0351784	DN	IPA
AHRR	chr5:315029:+	-1.1539	0.0186836	DN	IPA
AHRR	chr5:315089:+	-1.17029	0.0241941	DN	IPA
ANKRD27	chr19:33128222:-	-2.34507	0.0149572	DN	IPA
ANXA11	chr10:81916751:-	-2.16396	0.0419205	DN	IPA
ATP6V0A1	chr17:40667084:+	-1.91493	0.00115846	DN	IPA
ATP6V0A1	chr17:40669942:+	-1.55627	0.0299117	DN	IPA
ATP6V0A1	chr17:40670028:+	-1.56225	0.0302853	DN	IPA
BMP2K	chr4:79787039:+	-1.90333	0.0209262	DN	IPA
BMP2K	chr4:79787786:+	-1.80986	0.0420059	DN	IPA
BMP2K	chr4:79790838:+	-1.77953	0.00701178	DN	IPA
BTN3A2	chr6:26376085:+	-0.817045	0.0307434	DN	IPA
C15orf38-AP3S2	chr15:90418617:-	-1.27124	0.0345662	DN	IPA
C6orf203	chr6:107363187:+	-0.969448	0.021243	DN	IPA
CBX7	chr22:39543092:-	-2.10999	0.048407	DN	IPA
CERK	chr22:47115622:-	-2.02638	0.0372499	DN	IPA
CFLAR	chr2:202001313:+	-0.805509	0.0121886	DN	IPA
CHPF	chr2:220406182:-	-0.824744	0.0363499	DN	IPA
COPZ1	chr12:54730656:+	-1.41889	0.0258234	DN	IPA
COX17	chr3:119393250:-	-1.58376	0.00849515	DN	IPA
CWF19L2	chr11:107295433:-	-2.87299	0.0218246	DN	IPA
CWF19L2	chr11:107295499:-	-2.5118	0.0160188	DN	IPA
DNHD1	chr11:6558334:+	-3.72702	0.0265465	DN	IPA
FAM91A1	chr8:124822721:+	-1.25536	0.0401486	DN	IPA
FRMD8	chr11:65173130:+	-2.62944	0.0189842	DN	IPA
GID4	chr17:17944742:+	-1.12097	0.0335045	DN	IPA
GID4	chr17:17946823:+	-1.02112	0.0371186	DN	IPA
GID4	chr17:17947152:+	-1.02112	0.0371186	DN	IPA
GLYR1	chr16:4871205:-	-1.30726	0.00817524	DN	IPA
GOSR2	chr17:45018271:+	-1.49753	0.0441489	DN	IPA
GOSR2	chr17:45018311:+	-1.56606	0.0389977	DN	IPA
GTF2H1	chr11:18375846:+	-1.03529	0.0498477	DN	IPA
HPF1	chr4:170664561:-	-1.00319	0.00766914	DN	IPA
HPF1	chr4:170665971:-	-0.927442	0.0324219	DN	IPA
KDM5C	chrX:53221415:-	-1.48655	0.0211514	DN	IPA
KIF2A	chr5:61648983:+	-1.44799	0.0189673	DN	IPA
LTN1	chr21:30310932:-	-1.94995	0.0392178	DN	IPA
LY75-CD302	chr2:160701301:-	-1.54304	0.0412782	DN	IPA
MAP3K20	chr2:174091874:+	-1.00469	0.00554743	DN	IPA
MAPK9	chr5:179673020:-	-2.9757	0.0324472	DN	IPA
MAPRE1	chr20:31435406:+	-1.50042	0.0408956	DN	IPA
MBOAT7	chr19:54683381:-	-9.12493	0.00979737	DN	IPA
MELTF	chr3:196741687:-	-1.92329	0.0301314	DN	IPA
MELTF	chr3:196741771:-	-1.9184	0.0314254	DN	IPA
MELTF	chr3:196741834:-	-2.09044	0.0317987	DN	IPA
NAA38	chr17:7770560:-	-3.17062	0.0393695	DN	IPA
NEMP1	chr12:57454857:-	-1.1138	0.00979822	DN	IPA
NOL4L	chr20:31073340:-	-1.71866	0.0296208	DN	IPA
OAS2	chr12:113447910:+	-1.89184	0.0143536	DN	IPA
PLIN2	chr9:19124554:-	-0.463117	0.0371083	DN	IPA
PLIN2	chr9:19125118:-	-0.545819	0.0491797	DN	IPA
PNPLA7	chr9:140403259:-	-5.96394	0.0262743	DN	IPA
PPIH	chr1:43141714:+	-1.07768	0.0192963	DN	IPA
PPIL2	chr22:22049899:+	-0.989587	0.0131892	DN	IPA
PPP2R5C	chr14:102233021:+	-0.441037	0.0146929	DN	IPA
PPP2R5C	chr14:102233233:+	-0.426875	0.0162458	DN	IPA
PRKAA1	chr5:40763472:-	-1.57751	0.0419961	DN	IPA
PRKAA1	chr5:40764239:-	-1.57751	0.0419961	DN	IPA
PRPF4B	chr6:4061141:+	-2.45742	0.0397243	DN	IPA
PTGS1	chr9:125135099:+	-2.30021	0.0155137	DN	IPA
PUS1	chr12:132419473:+	-0.941521	0.0148951	DN	IPA
PYM1	chr12:56307530:-	-0.727572	0.033911	DN	IPA
RAB6A	chr11:73395603:-	-1.11154	0.0082698	DN	IPA
RABGEF1	chr7:66189068:+	-0.388311	0.0166386	DN	IPA
RB1	chr13:48989333:+	-2.40179	0.00623207	DN	IPA
RERE	chr1:8446083:-	-0.770341	0.009023	DN	IPA
RHOT1	chr17:30487394:+	-11.106	0.00321989	DN	IPA
RSRP1	chr1:25619842:-	-1.78926	0.0110913	DN	IPA
SCYL3	chr1:169856599:-	-1.48735	0.0498073	DN	IPA
SCYL3	chr1:169857808:-	-1.58783	0.0338949	DN	IPA
SERAC1	chr6:158535503:-	-2.45856	0.0292411	DN	IPA
SLC38A10	chr17:79262025:-	-2.11904	0.0324762	DN	IPA
SLC9B2	chr4:103982356:-	-4.59959	0.0218345	DN	IPA
SNX24	chr5:122338501:+	-0.902792	0.0285955	DN	IPA
SOGA1	chr20:35412258:-	-1.14954	0.0248067	DN	IPA
STX8	chr17:9211319:-	-1.08022	0.0137498	DN	IPA
TBC1D5	chr3:17783940:-	-10.5018	0.00918305	DN	IPA
TCFL5	chr20:61478933:-	-1.41459	0.0229857	DN	IPA
TCFL5	chr20:61482443:-	-1.40563	0.0272502	DN	IPA
TCFL5	chr20:61482842:-	-1.28878	0.0236873	DN	IPA
TRIM16L	chr17:18607860:+	-2.16886	0.0213249	DN	IPA
TRPM4	chr19:49711890:+	-8.30367	0.023457	DN	IPA
TUFT1	chr1:151530478:+	-1.49436	0.0263541	DN	IPA
VAC14	chr16:70758866:-	-3.36422	0.00982654	DN	IPA
VDR	chr12:48283765:-	-1.0224	0.0384047	DN	IPA
WDR33	chr2:128491344:-	-1.45437	0.0113674	DN	IPA
WDR33	chr2:128492958:-	-1.47476	0.010061	DN	IPA
WDR33	chr2:128492994:-	-1.52561	0.0111708	DN	IPA
ZNF83	chr19:53144625:-	-4.72396	0.0388165	DN	IPA
AAK1	chr2:69869958:-	-0.864802	0.0751239	NC	IPA
AAMDC	chr11:77583327:+	-1.14757	0.3895	NC	IPA
AAMDC	chr11:77583398:+	-1.32354	0.308469	NC	IPA
AAMDC	chr11:77586735:+	-1.32608	0.307433	NC	IPA
AASDH	chr4:57212567:-	-2.0056	0.242934	NC	IPA
AASDHPPT	chr11:105962205:+	-0.387044	0.345472	NC	IPA
ABCA1	chr9:107623719:-	0.60386	0.377304	NC	IPA
ABCA5	chr17:67268473:-	-1.8047	0.236606	NC	IPA
ABCA7	chr19:1050457:+	-0.313026	0.694654	NC	IPA
ABCB8	chr7:150734646:+	0.512167	0.38873	NC	IPA
ABCB8	chr7:150734675:+	0.542087	0.357439	NC	IPA
ABCC3	chr17:48728670:+	-0.256496	0.942816	NC	IPA
ABCC3	chr17:48737021:+	0.0365898	0.983547	NC	IPA
ABCC3	chr17:48754210:+	0.938815	0.0709059	NC	IPA
ABCC3	chr17:48762825:+	-0.0484983	0.904288	NC	IPA
ABCC4	chr13:95740707:-	0.890111	0.335821	NC	IPA
ABCC4	chr13:95748025:-	0.220385	0.753106	NC	IPA
ABCC4	chr13:95768031:-	-0.389855	0.617227	NC	IPA
ABCC5	chr3:183701541:-	0.184004	0.737136	NC	IPA
ABCC5	chr3:183718451:-	-0.217211	0.898975	NC	IPA
ABCD1	chrX:152995352:+	0.380499	0.65547	NC	IPA
ABCF3	chr3:183905888:+	0.0243219	0.976872	NC	IPA
ABCG1	chr21:43654187:+	1.42062	0.129525	NC	IPA
ABCG1	chr21:43715487:+	-0.123008	0.89255	NC	IPA
ABHD12	chr20:25280850:-	-0.574174	0.06888	NC	IPA
ABHD12	chr20:25280918:-	-2.65258	0.364428	NC	IPA
ABHD12	chr20:25348699:-	-0.668096	0.193174	NC	IPA
ABHD12	chr20:25367688:-	-0.848684	0.14252	NC	IPA
ABHD14A-ACY1	chr3:52015167:+	-0.729674	0.458693	NC	IPA
ABHD14A-ACY1	chr3:52015212:+	0.257418	0.589182	NC	IPA
ABHD18	chr4:128932227:+	0.854792	0.520448	NC	IPA
ABHD18	chr4:128952931:+	-0.697791	0.429572	NC	IPA
ABHD3	chr18:19234850:-	-0.483927	0.555038	NC	IPA
ABHD3	chr18:19243672:-	0.616828	0.372146	NC	IPA
ABHD3	chr18:19252749:-	3.8799	0.329577	NC	IPA
ABHD5	chr3:43760292:+	-1.17358	0.169214	NC	IPA
ABHD5	chr3:43760506:+	-1.13217	0.202781	NC	IPA
ABHD5	chr3:43761117:+	-1.0702	0.208542	NC	IPA
ABHD5	chr3:43761293:+	-1.21702	0.251808	NC	IPA
ABHD5	chr3:43761363:+	-1.28201	0.257506	NC	IPA
ABHD5	chr3:43762191:+	-1.20828	0.308129	NC	IPA
ABHD5	chr3:43764059:+	-1.20209	0.313501	NC	IPA
ABHD5	chr3:43764217:+	-1.19924	0.324522	NC	IPA
ABHD5	chr3:43764243:+	-1.20141	0.323252	NC	IPA
ABHD5	chr3:43774933:+	-1.3525	0.298381	NC	IPA
ABL1	chr9:133589972:+	0.12086	0.910026	NC	IPA
ABL1	chr9:133590543:+	0.121296	0.909617	NC	IPA
ABL1	chr9:133590924:+	0.121636	0.909308	NC	IPA
ABR	chr17:1051356:-	-1.00226	0.370361	NC	IPA
ABR	chr17:1129187:-	-0.236533	0.754	NC	IPA
ABR	chr17:1131158:-	-1.52303	0.102308	NC	IPA
ABR	chr17:948233:-	-0.821455	0.214405	NC	IPA
ABR	chr17:958485:-	-0.793278	0.101302	NC	IPA
ABTB2	chr11:34202825:-	-1.13123	0.051493	NC	IPA
ABTB2	chr11:34356316:-	-0.447119	0.61032	NC	IPA
ABTB2	chr11:34356569:-	-0.341218	0.702997	NC	IPA
ACACA	chr17:35685584:-	0.889531	0.456644	NC	IPA
ACAD10	chr12:112183919:+	-0.591545	0.449525	NC	IPA
ACAD10	chr12:112189058:+	0.145271	0.746669	NC	IPA
ACAD8	chr11:134130058:+	0.979501	0.210825	NC	IPA
ACAD8	chr11:134132994:+	0.224002	0.606494	NC	IPA
ACAT1	chr11:108009778:+	0.405735	0.839611	NC	IPA
ACAT1	chr11:108009892:+	0.281234	0.892257	NC	IPA
ACAT1	chr11:108009960:+	0.270842	0.896718	NC	IPA
ACBD3	chr1:226352489:-	-0.338145	0.722651	NC	IPA
ACBD4	chr17:43220330:+	-0.645233	0.283913	NC	IPA
ACBD5	chr10:27484146:-	1.50765	0.253344	NC	IPA
ACBD5	chr10:27484414:-	0.90781	0.583747	NC	IPA
ACBD5	chr10:27484694:-	-0.289035	0.859228	NC	IPA
ACBD5	chr10:27485737:-	1.41562	0.317869	NC	IPA
ACBD5	chr10:27485926:-	1.3878	0.320287	NC	IPA
ACBD5	chr10:27486068:-	-1.05616	0.304069	NC	IPA
ACER3	chr11:76580089:+	0.346232	0.615242	NC	IPA
ACHE	chr7:100488337:-	-0.379819	0.653954	NC	IPA
ACIN1	chr14:23541475:-	0.482409	0.0785879	NC	IPA
ACO2	chr22:41917591:+	-0.0660869	0.93965	NC	IPA
ACOT8	chr20:44482059:-	0.0848769	0.87556	NC	IPA
ACOT8	chr20:44482308:-	-0.31976	0.810789	NC	IPA
ACOT8	chr20:44482374:-	-0.240535	0.824446	NC	IPA
ACOT8	chr20:44482466:-	0.323313	0.816311	NC	IPA
ACOT9	chrX:23725948:-	0.150386	0.78494	NC	IPA
ACOX3	chr4:8393920:-	0.205546	0.881165	NC	IPA
ACOX3	chr4:8430943:-	-1.6697	0.077996	NC	IPA
ACOX3	chr4:8432175:-	-0.872557	0.822304	NC	IPA
ACPP	chr3:132077604:+	0.089712	0.798918	NC	IPA
ACPP	chr3:132077633:+	0.0149903	0.961799	NC	IPA
ACPP	chr3:132077685:+	0.0110167	0.971496	NC	IPA
ACSF2	chr17:48540402:+	-1.94521	0.42265	NC	IPA
ACSF3	chr16:89217756:+	-0.0540339	0.823428	NC	IPA
ACSF3	chr16:89219161:+	0.184301	0.522501	NC	IPA
ACSL4	chrX:108971381:-	-1.9064	0.340994	NC	IPA
ACSS2	chr20:33470799:+	0.121845	0.833607	NC	IPA
ACSS2	chr20:33474453:+	0.316768	0.588369	NC	IPA
ACTA2	chr10:90749807:-	1.78381	0.270585	NC	IPA
ACTN1	chr14:69377797:-	1.22987	0.388202	NC	IPA
ACTR8	chr3:53905185:-	0.363192	0.648698	NC	IPA
ACYP2	chr2:54209102:+	-0.463588	0.651538	NC	IPA
ACYP2	chr2:54272501:+	-0.677278	0.0728079	NC	IPA
ACYP2	chr2:54280981:+	0.0539056	0.916324	NC	IPA
ACYP2	chr2:54281749:+	0.0875218	0.871352	NC	IPA
ACYP2	chr2:54293544:+	-0.0417435	0.978457	NC	IPA
ACYP2	chr2:54295823:+	0.49773	0.71019	NC	IPA
ACYP2	chr2:54312206:+	-0.478405	0.439525	NC	IPA
ACYP2	chr2:54312562:+	-0.486778	0.450577	NC	IPA
ACYP2	chr2:54329811:+	-0.474088	0.502769	NC	IPA
ACYP2	chr2:54336128:+	-0.686358	0.229542	NC	IPA
ADA2	chr22:17663814:-	-0.0521686	0.964767	NC	IPA
ADAM10	chr15:58947445:-	-0.344423	0.721979	NC	IPA
ADAM10	chr15:59019376:-	0.217453	0.838331	NC	IPA
ADAM10	chr15:59039553:-	0.418459	0.717973	NC	IPA
ADAM9	chr8:38873538:+	-0.113044	0.885429	NC	IPA
ADAMTSL4	chr1:150531224:+	0.5096	0.518712	NC	IPA
ADAP2	chr17:29283595:+	-0.460111	0.58871	NC	IPA
ADAP2	chr17:29283649:+	-0.487328	0.559862	NC	IPA
ADARB1	chr21:46566210:+	0.943749	0.453961	NC	IPA
ADARB1	chr21:46567255:+	0.54814	0.574137	NC	IPA
ADARB1	chr21:46569819:+	0.553323	0.555788	NC	IPA
ADARB1	chr21:46642472:+	0.483944	0.470325	NC	IPA
ADARB1	chr21:46642497:+	0.489373	0.481588	NC	IPA
ADARB1	chr21:46642525:+	0.503992	0.464842	NC	IPA
ADARB1	chr21:46643201:+	1.77071	0.409061	NC	IPA
ADARB1	chr21:46644077:+	0.704524	0.42265	NC	IPA
ADARB1	chr21:46644127:+	-0.329449	0.210301	NC	IPA
ADARB1	chr21:46644161:+	-0.164093	0.464789	NC	IPA
ADARB1	chr21:46645351:+	-0.212356	0.406473	NC	IPA
ADCY7	chr16:50344440:+	-1.69082	0.196267	NC	IPA
ADCY9	chr16:4031544:-	1.22524	0.531372	NC	IPA
ADD1	chr4:2908484:+	-1.59958	0.601842	NC	IPA
ADK	chr10:76308018:+	0.879015	0.712142	NC	IPA
AEBP2	chr12:19594715:+	-0.497105	0.682746	NC	IPA
AFF1	chr4:87911931:+	1.48405	0.376155	NC	IPA
AFF1	chr4:87917898:+	2.2905	0.335483	NC	IPA
AFF1	chr4:87919989:+	-1.71682	0.41064	NC	IPA
AFF1	chr4:87921754:+	0.468994	0.625619	NC	IPA
AFMID	chr17:76191206:+	-0.0646027	0.944822	NC	IPA
AFMID	chr17:76193641:+	-0.0890282	0.85471	NC	IPA
AFTPH	chr2:64775569:+	-1.41296	0.205554	NC	IPA
AGAP3	chr7:150802212:+	0.0740061	0.868608	NC	IPA
AGAP3	chr7:150828399:+	-0.0579407	0.896194	NC	IPA
AGBL5	chr2:27282403:+	-0.461029	0.277885	NC	IPA
AGBL5	chr2:27285869:+	-0.459302	0.279475	NC	IPA
AGBL5	chr2:27290143:+	-0.459302	0.279475	NC	IPA
AGGF1	chr5:76327142:+	-1.07615	0.29357	NC	IPA
AGO2	chr8:141582241:-	0.444545	0.470126	NC	IPA
AGO3	chr1:36439193:+	0.4364	0.59436	NC	IPA
AGO3	chr1:36445387:+	0.425098	0.754406	NC	IPA
AGO3	chr1:36454519:+	1.25203	0.34361	NC	IPA
AGO3	chr1:36454941:+	1.41466	0.352082	NC	IPA
AGO3	chr1:36458321:+	0.78495	0.361812	NC	IPA
AGO3	chr1:36508618:+	-0.0661238	0.964873	NC	IPA
AGO4	chr1:36316796:+	-1.60391	0.256504	NC	IPA
AGO4	chr1:36317353:+	0.0364657	0.977801	NC	IPA
AGO4	chr1:36320529:+	-1.44952	0.216326	NC	IPA
AGO4	chr1:36321035:+	0.032472	0.896443	NC	IPA
AGPAT3	chr21:45390921:+	-0.623744	0.521084	NC	IPA
AGTPBP1	chr9:88190018:-	0.101357	0.898231	NC	IPA
AHNAK	chr11:62266388:-	-0.0236189	0.970846	NC	IPA
AHNAK	chr11:62283374:-	-0.0204496	0.974779	NC	IPA
AHRR	chr5:368224:+	0.525147	0.413929	NC	IPA
AHRR	chr5:368700:+	0.538259	0.409605	NC	IPA
AHRR	chr5:432441:+	-2.59116	0.42265	NC	IPA
AIFM1	chrX:129274634:-	-1.05457	0.190738	NC	IPA
AIFM2	chr10:71888622:-	-0.35527	0.74371	NC	IPA
AIG1	chr6:143511734:+	-0.148573	0.847463	NC	IPA
AIG1	chr6:143520664:+	-0.169722	0.815076	NC	IPA
AIG1	chr6:143527133:+	-0.163071	0.822917	NC	IPA
AIG1	chr6:143554728:+	-0.239566	0.752058	NC	IPA
AK2	chr1:33477757:-	0.18282	0.601136	NC	IPA
AK2	chr1:33478645:-	0.186359	0.593324	NC	IPA
AK6	chr5:68660570:-	0.160126	0.728075	NC	IPA
AK6	chr5:68660641:-	0.164688	0.710618	NC	IPA
AK6	chr5:68660697:-	-2.45996	0.383647	NC	IPA
AK8	chr9:135612603:-	-1.96014	0.49665	NC	IPA
AKAP13	chr15:85959083:+	0.668094	0.251038	NC	IPA
AKAP13	chr15:85984112:+	0.675259	0.246334	NC	IPA
AKAP13	chr15:86020889:+	0.675259	0.246334	NC	IPA
AKAP13	chr15:86080233:+	0.803989	0.0835028	NC	IPA
AKAP13	chr15:86228105:+	0.0360401	0.967322	NC	IPA
AKAP3	chr12:4743137:-	0.299996	0.83794	NC	IPA
AKAP9	chr7:91720911:+	-0.0999999	0.951354	NC	IPA
AKIRIN2	chr6:88408121:-	0.692666	0.384877	NC	IPA
AKIRIN2	chr6:88408907:-	-0.297451	0.904114	NC	IPA
AKNA	chr9:117100438:-	-3.7551	0.20405	NC	IPA
AKNA	chr9:117106286:-	1.68939	0.496281	NC	IPA
ALCAM	chr3:105192018:+	-0.766667	0.175013	NC	IPA
ALCAM	chr3:105273911:+	-1.8298	0.26335	NC	IPA
ALCAM	chr3:105274171:+	-0.488349	0.701582	NC	IPA
ALDH3B1	chr11:67792083:+	-0.37023	0.466388	NC	IPA
ALDH3B1	chr11:67792858:+	-0.347238	0.411447	NC	IPA
ALDH7A1	chr5:125900204:-	-2.50587	0.120979	NC	IPA
ALG10B	chr12:38715259:+	-0.195813	0.590266	NC	IPA
ALG10B	chr12:38716391:+	-0.0769105	0.750148	NC	IPA
ALG11	chr13:52591853:+	-1.91665	0.42265	NC	IPA
ALG11	chr13:52593029:+	-0.574567	0.442426	NC	IPA
ALG11	chr13:52599011:+	1.26636	0.379533	NC	IPA
ALG13	chrX:110931322:+	-1.00535	0.498332	NC	IPA
ALG13	chrX:110931351:+	0.192122	0.231378	NC	IPA
ALG13	chrX:110932028:+	0.793809	0.215198	NC	IPA
ALG2	chr9:101983241:-	0.745184	0.185948	NC	IPA
ALG2	chr9:101983297:-	0.662237	0.171341	NC	IPA
ALG9	chr11:111656949:-	0.0825891	0.699285	NC	IPA
ALG9	chr11:111657008:-	0.191136	0.270055	NC	IPA
ALKBH1	chr14:78151327:-	-0.333432	0.761797	NC	IPA
ALKBH1	chr14:78151354:-	-0.337217	0.759848	NC	IPA
ALMS1	chr2:73686609:+	0.809798	0.275152	NC	IPA
ALOX5	chr10:45915682:+	1.19903	0.379491	NC	IPA
ALOX5	chr10:45934607:+	2.69126	0.464842	NC	IPA
ALPK1	chr4:113267644:+	-0.314191	0.651875	NC	IPA
ALPK1	chr4:113299382:+	1.32738	0.144559	NC	IPA
ALPK1	chr4:113307071:+	-0.182949	0.659182	NC	IPA
ALPK1	chr4:113307297:+	-0.202616	0.612534	NC	IPA
ALPK1	chr4:113336295:+	-0.700669	0.296755	NC	IPA
ALPK1	chr4:113340404:+	-0.161143	0.850516	NC	IPA
ALS2	chr2:202624013:-	-0.553048	0.141426	NC	IPA
ALS2	chr2:202624175:-	-0.610864	0.166069	NC	IPA
AMACR	chr5:33988772:-	-0.677432	0.424647	NC	IPA
AMBRA1	chr11:46450143:-	-0.0320799	0.898335	NC	IPA
AMBRA1	chr11:46450183:-	-0.0319153	0.899003	NC	IPA
AMBRA1	chr11:46450218:-	-0.0325866	0.892353	NC	IPA
AMDHD2	chr16:2579732:+	-0.8609	0.120383	NC	IPA
AMFR	chr16:56418698:-	-0.376926	0.485099	NC	IPA
AMMECR1	chrX:109552378:-	0.22395	0.774908	NC	IPA
AMY2B	chr1:104097861:+	0.81297	0.205885	NC	IPA
AMZ2	chr17:66203503:+	-0.679995	0.854743	NC	IPA
AMZ2	chr17:66203634:+	0.8323	0.172777	NC	IPA
AMZ2	chr17:66205275:+	0.703767	0.0813874	NC	IPA
AMZ2	chr17:66214488:+	0.591067	0.0740181	NC	IPA
AMZ2	chr17:66231463:+	3.35394	0.400707	NC	IPA
ANAPC1	chr2:112638031:-	1.53255	0.279118	NC	IPA
ANAPC10	chr4:145933605:-	-1.20933	0.232299	NC	IPA
ANAPC10	chr4:145953665:-	-1.27445	0.226248	NC	IPA
ANAPC16	chr10:73983912:+	0.540396	0.338549	NC	IPA
ANAPC7	chr12:110813279:-	-0.172196	0.702332	NC	IPA
ANGEL2	chr1:213179885:-	-0.153173	0.836871	NC	IPA
ANGEL2	chr1:213180191:-	0.0107061	0.989348	NC	IPA
ANK1	chr8:41685683:-	-1.65236	0.42265	NC	IPA
ANKDD1A	chr15:65224712:+	-1.68751	0.361335	NC	IPA
ANKH	chr5:14796278:-	-1.04631	0.363224	NC	IPA
ANKHD1-EIF4EBP3	chr5:139852062:+	0.745282	0.182342	NC	IPA
ANKHD1-EIF4EBP3	chr5:139853706:+	0.764215	0.162643	NC	IPA
ANKHD1-EIF4EBP3	chr5:139916921:+	-1.11836	0.436086	NC	IPA
ANKHD1-EIF4EBP3	chr5:139919434:+	-0.0504708	0.874418	NC	IPA
ANKHD1-EIF4EBP3	chr5:139920753:+	-0.0254786	0.942359	NC	IPA
ANKHD1-EIF4EBP3	chr5:139921717:+	-0.0172216	0.960882	NC	IPA
ANKHD1	chr5:139916921:+	-1.61157	0.434609	NC	IPA
ANKIB1	chr7:91970820:+	-0.428308	0.70002	NC	IPA
ANKIB1	chr7:91974458:+	-0.0812482	0.940931	NC	IPA
ANKIB1	chr7:91998672:+	-1.41953	0.65963	NC	IPA
ANKLE2	chr12:133330871:-	0.355075	0.753119	NC	IPA
ANKMY1	chr2:241461355:-	-1.12014	0.217202	NC	IPA
ANKMY1	chr2:241499489:-	0.618275	0.253421	NC	IPA
ANKRD10	chr13:111534057:-	0.218501	0.598701	NC	IPA
ANKRD10	chr13:111535375:-	0.494753	0.767816	NC	IPA
ANKRD10	chr13:111535542:-	-2.04311	0.222205	NC	IPA
ANKRD10	chr13:111542502:-	0.117425	0.693911	NC	IPA
ANKRD10	chr13:111544946:-	0.10111	0.738075	NC	IPA
ANKRD10	chr13:111545045:-	0.0981329	0.745925	NC	IPA
ANKRD10	chr13:111557374:-	-0.368461	0.838591	NC	IPA
ANKRD11	chr16:89353069:-	-0.368524	0.310019	NC	IPA
ANKRD11	chr16:89356459:-	-0.91937	0.540249	NC	IPA
ANKRD11	chr16:89365283:-	-0.0176601	0.974732	NC	IPA
ANKRD13A	chr12:110457267:+	-0.212162	0.744	NC	IPA
ANKRD13A	chr12:110458201:+	-0.223621	0.755382	NC	IPA
ANKRD13A	chr12:110459136:+	1.28877	0.153678	NC	IPA
ANKRD17	chr4:73966574:-	-0.445304	0.667916	NC	IPA
ANKRD17	chr4:73977174:-	-0.198614	0.307394	NC	IPA
ANKRD17	chr4:73977332:-	-0.15946	0.73032	NC	IPA
ANKRD17	chr4:73977539:-	-2.05363	0.321755	NC	IPA
ANKRD27	chr19:33126370:-	-1.04118	0.254505	NC	IPA
ANKRD28	chr3:15710048:-	-0.558683	0.116595	NC	IPA
ANKRD28	chr3:15710115:-	0.495523	0.42265	NC	IPA
ANKRD42	chr11:82925473:+	-0.184259	0.710608	NC	IPA
ANKRD42	chr11:82925514:+	-0.239431	0.593813	NC	IPA
ANKRD42	chr11:82926242:+	-0.158034	0.789942	NC	IPA
ANKRD44	chr2:197939595:-	-1.70534	0.331787	NC	IPA
ANKRD44	chr2:197939945:-	-1.63846	0.336118	NC	IPA
ANKRD44	chr2:197964201:-	-0.413336	0.691533	NC	IPA
ANKRD44	chr2:198114308:-	-2.01634	0.174693	NC	IPA
ANKRD50	chr4:125622595:-	1.10924	0.189618	NC	IPA
ANKRD50	chr4:125626503:-	0.88775	0.285173	NC	IPA
ANKRD54	chr22:38243577:-	0.296378	0.695527	NC	IPA
ANKRD54	chr22:38244137:-	0.0441825	0.946627	NC	IPA
ANKRD54	chr22:38244186:-	0.032739	0.96031	NC	IPA
ANKZF1	chr2:220099470:+	-0.429042	0.561139	NC	IPA
ANO10	chr3:43526401:-	3.21707	0.444217	NC	IPA
ANP32B	chr9:100770102:+	-1.41825	0.517331	NC	IPA
ANP32B	chr9:100771140:+	-0.757839	0.623246	NC	IPA
ANP32B	chr9:100774879:+	0.456532	0.291325	NC	IPA
ANTXR2	chr4:80886830:-	-3.34578	0.288674	NC	IPA
ANTXR2	chr4:80896664:-	1.52253	0.400403	NC	IPA
ANTXR2	chr4:80986775:-	-0.0623533	0.94821	NC	IPA
ANTXR2	chr4:80989516:-	0.106831	0.91721	NC	IPA
ANXA1	chr9:75769681:+	-0.60908	0.737514	NC	IPA
ANXA11	chr10:81916781:-	-1.45776	0.0892183	NC	IPA
ANXA11	chr10:81916844:-	1.23072	0.42265	NC	IPA
ANXA2	chr15:60687092:-	0.912179	0.213318	NC	IPA
ANXA2	chr15:60687599:-	0.676635	0.427385	NC	IPA
ANXA2	chr15:60687848:-	1.07489	0.293542	NC	IPA
ANXA2	chr15:60688277:-	1.27424	0.434957	NC	IPA
ANXA4	chr2:69891464:+	-0.222385	0.764398	NC	IPA
ANXA4	chr2:69968731:+	6.84218	0.18352	NC	IPA
ANXA4	chr2:69987942:+	7.44132	0.168282	NC	IPA
ANXA4	chr2:70000299:+	0.373852	0.719787	NC	IPA
AOAH	chr7:36579922:-	0.191448	0.7183	NC	IPA
AP1AR	chr4:113187986:+	-1.82992	0.0944498	NC	IPA
AP1G2	chr14:24032308:-	0.241623	0.750399	NC	IPA
AP1S2	chrX:15848172:-	0.466758	0.507714	NC	IPA
AP2B1	chr17:33987139:+	0.533058	0.135439	NC	IPA
AP3S2	chr15:90389125:-	0.600987	0.53996	NC	IPA
AP3S2	chr15:90417625:-	-0.0100374	0.991929	NC	IPA
AP3S2	chr15:90418617:-	-0.211115	0.81109	NC	IPA
AP3S2	chr15:90436310:-	0.183781	0.835557	NC	IPA
AP4S1	chr14:31552432:+	0.911308	0.197132	NC	IPA
AP4S1	chr14:31556945:+	0.575424	0.455423	NC	IPA
AP4S1	chr14:31558555:+	0.662502	0.38233	NC	IPA
AP5M1	chr14:57742745:+	0.129654	0.958573	NC	IPA
AP5M1	chr14:57742773:+	-1.40166	0.607147	NC	IPA
AP5M1	chr14:57744109:+	0.40277	0.504735	NC	IPA
APAF1	chr12:99047816:+	2.08541	0.207943	NC	IPA
APBA3	chr19:3757899:-	0.132504	0.650888	NC	IPA
APBB1IP	chr10:26824961:+	-0.62998	0.556851	NC	IPA
APH1B	chr15:63596853:+	-1.10228	0.761183	NC	IPA
API5	chr11:43357778:+	0.772439	0.590866	NC	IPA
API5	chr11:43358191:+	0.801384	0.587762	NC	IPA
APMAP	chr20:24949494:-	-0.103559	0.583246	NC	IPA
APMAP	chr20:24949524:-	-0.102211	0.586322	NC	IPA
APOBEC3D	chr22:39420185:+	-0.782545	0.674047	NC	IPA
APOBEC3F	chr22:39440428:+	0.85916	0.194354	NC	IPA
APOBEC3G	chr22:39478489:+	-4.38488	0.43069	NC	IPA
APOBEC3G	chr22:39479180:+	-0.66105	0.903409	NC	IPA
APOBEC3H	chr22:39496541:+	-0.306652	0.106612	NC	IPA
APOL3	chr22:36555573:-	-0.0915655	0.804142	NC	IPA
APOLD1	chr12:12885356:+	2.03742	0.196429	NC	IPA
APOLD1	chr12:12892479:+	1.40919	0.271662	NC	IPA
APOLD1	chr12:12892512:+	1.40924	0.271655	NC	IPA
APOLD1	chr12:12905045:+	1.31454	0.33473	NC	IPA
APOO	chrX:23854760:-	-0.245718	0.541312	NC	IPA
APOO	chrX:23877316:-	4.12274	0.474811	NC	IPA
APOO	chrX:23895219:-	0.987673	0.344027	NC	IPA
APP	chr21:27317837:-	-0.588796	0.465236	NC	IPA
APP	chr21:27366708:-	-0.588976	0.23217	NC	IPA
APP	chr21:27369397:-	-0.585639	0.255665	NC	IPA
APP	chr21:27369482:-	-0.585656	0.255525	NC	IPA
APP	chr21:27369537:-	-0.585154	0.255944	NC	IPA
ARAF	chrX:47425374:+	1.62766	0.350969	NC	IPA
ARAF	chrX:47425911:+	1.66447	0.347151	NC	IPA
ARAP2	chr4:36067626:-	0.796172	0.433481	NC	IPA
ARFGAP3	chr22:43222869:-	-0.452505	0.61817	NC	IPA
ARHGAP17	chr16:24960449:-	-1.19407	0.32157	NC	IPA
ARHGAP22	chr10:49781107:-	1.3037	0.132598	NC	IPA
ARHGAP26	chr5:142596670:+	0.831118	0.0664665	NC	IPA
ARHGAP31	chr3:119042645:+	-2.82674	0.464155	NC	IPA
ARHGAP35	chr19:47455516:+	-2.12878	0.250484	NC	IPA
ARHGAP35	chr19:47486341:+	-2.05209	0.261515	NC	IPA
ARHGEF10L	chr1:17967268:+	-0.0846948	0.947835	NC	IPA
ARHGEF7	chr13:111933415:+	1.27863	0.16613	NC	IPA
ARHGEF7	chr13:111933475:+	1.23511	0.15352	NC	IPA
ARHGEF7	chr13:111947539:+	0.481685	0.794066	NC	IPA
ARHGEF7	chr13:111949334:+	0.459506	0.811288	NC	IPA
ARID1B	chr6:157260008:+	0.228503	0.727872	NC	IPA
ARID1B	chr6:157284874:+	0.253461	0.530917	NC	IPA
ARID1B	chr6:157306778:+	-0.14348	0.758988	NC	IPA
ARID1B	chr6:157313146:+	-0.0623051	0.849767	NC	IPA
ARID1B	chr6:157381619:+	-0.401811	0.595795	NC	IPA
ARID1B	chr6:157393704:+	-0.123165	0.767886	NC	IPA
ARID1B	chr6:157505771:+	0.313779	0.438552	NC	IPA
ARID1B	chr6:157507754:+	0.287061	0.728121	NC	IPA
ARID2	chr12:46198214:+	-0.791589	0.503952	NC	IPA
ARID4B	chr1:235375928:-	0.720988	0.320002	NC	IPA
ARID4B	chr1:235417185:-	-6.8284	0.120831	NC	IPA
ARID5B	chr10:63662725:+	-0.610876	0.573484	NC	IPA
ARID5B	chr10:63674019:+	-0.572242	0.655187	NC	IPA
ARID5B	chr10:63696622:+	2.66164	0.380132	NC	IPA
ARID5B	chr10:63701774:+	-0.407666	0.525871	NC	IPA
ARID5B	chr10:63785114:+	-3.82798	0.291343	NC	IPA
ARIH2	chr3:48966053:+	0.588426	0.323284	NC	IPA
ARIH2	chr3:48966104:+	0.587566	0.350113	NC	IPA
ARIH2	chr3:48972509:+	-6.60844	0.193103	NC	IPA
ARIH2	chr3:48972815:+	-3.23924	0.42265	NC	IPA
ARIH2	chr3:48973134:+	0.328514	0.333965	NC	IPA
ARIH2	chr3:48973164:+	0.338131	0.315374	NC	IPA
ARIH2	chr3:48975098:+	0.325096	0.23636	NC	IPA
ARL16	chr17:79649272:-	0.521378	0.416048	NC	IPA
ARL2	chr11:64787143:+	-0.0685876	0.990546	NC	IPA
ARL5A	chr2:152682734:-	-0.888359	0.469489	NC	IPA
ARL6	chr3:97517381:+	-0.496096	0.223072	NC	IPA
ARL6	chr3:97519214:+	0.693245	0.42265	NC	IPA
ARL6IP1	chr16:18809234:-	-0.0347492	0.968523	NC	IPA
ARMC2	chr6:109190803:+	0.899516	0.370162	NC	IPA
ARMC2	chr6:109205241:+	0.793873	0.464903	NC	IPA
ARMC6	chr19:19160870:+	2.48382	0.243705	NC	IPA
ARMC7	chr17:73110925:+	-0.110983	0.886876	NC	IPA
ARMC7	chr17:73110957:+	-0.109624	0.888308	NC	IPA
ARMC7	chr17:73116976:+	0.0156367	0.984918	NC	IPA
ARMC8	chr3:137964525:+	0.0855644	0.930703	NC	IPA
ARMC8	chr3:137965562:+	-0.0298433	0.973878	NC	IPA
ARMC8	chr3:137965726:+	-0.0709674	0.934668	NC	IPA
ARMC8	chr3:137965923:+	-0.087516	0.918377	NC	IPA
ARMC8	chr3:137965974:+	-0.0870113	0.918805	NC	IPA
ARMC8	chr3:137966790:+	-0.0773525	0.927918	NC	IPA
ARMC8	chr3:137967953:+	-0.0783258	0.927184	NC	IPA
ARMC9	chr2:232079993:+	0.0846893	0.942148	NC	IPA
ARMC9	chr2:232121170:+	-2.00102	0.141756	NC	IPA
ARMC9	chr2:232143585:+	-0.426162	0.695309	NC	IPA
ARMC9	chr2:232209911:+	0.397223	0.702474	NC	IPA
ARPC2	chr2:219103920:+	0.656059	0.7568	NC	IPA
ARPC3	chr12:110879270:-	-0.0906152	0.952109	NC	IPA
ARPC4-TTLL3	chr3:9848782:+	-0.00289713	0.996329	NC	IPA
ARPC4-TTLL3	chr3:9849526:+	-0.0728124	0.905513	NC	IPA
ARPC4-TTLL3	chr3:9862725:+	0.05573	0.899529	NC	IPA
ARPC4-TTLL3	chr3:9871313:+	-1.84231	0.349391	NC	IPA
ARPC4-TTLL3	chr3:9872067:+	0.567402	0.624682	NC	IPA
ARPC4-TTLL3	chr3:9872196:+	0.677647	0.544885	NC	IPA
ARPC4-TTLL3	chr3:9872866:+	-0.317342	0.661835	NC	IPA
ARPC4-TTLL3	chr3:9873366:+	-0.309355	0.67028	NC	IPA
ARPIN	chr15:90446098:-	-0.0983092	0.92901	NC	IPA
ARRB1	chr11:75035026:-	-0.178895	0.792224	NC	IPA
ARRB1	chr11:75059997:-	0.758033	0.565207	NC	IPA
ARSB	chr5:78111540:-	-0.154833	0.797629	NC	IPA
ARSB	chr5:78128291:-	-0.0452927	0.967631	NC	IPA
ARSB	chr5:78131604:-	1.58602	0.638639	NC	IPA
ARSB	chr5:78180122:-	0.294741	0.734605	NC	IPA
ARSD	chrX:2830684:-	0.0567427	0.943132	NC	IPA
ARSD	chrX:2831020:-	0.0576876	0.950151	NC	IPA
ARSD	chrX:2831510:-	-0.0533604	0.956477	NC	IPA
ARSD	chrX:2831697:-	-0.0324077	0.974113	NC	IPA
ARSD	chrX:2832640:-	0.623889	0.356199	NC	IPA
ASAH1	chr8:17921744:-	0.355506	0.776031	NC	IPA
ASAH1	chr8:17924272:-	0.12888	0.736065	NC	IPA
ASAP1	chr8:131266779:-	-3.24086	0.46786	NC	IPA
ASAP2	chr2:9350105:+	0.213152	0.876809	NC	IPA
ASAP2	chr2:9351702:+	0.216861	0.874883	NC	IPA
ASAP2	chr2:9351734:+	0.216937	0.874843	NC	IPA
ASAP2	chr2:9364656:+	0.369168	0.792454	NC	IPA
ASB3	chr2:53922467:-	0.153522	0.871563	NC	IPA
ASB3	chr2:53926972:-	-0.217169	0.851807	NC	IPA
ASB3	chr2:53997303:-	2.26076	0.5281	NC	IPA
ASB3	chr2:54000054:-	0.412816	0.782002	NC	IPA
ASB7	chr15:101170414:+	-0.66567	0.309869	NC	IPA
ASCC2	chr22:30218106:-	0.7528	0.478824	NC	IPA
ASCC3	chr6:100994339:-	0.115226	0.770143	NC	IPA
ASCC3	chr6:101302465:-	0.880336	0.133608	NC	IPA
ASCC3	chr6:101304179:-	0.85393	0.141716	NC	IPA
ASCC3	chr6:101304349:-	-1.25173	0.298137	NC	IPA
ASCC3	chr6:101306443:-	-0.127271	0.947302	NC	IPA
ASCC3	chr6:101306475:-	-0.107403	0.956032	NC	IPA
ASH1L	chr1:155437554:-	0.68289	0.187762	NC	IPA
ASPH	chr8:62429266:-	0.0794	0.94579	NC	IPA
ASPH	chr8:62519020:-	0.228137	0.551203	NC	IPA
ASPH	chr8:62531503:-	0.331722	0.40162	NC	IPA
ASPH	chr8:62536272:-	0.342882	0.392567	NC	IPA
ASPH	chr8:62536684:-	0.36681	0.377592	NC	IPA
ASPH	chr8:62537022:-	0.363003	0.380597	NC	IPA
ASPH	chr8:62537096:-	0.356316	0.37939	NC	IPA
ASPH	chr8:62566220:-	0.0226864	0.973947	NC	IPA
ASPH	chr8:62568688:-	-1.24881	0.584341	NC	IPA
ASPH	chr8:62571400:-	-1.18545	0.513698	NC	IPA
ASPH	chr8:62573300:-	1.4072	0.278966	NC	IPA
ASPH	chr8:62574232:-	0.0549332	0.948805	NC	IPA
ASPH	chr8:62626181:-	1.06537	0.473967	NC	IPA
ASPSCR1	chr17:79953024:+	-0.0277284	0.977023	NC	IPA
ASRGL1	chr11:62124676:+	-0.354651	0.616284	NC	IPA
ASRGL1	chr11:62138529:+	-0.34204	0.644622	NC	IPA
ASTN2	chr9:119942907:-	-0.15363	0.58976	NC	IPA
ASXL1	chr20:30960036:+	0.598515	0.404833	NC	IPA
ASXL1	chr20:30960356:+	0.712073	0.370652	NC	IPA
ASXL1	chr20:31009069:+	0.696649	0.371709	NC	IPA
ASXL2	chr2:26090855:-	-3.30211	0.42265	NC	IPA
ATAD1	chr10:89520763:-	-1.02626	0.752252	NC	IPA
ATE1	chr10:123587323:-	-0.780234	0.175862	NC	IPA
ATE1	chr10:123590397:-	0.502055	0.76433	NC	IPA
ATE1	chr10:123591261:-	0.494315	0.727449	NC	IPA
ATE1	chr10:123648511:-	1.03873	0.382505	NC	IPA
ATF3	chr1:212763777:+	-9.71619	0.139621	NC	IPA
ATF5	chr19:50434384:+	-0.612234	0.0551897	NC	IPA
ATF5	chr19:50435084:+	-0.416716	0.141138	NC	IPA
ATF6	chr1:161835758:+	0.160089	0.838428	NC	IPA
ATF6	chr1:161840885:+	0.471281	0.66424	NC	IPA
ATF6	chr1:161857241:+	0.194565	0.883701	NC	IPA
ATF6	chr1:161857785:+	-0.431403	0.513679	NC	IPA
ATF6	chr1:161858350:+	-0.359932	0.470556	NC	IPA
ATF6	chr1:161861978:+	-0.142162	0.785172	NC	IPA
ATF6	chr1:161863920:+	-0.0656408	0.896012	NC	IPA
ATF7IP2	chr16:10481592:+	0.583082	0.339371	NC	IPA
ATG10	chr5:81319465:+	-2.02478	0.529988	NC	IPA
ATG10	chr5:81322397:+	0.382287	0.703166	NC	IPA
ATG16L2	chr11:72531643:+	-0.19515	0.853563	NC	IPA
ATG7	chr3:11488410:+	0.313998	0.638367	NC	IPA
ATG7	chr3:11509392:+	-2.74365	0.057382	NC	IPA
ATG7	chr3:11510335:+	0.847862	0.130761	NC	IPA
ATG7	chr3:11513049:+	0.702936	0.150716	NC	IPA
ATG7	chr3:11568406:+	0.540827	0.768395	NC	IPA
ATG7	chr3:11580201:+	1.01558	0.490893	NC	IPA
ATG7	chr3:11596510:+	-0.574348	0.436168	NC	IPA
ATG7	chr3:11596557:+	-0.582517	0.429571	NC	IPA
ATG7	chr3:11598188:+	-0.569955	0.432507	NC	IPA
ATG7	chr3:11598741:+	-0.498983	0.496869	NC	IPA
ATG7	chr3:11599139:+	-0.538413	0.464684	NC	IPA
ATL2	chr2:38524290:-	-0.275138	0.92082	NC	IPA
ATL2	chr2:38562439:-	-0.427049	0.614694	NC	IPA
ATL2	chr2:38569623:-	-1.22516	0.128105	NC	IPA
ATM	chr11:108100091:+	2.25369	0.201977	NC	IPA
ATM	chr11:108207637:+	-0.243185	0.729944	NC	IPA
ATOX1	chr5:151123619:-	0.502226	0.30585	NC	IPA
ATP10D	chr4:47585340:+	0.683289	0.508734	NC	IPA
ATP11A	chr13:113515110:+	-2.23511	0.15567	NC	IPA
ATP11B	chr3:182631893:+	-0.9729	0.0825438	NC	IPA
ATP11B	chr3:182632329:+	-0.230775	0.365282	NC	IPA
ATP11B	chr3:182632390:+	-0.310423	0.278141	NC	IPA
ATP11B	chr3:182632448:+	-0.320413	0.283791	NC	IPA
ATP11B	chr3:182632538:+	-0.154414	0.515617	NC	IPA
ATP11B	chr3:182633037:+	-0.312922	0.32513	NC	IPA
ATP11B	chr3:182633692:+	-0.253269	0.349746	NC	IPA
ATP11B	chr3:182634150:+	-0.265678	0.350432	NC	IPA
ATP11B	chr3:182634378:+	-0.264851	0.354035	NC	IPA
ATP13A3	chr3:194129272:-	-0.12694	0.862683	NC	IPA
ATP2A2	chr12:110785128:+	0.0454153	0.697545	NC	IPA
ATP2C1	chr3:130588303:+	-0.515507	0.359249	NC	IPA
ATP2C1	chr3:130680461:+	-2.45307	0.173709	NC	IPA
ATP2C1	chr3:130720473:+	-1.09343	0.598038	NC	IPA
ATP2C1	chr3:130720621:+	-0.382	0.671258	NC	IPA
ATP2C1	chr3:130720837:+	0.0233636	0.962357	NC	IPA
ATP2C1	chr3:130721041:+	0.0876048	0.857191	NC	IPA
ATP2C1	chr3:130721101:+	0.0893641	0.854365	NC	IPA
ATP2C1	chr3:130721206:+	0.0863179	0.858476	NC	IPA
ATP2C1	chr3:130721902:+	0.0738832	0.879838	NC	IPA
ATP2C1	chr3:130721952:+	0.0518723	0.915201	NC	IPA
ATP2C1	chr3:130721994:+	0.0499861	0.918299	NC	IPA
ATP2C1	chr3:130722178:+	0.0492817	0.919342	NC	IPA
ATP2C1	chr3:130730638:+	0.0613839	0.900649	NC	IPA
ATP2C1	chr3:130733946:+	0.0454601	0.925735	NC	IPA
ATP5A1	chr18:43669531:-	0.630165	0.599082	NC	IPA
ATP5C1	chr10:7841221:+	-3.12762	0.402984	NC	IPA
ATP5J2-PTCD1	chr7:99020175:-	-1.23085	0.149041	NC	IPA
ATP5J2-PTCD1	chr7:99055781:-	-0.0896546	0.750269	NC	IPA
ATP5J2-PTCD1	chr7:99055818:-	-0.0916787	0.741279	NC	IPA
ATP5J2-PTCD1	chr7:99055882:-	0.0863591	0.713193	NC	IPA
ATP5J2-PTCD1	chr7:99057665:-	1.69907	0.12835	NC	IPA
ATP5J2	chr7:99056789:-	0.653664	0.155658	NC	IPA
ATP5J2	chr7:99057665:-	0.639389	0.160743	NC	IPA
ATP5S	chr14:50789487:+	2.95622	0.485684	NC	IPA
ATP5S	chr14:50789566:+	0.509903	0.692048	NC	IPA
ATP5S	chr14:50789613:+	0.572862	0.65936	NC	IPA
ATP5S	chr14:50791005:+	0.72023	0.524834	NC	IPA
ATP5S	chr14:50791094:+	0.537378	0.644422	NC	IPA
ATP6AP2	chrX:40450372:+	-2.21809	0.138078	NC	IPA
ATP6V0A2	chr12:124197966:+	-0.0540359	0.935575	NC	IPA
ATP6V0E1	chr5:172447530:+	-0.0402013	0.97825	NC	IPA
ATP6V0E1	chr5:172447612:+	-0.859608	0.164871	NC	IPA
ATP6V1A	chr3:113507811:+	1.43372	0.173786	NC	IPA
ATP6V1B2	chr8:20068926:+	-0.0179194	0.981542	NC	IPA
ATP6V1C1	chr8:104076702:+	0.0125834	0.995464	NC	IPA
ATP6V1H	chr8:54663335:-	-0.571423	0.689508	NC	IPA
ATP6V1H	chr8:54690305:-	0.105704	0.705738	NC	IPA
ATPAF1	chr1:47118057:-	-1.49538	0.200162	NC	IPA
ATPAF1	chr1:47118112:-	-1.55596	0.176052	NC	IPA
ATRX	chrX:76929451:-	-0.473578	0.0774185	NC	IPA
ATRX	chrX:77004835:-	-0.333587	0.601457	NC	IPA
ATXN1	chr6:16408892:-	2.1129	0.165421	NC	IPA
ATXN1	chr6:16655794:-	1.42849	0.378183	NC	IPA
ATXN1	chr6:16719084:-	0.550979	0.122351	NC	IPA
ATXN1	chr6:16731671:-	0.534795	0.113758	NC	IPA
ATXN1	chr6:16737082:-	0.440825	0.144437	NC	IPA
ATXN1	chr6:16738039:-	0.429275	0.144303	NC	IPA
ATXN1	chr6:16738202:-	0.347594	0.387132	NC	IPA
ATXN1	chr6:16738706:-	0.298849	0.457495	NC	IPA
ATXN2	chr12:111893680:-	-1.29525	0.227711	NC	IPA
ATXN7	chr3:63889649:+	0.362032	0.894504	NC	IPA
ATXN7	chr3:63889873:+	2.51685	0.258494	NC	IPA
ATXN7	chr3:63890770:+	0.0614716	0.934569	NC	IPA
ATXN7	chr3:63891556:+	0.167813	0.702145	NC	IPA
ATXN7L1	chr7:105253921:-	0.439802	0.482727	NC	IPA
ATXN7L1	chr7:105351309:-	0.102327	0.958327	NC	IPA
ATXN7L1	chr7:105392455:-	0.54667	0.432777	NC	IPA
ATXN7L1	chr7:105400135:-	0.617426	0.367668	NC	IPA
ATXN7L1	chr7:105400821:-	0.662913	0.404958	NC	IPA
ATXN7L1	chr7:105401392:-	-0.0908783	0.956172	NC	IPA
ATXN7L1	chr7:105410480:-	0.221908	0.726471	NC	IPA
ATXN7L1	chr7:105420291:-	0.890349	0.313496	NC	IPA
ATXN7L1	chr7:105512221:-	1.0676	0.0790799	NC	IPA
ATXN7L1	chr7:105515541:-	1.03891	0.0808174	NC	IPA
AUH	chr9:94002261:-	0.311055	0.638843	NC	IPA
AUH	chr9:94030427:-	0.509637	0.454546	NC	IPA
AUH	chr9:94031847:-	0.530289	0.456922	NC	IPA
AUH	chr9:94042395:-	0.628003	0.349622	NC	IPA
AUH	chr9:94049492:-	0.639362	0.313121	NC	IPA
AUH	chr9:94050629:-	0.571663	0.352393	NC	IPA
AUH	chr9:94050834:-	0.55753	0.361913	NC	IPA
AUH	chr9:94051176:-	0.62169	0.390273	NC	IPA
AUH	chr9:94053229:-	0.581338	0.420848	NC	IPA
AUH	chr9:94053725:-	0.57786	0.479903	NC	IPA
AUH	chr9:94053803:-	0.527177	0.525322	NC	IPA
AUH	chr9:94053846:-	0.59355	0.512269	NC	IPA
AUH	chr9:94054059:-	0.377897	0.619774	NC	IPA
AUH	chr9:94054318:-	0.31107	0.692805	NC	IPA
AUH	chr9:94055083:-	0.65362	0.621594	NC	IPA
AUH	chr9:94085039:-	0.310717	0.639871	NC	IPA
AUH	chr9:94098328:-	0.560056	0.24958	NC	IPA
AUH	chr9:94098396:-	0.324421	0.398296	NC	IPA
AVL9	chr7:32603795:+	-2.00259	0.41764	NC	IPA
AVL9	chr7:32603865:+	1.20423	0.447168	NC	IPA
AVL9	chr7:32603997:+	0.371541	0.655171	NC	IPA
AZI2	chr3:28373181:-	-0.00568816	0.986698	NC	IPA
AZIN2	chr1:33575288:+	-3.30529	0.42265	NC	IPA
AZIN2	chr1:33575520:+	-2.23409	0.380198	NC	IPA
B3GALNT2	chr1:235625936:-	-0.950203	0.0544329	NC	IPA
B3GALNT2	chr1:235628217:-	-3.12762	0.216606	NC	IPA
B3GALNT2	chr1:235628628:-	-2.69943	0.156532	NC	IPA
B3GALNT2	chr1:235641915:-	-1.94562	0.432084	NC	IPA
B3GNTL1	chr17:80901667:-	-0.139286	0.293409	NC	IPA
B3GNTL1	chr17:80907095:-	-0.666436	0.511297	NC	IPA
B3GNTL1	chr17:80924309:-	-0.0885142	0.980693	NC	IPA
B9D2	chr19:41866916:-	-0.483627	0.610139	NC	IPA
BABAM2	chr2:28220113:+	-4.53945	0.420921	NC	IPA
BACH1	chr21:30718310:+	0.0874841	0.918284	NC	IPA
BACH1	chr21:30718353:+	0.163496	0.845095	NC	IPA
BACH1	chr21:30718469:+	-0.0548659	0.916948	NC	IPA
BAHCC1	chr17:79374894:+	0.336594	0.72902	NC	IPA
BAHCC1	chr17:79376191:+	0.638709	0.564355	NC	IPA
BAHCC1	chr17:79376780:+	0.504656	0.543977	NC	IPA
BAHCC1	chr17:79378163:+	0.490855	0.548496	NC	IPA
BAIAP2	chr17:79083195:+	-0.344398	0.160011	NC	IPA
BAIAP2L1	chr7:98015053:-	-0.93289	0.577599	NC	IPA
BANP	chr16:87986354:+	0.575352	0.578223	NC	IPA
BANP	chr16:87994846:+	-0.492285	0.465622	NC	IPA
BANP	chr16:87996533:+	-0.310463	0.63447	NC	IPA
BAZ1A	chr14:35248858:-	0.403799	0.596868	NC	IPA
BAZ1A	chr14:35249322:-	0.357949	0.668366	NC	IPA
BAZ1B	chr7:72875710:-	0.691474	0.802443	NC	IPA
BAZ1B	chr7:72889215:-	0.770743	0.108141	NC	IPA
BAZ2B	chr2:160255339:-	-0.113221	0.868847	NC	IPA
BAZ2B	chr2:160377911:-	-1.75498	0.113286	NC	IPA
BAZ2B	chr2:160393210:-	-0.855712	0.452432	NC	IPA
BAZ2B	chr2:160393337:-	-0.821767	0.449069	NC	IPA
BAZ2B	chr2:160393386:-	-0.805401	0.405656	NC	IPA
BAZ2B	chr2:160463103:-	1.59621	0.631127	NC	IPA
BBS7	chr4:122748882:-	1.71242	0.190083	NC	IPA
BBS7	chr4:122780413:-	-0.289708	0.715166	NC	IPA
BBS7	chr4:122780947:-	-0.239946	0.65398	NC	IPA
BBS7	chr4:122782645:-	-0.176768	0.75747	NC	IPA
BBS9	chr7:33645244:+	0.218615	0.711836	NC	IPA
BBS9	chr7:33645392:+	0.248011	0.678963	NC	IPA
BBS9	chr7:33645680:+	0.262108	0.661176	NC	IPA
BBS9	chr7:33649198:+	0.279258	0.641211	NC	IPA
BBS9	chr7:33665942:+	0.24851	0.669311	NC	IPA
BCAP29	chr7:107240994:+	0.570814	0.137004	NC	IPA
BCAP29	chr7:107245203:+	-1.34596	0.23569	NC	IPA
BCAP29	chr7:107245408:+	-0.921695	0.345743	NC	IPA
BCAP29	chr7:107257015:+	-0.104206	0.71044	NC	IPA
BCAP29	chr7:107257879:+	0.594162	0.44647	NC	IPA
BCAR3	chr1:94211518:-	3.09871	0.272503	NC	IPA
BCAR3	chr1:94218480:-	1.5889	0.324335	NC	IPA
BCAR3	chr1:94242849:-	1.29779	0.398695	NC	IPA
BCAS2	chr1:115114616:-	1.09908	0.427508	NC	IPA
BCAS2	chr1:115116303:-	-1.19779	0.505712	NC	IPA
BCAS3	chr17:58930009:+	-2.78915	0.427494	NC	IPA
BCAS3	chr17:59147782:+	0.355746	0.897865	NC	IPA
BCAS3	chr17:59205969:+	1.71195	0.728908	NC	IPA
BCAS3	chr17:59313468:+	-3.03817	0.370167	NC	IPA
BCAS3	chr17:59416277:+	-3.61912	0.313472	NC	IPA
BCAS3	chr17:59445860:+	1.41447	0.123675	NC	IPA
BCAT1	chr12:24989386:-	0.577802	0.608854	NC	IPA
BCCIP	chr10:127525062:+	-0.215462	0.612535	NC	IPA
BCCIP	chr10:127525120:+	-0.226791	0.585778	NC	IPA
BCCIP	chr10:127525608:+	-0.190109	0.625435	NC	IPA
BCCIP	chr10:127529949:+	0.139892	0.855862	NC	IPA
BCCIP	chr10:127530004:+	0.133651	0.859987	NC	IPA
BCCIP	chr10:127530193:+	-0.0490667	0.942372	NC	IPA
BCCIP	chr10:127531371:+	-0.0493394	0.917474	NC	IPA
BCCIP	chr10:127537750:+	0.00575229	0.989964	NC	IPA
BCCIP	chr10:127541413:+	-2.42854	0.504879	NC	IPA
BCL11A	chr2:60749216:-	-0.232582	0.88028	NC	IPA
BCL2	chr18:60921143:-	-0.346881	0.755421	NC	IPA
BCL2	chr18:60983038:-	-0.762703	0.242192	NC	IPA
BCL2	chr18:60983354:-	-0.432883	0.747897	NC	IPA
BCL2L11	chr2:111886422:+	1.177	0.345148	NC	IPA
BCL2L13	chr22:18185194:+	-0.0622617	0.85103	NC	IPA
BCL2L13	chr22:18186090:+	-0.084087	0.807338	NC	IPA
BCL2L13	chr22:18186531:+	0.0656414	0.850513	NC	IPA
BCL2L13	chr22:18187889:+	0.0729879	0.840015	NC	IPA
BCL2L2-PABPN1	chr14:23779190:+	3.57698	0.42265	NC	IPA
BCL2L2-PABPN1	chr14:23779385:+	3.69334	0.42265	NC	IPA
BCL2L2-PABPN1	chr14:23780896:+	-0.39774	0.431914	NC	IPA
BCL2L2-PABPN1	chr14:23780960:+	-0.351177	0.455372	NC	IPA
BCL2L2-PABPN1	chr14:23781985:+	-0.220564	0.616485	NC	IPA
BCL2L2-PABPN1	chr14:23784047:+	-0.233854	0.551567	NC	IPA
[truncated: 7,317 more rows]
